# Supplementary material for: Surgical Treatment for Colorectal Cancer Partially Restores Gut Microbiome and Metabolome Traits
Source: mSystems. 2022 Mar 21;7(2):e00018-22. doi: 10.1128/msystems.00018-22 (PMC9040882; doi:10.1128/msystems.00018-22)
Supplement: TABLE S1 [file msystems.00018-22-st001.xlsx]

## Sheet: Notes_metadata
Table S1. Participants and publicly available sample metadata information.
Notes
Table_S1-1	The summary of metadata for 620 participants in multistep CRC progression.
Table_S1-2	The summary of metadata for 85 pre- and postsurgical treatment participants.
Table_S1-3	Metadata for 620 participants.
Table_S1-4	Metadata for the 96 pre- and postsurgical treatment participants.
Table_S1-5	Publicly available sample information derived from metagenome and metabolome samples.
Table_S1-6	Bray-Curtis dissimilarity derived from taxonomic and functional profiles between different time points within the same individuals.

## Sheet: Table_S1-1
Table S1-1. The summary of metadata for 620 participants in multistep CRC progression.
Characteristic	Healthy controls	MP	Stage 0	Stage I/II	Stage III/IV
Paticipants with metagenome (N)	251	67	73	143	86
Paticipants with metabolome (N)	245	61	68	140	85
Age (Year, median±sd)	63±12.6	64±9.12	65±7.54	65±9.67	60.5±11.0
Gender (N, F:M)	115:136	19:48	28:45	50:93	36:50
BMI (kg/m2, median±sd)	22.4±3.04	22.1±4.70	22.5±3.57	22.7±3.17	23.1±3.43
Brinkman Index (median±sd)	15±471	500±429	390±514	310±489	240±448
Alcohol (g/day,median±sd)	55±351	192±482	42.4±382	42.2±378	0±362
N, number of patients; F, female; M, Male

## Sheet: Table_S1-2
Table S1-2. The summary of metadata for 85 pre- and postsurgical treatment participants.
Characteristic	Right colectomy	Left colectomy
Paticipants with metagenome (N)	20	65
Paticipants with metabolome (N)	19	64
Days between colonoscopy (median±sd)	365±247.0	375±169.9
CRC stages (Pre, N, 0:I:II:III:IV)	2:5:6:6:1	0:15:31:18:1
Paticipants with chemotherapy (N)	6	16
Patients with low postoperative CRC risk (N)	13	44
Patients with high postoperative CRC risk (N)	6	13
Tumor size (Pre, mm, median±sd)	40±24.0	45±17.3
Serum Cholesterol (Pre, mg/dL, median±sd)	209±39.2	206±41.2
Serum Cholesterol (Post, mg/dL, median±sd)	217±39.9	209±37.8
Age (Pre, Year, median±sd)	63.5±8.83	61±9.79
Gender (N, F:M)	9:11	30:35
BMI (Pre, kg/m2, median±sd)	22.1±2.63	22.9±3.51
Brinkman Index (Pre, median±sd)	320±482	403±389
Alcohol (Pre, g/day,median±sd)	17.8±588	0±303
N, number of patients; F, female; M, Male

## Sheet: Table_S1-3
Table S1-3. Metadata for 620 participants.
Participant's ID	Main_category	Sub_category	Post_IDs	Age	Gender	BMI	Brinkman Index	Alcohol	Location	Newly obtained metagenome data	Newly obtained metabolite data	Available post operative data
10298	Healthy controls	Healthy controls	NA	76	M	22.8625	400	155.571	NA	FALSE	NA	FALSE
10504	Healthy controls	Healthy controls	NA	67	F	21.9076	0	0	NA	FALSE	NA	FALSE
10512	Healthy controls	Healthy controls	NA	78	F	20.6905	0	0	NA	FALSE	NA	FALSE
10562	Healthy controls	Healthy controls	NA	56	M	26.8544	540	178.5	NA	FALSE	NA	FALSE
10583	Healthy controls	Healthy controls	NA	67	M	25.0995	165	90	NA	FALSE	NA	FALSE
10587	Healthy controls	Healthy controls	NA	62	F	25.1532	410	141.429	NA	FALSE	NA	FALSE
10023	Healthy controls	Healthy controls	NA	65	M	26.5625	660	0	NA	FALSE	FALSE	FALSE
10025	Healthy controls	Healthy controls	NA	40	M	25	400	993	NA	FALSE	FALSE	FALSE
10029	Healthy controls	Healthy controls	NA	67	F	20.1733	0	0	NA	FALSE	FALSE	FALSE
10031	Healthy controls	Healthy controls	NA	77	M	24.4646	300	813	NA	FALSE	FALSE	FALSE
10036	Healthy controls	Healthy controls	NA	64	F	21.1553	0	0	NA	FALSE	FALSE	FALSE
10037	Healthy controls	Healthy controls	NA	66	F	25.4109	0	423.9	NA	FALSE	FALSE	FALSE
10038	Healthy controls	Healthy controls	NA	66	F	19.0677	8	389.9	NA	FALSE	FALSE	FALSE
10040	Healthy controls	Healthy controls	NA	66	F	21.6413	0	121.95	NA	FALSE	FALSE	FALSE
10046	Healthy controls	Healthy controls	NA	65	M	23.6652	930	921.643	NA	FALSE	FALSE	FALSE
10048	Healthy controls	Healthy controls	NA	77	F	23.634	0	0	NA	FALSE	FALSE	FALSE
10052	Healthy controls	Healthy controls	NA	65	M	25.3934	1290	38.5714	NA	FALSE	FALSE	FALSE
10058	Healthy controls	Healthy controls	NA	59	M	28.8415	260	993	NA	FALSE	FALSE	FALSE
10060	Healthy controls	Healthy controls	NA	73	F	20.7031	0	0	NA	FALSE	FALSE	FALSE
10080	Healthy controls	Healthy controls	NA	74	M	20.6852	0	0	NA	FALSE	FALSE	FALSE
10092	Healthy controls	Healthy controls	NA	79	F	24.4444	0	0	NA	FALSE	FALSE	FALSE
10100	Healthy controls	Healthy controls	NA	70	M	23.6614	400	294.45	NA	FALSE	FALSE	FALSE
10105	Healthy controls	Healthy controls	NA	66	F	19.5556	0	13.3333	NA	FALSE	FALSE	FALSE
10106	Healthy controls	Healthy controls	NA	72	F	22.3703	0	0	NA	FALSE	FALSE	FALSE
10107	Healthy controls	Healthy controls	NA	70	M	29.7608	900	210	NA	FALSE	FALSE	FALSE
10114	Healthy controls	Healthy controls	NA	55	F	23.5556	0	0	NA	FALSE	FALSE	FALSE
10132	Healthy controls	Healthy controls	NA	50	M	24.8163	300	212.786	NA	FALSE	FALSE	FALSE
10135	Healthy controls	Healthy controls	NA	65	M	24.281	1400	66	NA	FALSE	FALSE	FALSE
10144	Healthy controls	Healthy controls	NA	77	F	21.2874	0	0	NA	FALSE	FALSE	FALSE
10150	Healthy controls	Healthy controls	NA	78	F	24.0344	0	0	NA	FALSE	FALSE	FALSE
10151	Healthy controls	Healthy controls	NA	59	F	22.2222	0	0	NA	FALSE	FALSE	FALSE
10158	Healthy controls	Healthy controls	NA	61	M	26.2336	2400	0	NA	FALSE	FALSE	FALSE
10169	Healthy controls	Healthy controls	NA	76	M	22.1003	600	5.6	NA	FALSE	FALSE	FALSE
10183	Healthy controls	Healthy controls	NA	68	M	23.7954	3200	1953	NA	FALSE	FALSE	FALSE
10188	Healthy controls	Healthy controls	NA	71	F	18.0172	0	0	NA	FALSE	FALSE	FALSE
10200	Healthy controls	Healthy controls	NA	49	F	19.6311	0	62.1214	NA	FALSE	FALSE	FALSE
10206	Healthy controls	Healthy controls	NA	71	M	25.1559	1520	633	NA	FALSE	FALSE	FALSE
10207	Healthy controls	Healthy controls	NA	73	M	25.8166	960	549.9	NA	FALSE	FALSE	FALSE
10208	Healthy controls	Healthy controls	NA	77	M	24.6094	400	1320	NA	FALSE	FALSE	FALSE
10212	Healthy controls	Healthy controls	NA	70	M	29.271	1000	70.7143	NA	FALSE	FALSE	FALSE
10215	Healthy controls	Healthy controls	NA	78	F	20.4294	0	0	NA	FALSE	FALSE	FALSE
10219	Healthy controls	Healthy controls	NA	68	M	21.3839	1290	0	NA	FALSE	FALSE	FALSE
10221	Healthy controls	Healthy controls	NA	70	M	22.0604	0	687	NA	FALSE	FALSE	FALSE
10223	Healthy controls	Healthy controls	NA	66	M	23.6652	1200	270	NA	FALSE	FALSE	FALSE
10226	Healthy controls	Healthy controls	NA	60	M	22.2291	100	933	NA	FALSE	FALSE	FALSE
10229	Healthy controls	Healthy controls	NA	66	M	24.6097	1800	993	NA	FALSE	FALSE	FALSE
10231	Healthy controls	Healthy controls	NA	72	M	25.2092	300	556.5	NA	FALSE	FALSE	FALSE
10235	Healthy controls	Healthy controls	NA	62	F	22.6409	420	369.9	NA	FALSE	FALSE	FALSE
10244	Healthy controls	Healthy controls	NA	74	M	25.0593	0	180	NA	FALSE	FALSE	FALSE
10246	Healthy controls	Healthy controls	NA	64	F	23.1911	760	360	NA	FALSE	FALSE	FALSE
10250	Healthy controls	Healthy controls	NA	47	M	20.679	0	316.5	NA	FALSE	FALSE	FALSE
10254	Healthy controls	Healthy controls	NA	67	F	19.6752	0	22.9267	NA	FALSE	FALSE	FALSE
10258	Healthy controls	Healthy controls	NA	42	M	33.14	0	0	NA	FALSE	FALSE	FALSE
10259	Healthy controls	Healthy controls	NA	69	M	24.3911	2340	0	NA	FALSE	FALSE	FALSE
10262	Healthy controls	Healthy controls	NA	45	M	22.2222	0	0	NA	FALSE	FALSE	FALSE
10269	Healthy controls	Healthy controls	NA	76	F	24.974	140	180	NA	FALSE	FALSE	FALSE
10271	Healthy controls	Healthy controls	NA	68	M	22.8374	0	0	NA	FALSE	FALSE	FALSE
10273	Healthy controls	Healthy controls	NA	69	F	22.9591	0	0	NA	FALSE	FALSE	FALSE
10274	Healthy controls	Healthy controls	NA	62	F	19.052	0	94.95	NA	FALSE	FALSE	FALSE
10301	Healthy controls	Healthy controls	NA	77	F	22.8571	520	369.9	NA	FALSE	FALSE	FALSE
10302	Healthy controls	Healthy controls	NA	64	M	20.5191	100	243.9	NA	FALSE	FALSE	FALSE
10304	Healthy controls	Healthy controls	NA	44	M	22.0522	180	687	NA	FALSE	FALSE	FALSE
10315	Healthy controls	Healthy controls	NA	59	F	20.0288	40	633	NA	FALSE	FALSE	FALSE
10317	Healthy controls	Healthy controls	NA	68	M	23.1206	0	149.207	NA	FALSE	FALSE	FALSE
10318	Healthy controls	Healthy controls	NA	75	F	18.3655	0	19.3267	NA	FALSE	FALSE	FALSE
10320	Healthy controls	Healthy controls	NA	70	M	25.7117	720	180	NA	FALSE	FALSE	FALSE
10325	Healthy controls	Healthy controls	NA	72	M	22.1367	900	0	NA	FALSE	FALSE	FALSE
10335	Healthy controls	Healthy controls	NA	75	M	22.3081	390	0	NA	FALSE	FALSE	FALSE
10339	Healthy controls	Healthy controls	NA	76	M	23.8281	2120	0	NA	FALSE	FALSE	FALSE
10340	Healthy controls	Healthy controls	NA	45	F	19.2277	0	157.071	NA	FALSE	FALSE	FALSE
10341	Healthy controls	Healthy controls	NA	58	F	22.5466	0	0	NA	FALSE	FALSE	FALSE
10349	Healthy controls	Healthy controls	NA	62	F	19.9219	0	172.779	NA	FALSE	FALSE	FALSE
10350	Healthy controls	Healthy controls	NA	67	F	26.0417	0	0	NA	FALSE	FALSE	FALSE
10353	Healthy controls	Healthy controls	NA	50	F	20.3428	325	321	NA	FALSE	FALSE	FALSE
10354	Healthy controls	Healthy controls	NA	60	F	21.1109	0	0	NA	FALSE	FALSE	FALSE
10356	Healthy controls	Healthy controls	NA	76	M	23.7954	340	47.1429	NA	FALSE	FALSE	FALSE
10357	Healthy controls	Healthy controls	NA	71	F	24.6094	0	222.279	NA	FALSE	FALSE	FALSE
10362	Healthy controls	Healthy controls	NA	76	M	25.8806	0	194.95	NA	FALSE	FALSE	FALSE
10364	Healthy controls	Healthy controls	NA	66	M	23.4375	400	0	NA	FALSE	FALSE	FALSE
10378	Healthy controls	Healthy controls	NA	74	M	19.3337	560	274.95	NA	FALSE	FALSE	FALSE
10456	Healthy controls	Healthy controls	NA	74	M	20.6193	700	1113	NA	FALSE	FALSE	FALSE
10463	Healthy controls	Healthy controls	NA	76	F	19.1111	0	12.66	NA	FALSE	FALSE	FALSE
10465	Healthy controls	Healthy controls	NA	47	F	22.3757	0	45.8	NA	FALSE	FALSE	FALSE
10473	Healthy controls	Healthy controls	NA	71	M	22.6474	320	219.9	NA	FALSE	FALSE	FALSE
10486	Healthy controls	Healthy controls	NA	65	F	19.8189	0	0	NA	FALSE	FALSE	FALSE
10487	Healthy controls	Healthy controls	NA	78	M	21.0938	600	0	NA	FALSE	FALSE	FALSE
10489	Healthy controls	Healthy controls	NA	78	M	22.8624	20	0	NA	FALSE	FALSE	FALSE
10508	Healthy controls	Healthy controls	NA	67	M	21.4536	0	40.6929	NA	FALSE	FALSE	FALSE
10510	Healthy controls	Healthy controls	NA	52	M	21.3039	640	549.9	NA	FALSE	FALSE	FALSE
10519	Healthy controls	Healthy controls	NA	71	M	22.9421	0	0	NA	FALSE	FALSE	FALSE
10537	Healthy controls	Healthy controls	NA	76	F	23.4221	0	0	NA	FALSE	FALSE	FALSE
10541	Healthy controls	Healthy controls	NA	53	F	18.662	0	19.3267	NA	FALSE	FALSE	FALSE
10543	Healthy controls	Healthy controls	NA	55	M	26.8122	350	150	NA	FALSE	FALSE	FALSE
10559	Healthy controls	Healthy controls	NA	41	F	20.3244	105	70.6667	NA	FALSE	FALSE	FALSE
10570	Healthy controls	Healthy controls	NA	45	M	23.9512	0	822	NA	FALSE	FALSE	FALSE
10577	Healthy controls	Healthy controls	NA	61	F	27.0051	0	0	NA	FALSE	FALSE	FALSE
10585	Healthy controls	Healthy controls	NA	66	F	31.6242	0	2	NA	FALSE	FALSE	FALSE
10586	Healthy controls	Healthy controls	NA	78	M	22.151	420	0	NA	FALSE	FALSE	FALSE
10589	Healthy controls	Healthy controls	NA	75	F	22.6667	0	0	NA	FALSE	FALSE	FALSE
10591	Healthy controls	Healthy controls	NA	51	M	29.0437	840	0	NA	FALSE	FALSE	FALSE
10592	Healthy controls	Healthy controls	NA	54	M	23.7118	100	16.26	NA	FALSE	FALSE	FALSE
10593	Healthy controls	Healthy controls	NA	61	M	25.9516	820	526.5	NA	FALSE	FALSE	FALSE
10618	Healthy controls	Healthy controls	NA	73	F	20.6905	516	633	NA	FALSE	FALSE	FALSE
10620	Healthy controls	Healthy controls	NA	63	M	20.898	10	189.9	NA	FALSE	FALSE	FALSE
10621	Healthy controls	Healthy controls	NA	60	M	20.8086	560	687	NA	FALSE	FALSE	FALSE
10622	Healthy controls	Healthy controls	NA	62	F	18.1955	60	0	NA	FALSE	FALSE	FALSE
10627	Healthy controls	Healthy controls	NA	57	M	23.2438	620	813	NA	FALSE	FALSE	FALSE
10632	Healthy controls	Healthy controls	NA	76	M	25.9695	380	0	NA	FALSE	FALSE	FALSE
10639	Healthy controls	Healthy controls	NA	40	M	22.9819	100	316.5	NA	FALSE	FALSE	FALSE
10647	Healthy controls	Healthy controls	NA	76	M	21.7993	720	289.45	NA	FALSE	FALSE	FALSE
10657	Healthy controls	Healthy controls	NA	69	M	24.281	0	12.66	NA	FALSE	FALSE	FALSE
10659	Healthy controls	Healthy controls	NA	76	M	20.7967	1200	0	NA	FALSE	FALSE	FALSE
10661	Healthy controls	Healthy controls	NA	49	F	22.3081	0	189.9	NA	FALSE	FALSE	FALSE
10663	Healthy controls	Healthy controls	NA	73	M	24.3025	860	360	NA	FALSE	FALSE	FALSE
10678	Healthy controls	Healthy controls	NA	46	F	19.9594	0	0	NA	FALSE	FALSE	FALSE
10684	Healthy controls	Healthy controls	NA	61	F	18.591	0	0	NA	FALSE	FALSE	FALSE
10698	Healthy controls	Healthy controls	NA	71	M	23.3844	450	0	NA	FALSE	FALSE	FALSE
10701	Healthy controls	Healthy controls	NA	42	M	26.1738	216	994.714	NA	FALSE	FALSE	FALSE
10716	Healthy controls	Healthy controls	NA	49	F	21.2306	280	227.779	NA	FALSE	FALSE	FALSE
10726	Healthy controls	Healthy controls	NA	69	M	22.1453	300	549.9	NA	FALSE	FALSE	FALSE
10733	Healthy controls	Healthy controls	NA	63	M	22.0581	600	0	NA	FALSE	FALSE	FALSE
10741	Healthy controls	Healthy controls	NA	70	M	24.2215	200	813	NA	FALSE	FALSE	FALSE
10776	Healthy controls	Healthy controls	NA	42	F	25.5937	0	174.214	NA	FALSE	FALSE	FALSE
10784	Healthy controls	Healthy controls	NA	49	M	27.3982	870	360	NA	FALSE	FALSE	FALSE
10794	Healthy controls	Healthy controls	NA	54	F	22.1893	0	400	NA	FALSE	FALSE	FALSE
10801	Healthy controls	Healthy controls	NA	68	F	19.5006	0	0	NA	FALSE	FALSE	FALSE
10804	Healthy controls	Healthy controls	NA	74	F	24.3496	0	0	NA	FALSE	FALSE	FALSE
10805	Healthy controls	Healthy controls	NA	54	F	19.6283	0	0	NA	FALSE	FALSE	FALSE
10807	Healthy controls	Healthy controls	NA	74	F	23.4	1060	0	NA	FALSE	FALSE	FALSE
10817	Healthy controls	Healthy controls	NA	65	F	24.3232	0	0	NA	FALSE	FALSE	FALSE
10835	Healthy controls	Healthy controls	NA	74	M	20.7031	1170	274.95	NA	FALSE	FALSE	FALSE
10838	Healthy controls	Healthy controls	NA	75	F	21.1702	0	0	NA	FALSE	FALSE	FALSE
10850	Healthy controls	Healthy controls	NA	51	M	28.3848	450	358.5	NA	FALSE	FALSE	FALSE
10197	Healthy controls	Healthy controls	NA	68	F	18.8588	0	298.571	NA	FALSE	TRUE	FALSE
10272	Healthy controls	Healthy controls	NA	44	M	24.1633	360	1806	NA	FALSE	TRUE	FALSE
10390	Healthy controls	Healthy controls	NA	68	F	24.3232	380	0	NA	FALSE	TRUE	FALSE
10497	Healthy controls	Healthy controls	NA	65	M	21.5645	0	36	NA	FALSE	TRUE	FALSE
10515	Healthy controls	Healthy controls	NA	66	F	22.3478	0	135.643	NA	FALSE	TRUE	FALSE
10788	Healthy controls	Healthy controls	NA	74	M	22.5896	150	0	NA	FALSE	TRUE	FALSE
10797	Healthy controls	Healthy controls	NA	70	F	25.3333	0	316.5	NA	FALSE	TRUE	FALSE
10802	Healthy controls	Healthy controls	NA	77	M	20.4382	90	0	NA	FALSE	TRUE	FALSE
10808	Healthy controls	Healthy controls	NA	60	M	19.487	400	813	NA	FALSE	TRUE	FALSE
10832	Healthy controls	Healthy controls	NA	55	M	24.093	0	0	NA	FALSE	TRUE	FALSE
10869	Healthy controls	Healthy controls	NA	69	M	22.4082	0	0	NA	FALSE	TRUE	FALSE
10889	Healthy controls	Healthy controls	NA	54	F	20.7756	0	0	NA	FALSE	TRUE	FALSE
10890	Healthy controls	Healthy controls	NA	68	F	18.662	0	11.5714	NA	FALSE	TRUE	FALSE
10907	Healthy controls	Healthy controls	NA	37	M	25.0135	140	1266	NA	FALSE	TRUE	FALSE
10913	Healthy controls	Healthy controls	NA	46	M	22.4712	0	21.3267	NA	FALSE	TRUE	FALSE
10924	Healthy controls	Healthy controls	NA	46	F	23.0469	520	0	NA	FALSE	TRUE	FALSE
10947	Healthy controls	Healthy controls	NA	58	M	20.3037	600	1356.14	NA	FALSE	TRUE	FALSE
10968	Healthy controls	Healthy controls	NA	43	F	16.7969	0	0	NA	FALSE	TRUE	FALSE
10976	Healthy controls	Healthy controls	NA	52	M	25.0135	150	1214.71	NA	FALSE	TRUE	FALSE
10990	Healthy controls	Healthy controls	NA	58	F	18.5529	0	0	NA	FALSE	TRUE	FALSE
11031	Healthy controls	Healthy controls	NA	66	M	24.8016	0	733	NA	FALSE	TRUE	FALSE
11035	Healthy controls	Healthy controls	NA	73	F	21.6041	380	168	NA	FALSE	TRUE	FALSE
11049	Healthy controls	Healthy controls	NA	61	F	21.0772	0	180.429	NA	FALSE	TRUE	FALSE
11057	Healthy controls	Healthy controls	NA	71	F	17.3484	0	0	NA	FALSE	TRUE	FALSE
11062	Healthy controls	Healthy controls	NA	48	M	21.6721	300	620.714	NA	FALSE	TRUE	FALSE
11106	Healthy controls	Healthy controls	NA	44	M	23.8367	200	189.9	NA	FALSE	TRUE	FALSE
11124	Healthy controls	Healthy controls	NA	77	M	20.5714	195	190	NA	FALSE	TRUE	FALSE
11159	Healthy controls	Healthy controls	NA	63	F	27.5482	840	216.8	NA	FALSE	TRUE	FALSE
11168	Healthy controls	Healthy controls	NA	55	M	23.3887	700	212.786	NA	FALSE	TRUE	FALSE
11170	Healthy controls	Healthy controls	NA	32	M	18.7328	0	49.4	NA	FALSE	TRUE	FALSE
11171	Healthy controls	Healthy controls	NA	77	M	20.4382	1200	52.2643	NA	FALSE	TRUE	FALSE
11203	Healthy controls	Healthy controls	NA	34	M	21.8573	72	385.5	NA	FALSE	TRUE	FALSE
11209	Healthy controls	Healthy controls	NA	37	M	25.3444	320	212.786	NA	FALSE	TRUE	FALSE
11210	Healthy controls	Healthy controls	NA	68	F	19.2234	0	0	NA	FALSE	TRUE	FALSE
11213	Healthy controls	Healthy controls	NA	51	M	19.1571	50	780.214	NA	FALSE	TRUE	FALSE
11223	Healthy controls	Healthy controls	NA	63	M	21.1073	525	316.5	NA	FALSE	TRUE	FALSE
11226	Healthy controls	Healthy controls	NA	51	F	19.433	0	3.6	NA	FALSE	TRUE	FALSE
11227	Healthy controls	Healthy controls	NA	72	M	23.0546	1440	360	NA	FALSE	TRUE	FALSE
11255	Healthy controls	Healthy controls	NA	47	M	26.1752	0	76.6929	NA	FALSE	TRUE	FALSE
11294	Healthy controls	Healthy controls	NA	57	M	26.2596	680	71.55	NA	FALSE	TRUE	FALSE
11299	Healthy controls	Healthy controls	NA	54	M	23.5294	170	38.5714	NA	FALSE	TRUE	FALSE
11311	Healthy controls	Healthy controls	NA	63	M	24.4418	0	180	NA	FALSE	TRUE	FALSE
11343	Healthy controls	Healthy controls	NA	44	F	21.6311	0	733	NA	FALSE	TRUE	FALSE
11354	Healthy controls	Healthy controls	NA	55	M	24.5089	1700	1011.5	NA	FALSE	TRUE	FALSE
11369	Healthy controls	Healthy controls	NA	55	M	21.2585	245	121.95	NA	FALSE	TRUE	FALSE
11379	Healthy controls	Healthy controls	NA	79	F	24.6094	0	40.6929	NA	FALSE	TRUE	FALSE
11389	Healthy controls	Healthy controls	NA	38	M	22.4996	0	0	NA	FALSE	TRUE	FALSE
11409	Healthy controls	Healthy controls	NA	54	F	20.2395	0	0	NA	FALSE	TRUE	FALSE
11413	Healthy controls	Healthy controls	NA	61	M	26.4236	800	0	NA	FALSE	TRUE	FALSE
11419	Healthy controls	Healthy controls	NA	55	M	22.913	0	174.214	NA	FALSE	TRUE	FALSE
11431	Healthy controls	Healthy controls	NA	58	F	17.9089	0	0	NA	FALSE	TRUE	FALSE
11432	Healthy controls	Healthy controls	NA	74	M	24.6094	400	813	NA	FALSE	TRUE	FALSE
11434	Healthy controls	Healthy controls	NA	64	F	16.4237	0	6.66667	NA	FALSE	TRUE	FALSE
11448	Healthy controls	Healthy controls	NA	40	F	17.6309	0	0	NA	FALSE	TRUE	FALSE
11449	Healthy controls	Healthy controls	NA	46	F	20.3125	0	316.5	NA	FALSE	TRUE	FALSE
11450	Healthy controls	Healthy controls	NA	72	M	22.9481	900	0	NA	FALSE	TRUE	FALSE
11451	Healthy controls	Healthy controls	NA	62	F	21.9261	0	0	NA	FALSE	TRUE	FALSE
11452	Healthy controls	Healthy controls	NA	47	M	21.4533	360	646.5	NA	FALSE	TRUE	FALSE
11454	Healthy controls	Healthy controls	NA	47	F	18.4425	0	316.5	NA	FALSE	TRUE	FALSE
11459	Healthy controls	Healthy controls	NA	67	F	23.9361	0	0	NA	FALSE	TRUE	FALSE
11464	Healthy controls	Healthy controls	NA	56	M	23.8367	0	1320	NA	FALSE	TRUE	FALSE
11467	Healthy controls	Healthy controls	NA	72	M	21.7193	925	57.8	NA	FALSE	TRUE	FALSE
11473	Healthy controls	Healthy controls	NA	54	M	27.3356	780	554.95	NA	FALSE	TRUE	FALSE
11475	Healthy controls	Healthy controls	NA	63	F	19.1467	0	0	NA	FALSE	TRUE	FALSE
11477	Healthy controls	Healthy controls	NA	75	M	20.1348	1040	0	NA	FALSE	TRUE	FALSE
11480	Healthy controls	Healthy controls	NA	66	F	23.03	660	0	NA	FALSE	TRUE	FALSE
11486	Healthy controls	Healthy controls	NA	62	F	20.2395	0	81.4286	NA	FALSE	TRUE	FALSE
11487	Healthy controls	Healthy controls	NA	66	F	23.7253	0	94.95	NA	FALSE	TRUE	FALSE
11489	Healthy controls	Healthy controls	NA	55	M	23.5666	800	1041.86	NA	FALSE	TRUE	FALSE
11492	Healthy controls	Healthy controls	NA	69	F	23.5304	0	0	NA	FALSE	TRUE	FALSE
11495	Healthy controls	Healthy controls	NA	71	F	26.635	108	379.95	NA	FALSE	TRUE	FALSE
11501	Healthy controls	Healthy controls	NA	68	F	21.1927	0	0	NA	FALSE	TRUE	FALSE
11513	Healthy controls	Healthy controls	NA	37	M	19.2672	340	746.036	NA	FALSE	TRUE	FALSE
11521	Healthy controls	Healthy controls	NA	49	F	19.7239	50	135.643	NA	FALSE	TRUE	FALSE
11524	Healthy controls	Healthy controls	NA	31	M	39.3283	160	271.286	NA	FALSE	TRUE	FALSE
11526	Healthy controls	Healthy controls	NA	52	F	22.5827	0	0	NA	FALSE	TRUE	FALSE
11527	Healthy controls	Healthy controls	NA	35	F	22.1893	0	3.6	NA	FALSE	TRUE	FALSE
11528	Healthy controls	Healthy controls	NA	57	M	30.1162	80	0	NA	FALSE	TRUE	FALSE
11580	Healthy controls	Healthy controls	NA	21	F	17.898	0	0	NA	FALSE	TRUE	FALSE
11607	Healthy controls	Healthy controls	NA	70	F	29.9643	0	0	NA	FALSE	TRUE	FALSE
11626	Healthy controls	Healthy controls	NA	50	M	21.4619	50	12.66	NA	FALSE	TRUE	FALSE
11638	Healthy controls	Healthy controls	NA	57	F	21.4844	40	270	NA	FALSE	TRUE	FALSE
11641	Healthy controls	Healthy controls	NA	52	M	27.6361	810	0	NA	FALSE	TRUE	FALSE
11675	Healthy controls	Healthy controls	NA	51	F	21.9076	0	0	NA	FALSE	TRUE	FALSE
11682	Healthy controls	Healthy controls	NA	61	F	17.0874	0	0	NA	FALSE	TRUE	FALSE
11694	Healthy controls	Healthy controls	NA	63	F	17.898	0	0	NA	FALSE	TRUE	FALSE
11710	Healthy controls	Healthy controls	NA	40	M	22.7732	0	16.26	NA	FALSE	TRUE	FALSE
11720	Healthy controls	Healthy controls	NA	70	M	17.9688	300	0	NA	FALSE	TRUE	FALSE
11754	Healthy controls	Healthy controls	NA	27	M	24.968	0	328	NA	FALSE	TRUE	FALSE
11788	Healthy controls	Healthy controls	NA	34	M	21.9281	0	202.56	NA	FALSE	TRUE	FALSE
11796	Healthy controls	Healthy controls	NA	75	F	30.2112	0	0	NA	FALSE	TRUE	FALSE
11818	Healthy controls	Healthy controls	NA	37	M	22.1297	0	0	NA	FALSE	TRUE	FALSE
11821	Healthy controls	Healthy controls	NA	52	F	17.9089	0	104.979	NA	FALSE	TRUE	FALSE
11822	Healthy controls	Healthy controls	NA	55	F	21.0828	336	0	NA	FALSE	TRUE	FALSE
11873	Healthy controls	Healthy controls	NA	78	M	23.3091	600	271.286	NA	FALSE	TRUE	FALSE
11885	Healthy controls	Healthy controls	NA	73	M	22.8928	0	320.571	NA	FALSE	TRUE	FALSE
11927	Healthy controls	Healthy controls	NA	58	M	22.2291	120	0	NA	FALSE	TRUE	FALSE
11942	Healthy controls	Healthy controls	NA	76	F	21.5019	200	25.9933	NA	FALSE	TRUE	FALSE
11955	Healthy controls	Healthy controls	NA	70	M	22.68	20	0	NA	FALSE	TRUE	FALSE
11965	Healthy controls	Healthy controls	NA	41	F	26.079	0	0	NA	FALSE	TRUE	FALSE
11984	Healthy controls	Healthy controls	NA	62	M	21.7079	80	78.2	NA	FALSE	TRUE	FALSE
11996	Healthy controls	Healthy controls	NA	51	F	21.2306	0	42.8571	NA	FALSE	TRUE	FALSE
12016	Healthy controls	Healthy controls	NA	60	F	18.5901	0	0	NA	FALSE	TRUE	FALSE
12070	Healthy controls	Healthy controls	NA	49	F	20.83	0	83.8	NA	FALSE	TRUE	FALSE
12101	Healthy controls	Healthy controls	NA	56	M	24.093	0	1277.57	NA	FALSE	TRUE	FALSE
12106	Healthy controls	Healthy controls	NA	77	F	21.9261	0	0	NA	FALSE	TRUE	FALSE
12165	Healthy controls	Healthy controls	NA	64	F	21.0938	0	475	NA	FALSE	TRUE	FALSE
12197	Healthy controls	Healthy controls	NA	43	M	24.7409	0	144.95	NA	FALSE	TRUE	FALSE
12204	Healthy controls	Healthy controls	NA	55	F	19.7777	460	0	NA	FALSE	TRUE	FALSE
12242	Healthy controls	Healthy controls	NA	33	F	22.2063	0	96.96	NA	FALSE	TRUE	FALSE
12243	Healthy controls	Healthy controls	NA	74	F	19.91	0	0	NA	FALSE	TRUE	FALSE
12276	Healthy controls	Healthy controls	NA	46	M	21.7994	0	430	NA	FALSE	TRUE	FALSE
12340	Healthy controls	Healthy controls	NA	59	M	26.5338	0	989.9	NA	FALSE	TRUE	FALSE
12389	Healthy controls	Healthy controls	NA	35	M	24.2215	220	633	NA	FALSE	TRUE	FALSE
12396	Healthy controls	Healthy controls	NA	38	F	17.8506	80	0	NA	FALSE	TRUE	FALSE
11243	Healthy controls	Healthy controls	NA	40	M	27.3797	480	0	NA	FALSE	TRUE	FALSE
12082	Healthy controls	Healthy controls	NA	30	M	NA	NA	NA	NA	FALSE	TRUE	FALSE
12370	Healthy controls	Healthy controls	NA	65	F	18.2563	0	0	NA	FALSE	TRUE	FALSE
10316	MP	MP	NA	44	M	22.1297	400	1899	NA	FALSE	NA	FALSE
10376	MP	MP	NA	64	M	24.1588	1260	180	NA	FALSE	NA	FALSE
10466	MP	MP	NA	64	M	18.7783	880	364.95	NA	FALSE	NA	FALSE
10511	MP	MP	NA	65	F	20.4294	0	0	NA	FALSE	NA	FALSE
10549	MP	MP	NA	72	F	19.313	0	40.6929	NA	FALSE	NA	FALSE
10580	MP	MP	NA	58	M	25.4028	570	130	NA	FALSE	NA	FALSE
10061	MP	MP	NA	41	F	19.9219	500	687	NA	FALSE	FALSE	FALSE
10089	MP	MP	NA	54	M	22.4082	680	549.9	NA	FALSE	FALSE	FALSE
10109	MP	MP	NA	69	M	26.1719	1080	1656	NA	FALSE	FALSE	FALSE
10111	MP	MP	NA	67	F	22.0604	235	0	NA	FALSE	FALSE	FALSE
10138	MP	MP	NA	72	M	23.6652	1400	369.9	NA	FALSE	FALSE	FALSE
10161	MP	MP	NA	51	M	21.7982	570	0	NA	FALSE	FALSE	FALSE
10182	MP	MP	NA	52	M	22.571	0	297.707	NA	FALSE	FALSE	FALSE
10193	MP	MP	NA	58	M	21.9525	600	0	NA	FALSE	FALSE	FALSE
10209	MP	MP	NA	64	F	31.1111	0	0	NA	FALSE	FALSE	FALSE
10242	MP	MP	NA	58	F	34.8087	560	0	NA	FALSE	FALSE	FALSE
10251	MP	MP	NA	64	M	21.7993	930	0	NA	FALSE	FALSE	FALSE
10261	MP	MP	NA	70	F	25.5367	0	0	NA	FALSE	FALSE	FALSE
10288	MP	MP	NA	59	F	20.061	1600	1266	NA	FALSE	FALSE	FALSE
10294	MP	MP	NA	74	F	19.1467	0	0	NA	FALSE	FALSE	FALSE
10299	MP	MP	NA	78	M	27.3438	165	0	NA	FALSE	FALSE	FALSE
10327	MP	MP	NA	60	M	28.4091	800	696	NA	FALSE	FALSE	FALSE
10336	MP	MP	NA	67	M	23.1473	740	54	NA	FALSE	FALSE	FALSE
10470	MP	MP	NA	66	M	18.3768	400	843	NA	FALSE	FALSE	FALSE
10471	MP	MP	NA	75	M	21.4536	620	0	NA	FALSE	FALSE	FALSE
10484	MP	MP	NA	73	M	21.0077	150	243.9	NA	FALSE	FALSE	FALSE
10485	MP	MP	NA	74	M	28.6851	300	219.9	NA	FALSE	FALSE	FALSE
10548	MP	MP	NA	71	M	21.1553	460	15	NA	FALSE	FALSE	FALSE
10569	MP	MP	NA	65	M	24.8591	450	117.067	NA	FALSE	FALSE	FALSE
10571	MP	MP	NA	64	M	22.4059	10	191.636	NA	FALSE	FALSE	FALSE
10572	MP	MP	NA	58	M	23.8751	100	496.5	NA	FALSE	FALSE	FALSE
10581	MP	MP	NA	72	F	17.1468	0	149.207	NA	FALSE	FALSE	FALSE
10608	MP	MP	NA	73	M	21.7993	800	141.429	NA	FALSE	FALSE	FALSE
10610	MP	MP	NA	59	M	24.3911	1500	330	NA	FALSE	FALSE	FALSE
10614	MP	MP	NA	59	M	22.3954	300	369.9	NA	FALSE	FALSE	FALSE
10619	MP	MP	NA	58	M	21.9713	570	340.714	NA	FALSE	FALSE	FALSE
10630	MP	MP	NA	52	M	21.048	0	56.2	NA	FALSE	FALSE	FALSE
10634	MP	MP	NA	70	M	20.9042	1500	741	NA	FALSE	FALSE	FALSE
10642	MP	MP	NA	60	M	25.9516	1200	540	NA	FALSE	FALSE	FALSE
10695	MP	MP	NA	53	M	27.9904	640	73.4667	NA	FALSE	FALSE	FALSE
10728	MP	MP	NA	63	M	23.597	300	0	NA	FALSE	FALSE	FALSE
10759	MP	MP	NA	63	M	20.148	800	549.9	NA	FALSE	FALSE	FALSE
10766	MP	MP	NA	69	M	25.0135	600	993	NA	FALSE	FALSE	FALSE
10809	MP	MP	NA	66	F	20.2395	0	0	NA	FALSE	FALSE	FALSE
10811	MP	MP	NA	48	M	19.1001	660	1899	NA	FALSE	FALSE	FALSE
10825	MP	MP	NA	74	M	23.0518	520	42.4286	NA	FALSE	FALSE	FALSE
10210	MP	MP	NA	50	M	23.6713	0	780.214	NA	FALSE	TRUE	FALSE
10296	MP	MP	NA	78	M	23.03	580	1273	NA	FALSE	TRUE	FALSE
10502	MP	MP	NA	71	M	18.3594	0	993	NA	FALSE	TRUE	FALSE
10517	MP	MP	NA	52	M	22.5827	640	55.5333	NA	FALSE	TRUE	FALSE
10555	MP	MP	NA	53	M	23.3844	460	1173	NA	FALSE	TRUE	FALSE
10681	MP	MP	NA	72	M	49.5351	875	0	NA	FALSE	TRUE	FALSE
10780	MP	MP	NA	77	M	19.487	885	180	NA	FALSE	TRUE	FALSE
10793	MP	MP	NA	55	M	25.2493	0	469.9	NA	FALSE	TRUE	FALSE
10831	MP	MP	NA	58	M	22.8571	520	234.95	NA	FALSE	TRUE	FALSE
11253	MP	MP	NA	73	F	16.6525	120	0	NA	FALSE	TRUE	FALSE
11315	MP	MP	NA	70	F	18.7962	0	0	NA	FALSE	TRUE	FALSE
11407	MP	MP	NA	41	F	20.8889	0	0	NA	FALSE	TRUE	FALSE
11457	MP	MP	NA	65	M	19.7232	0	27	NA	FALSE	TRUE	FALSE
11458	MP	MP	NA	62	M	24.968	840	1266	NA	FALSE	TRUE	FALSE
11461	MP	MP	NA	74	F	20.1348	980	633	NA	FALSE	TRUE	FALSE
11462	MP	MP	NA	57	F	19.3685	481	36.6667	NA	FALSE	TRUE	FALSE
11502	MP	MP	NA	63	F	21.2279	0	194.95	NA	FALSE	TRUE	FALSE
11508	MP	MP	NA	64	F	19.8178	880	633	NA	FALSE	TRUE	FALSE
11511	MP	MP	NA	72	M	22.1297	800	813	NA	FALSE	TRUE	FALSE
11518	MP	MP	NA	47	F	30.7574	300	780.214	NA	FALSE	TRUE	FALSE
11667	MP	MP	NA	67	M	25.3934	470	0	NA	FALSE	TRUE	FALSE
10565	Stage 0	0	10565.1	61	M	22.3954	0	0	Left Colon	FALSE	NA	TRUE
10596	Stage 0	0	10596.1	74	F	19.4363	0	0	Left Colon	FALSE	NA	TRUE
10568	Stage 0	0	NA	58	M	22.5306	200	780.214	Right Colon	FALSE	NA	FALSE
10601	Stage 0	0	NA	65	M	20.2449	800	42.4286	Rectum	FALSE	NA	FALSE
10880	Stage 0	0	NA	67	M	30.4772	390	24.66	Right Colon	FALSE	NA	FALSE
10140	Stage 0	0	10140.1	64	F	22.4766	390	20	Right Colon	FALSE	FALSE	TRUE
10165	Stage 0	0	10165.1	71	M	26.2188	440	76.05	Left Colon and Right Colon	FALSE	FALSE	TRUE
10338	Stage 0	0	10338.1	57	M	25.4327	240	102.143	Right Colon	FALSE	FALSE	TRUE
10345	Stage 0	0	10345.1	73	F	26.5731	530	141.429	Right Colon	FALSE	FALSE	TRUE
10366	Stage 0	0	10366.1	72	M	20.9042	2080	813	Left Colon	FALSE	FALSE	TRUE
10385	Stage 0	0	10385.1	71	M	27.3438	1060	1266	Left Colon	FALSE	FALSE	TRUE
10545	Stage 0	0	10545.1	66	F	20.4294	0	0	Rectum	FALSE	FALSE	TRUE
10697	Stage 0	0	10697.1	47	F	18.0662	6	0	Rectum	FALSE	FALSE	TRUE
10785	Stage 0	0	10785.1	62	F	22.0317	NA	24.66	Right Colon	FALSE	FALSE	TRUE
10033	Stage 0	0	NA	54	F	24.7475	0	42.8571	Rectum	FALSE	FALSE	FALSE
10047	Stage 0	0	NA	73	M	22.3214	2400	149.207	Left Colon	FALSE	FALSE	FALSE
10055	Stage 0	0	NA	56	F	17.4818	155	0	Left Colon	FALSE	FALSE	FALSE
10081	Stage 0	0	NA	65	M	21.83	0	0	Right Colon	FALSE	FALSE	FALSE
10134	Stage 0	0	NA	63	F	36.523	420	0	Rectum	FALSE	FALSE	FALSE
10154	Stage 0	0	NA	69	M	22.7583	800	54	Left Colon	FALSE	FALSE	FALSE
10177	Stage 0	0	NA	67	M	23.597	740	0	Rectum	FALSE	FALSE	FALSE
10198	Stage 0	0	NA	76	F	29.0131	0	0	Right Colon	FALSE	FALSE	FALSE
10203	Stage 0	0	NA	60	M	27.0641	820	0	Right Colon	FALSE	FALSE	FALSE
10334	Stage 0	0	NA	63	F	21.3675	0	157.143	Rectum	FALSE	FALSE	FALSE
10358	Stage 0	0	NA	61	F	24.6094	0	16.26	Right Colon	FALSE	FALSE	FALSE
10576	Stage 0	0	NA	72	M	22.0386	0	0	Left Colon and Right Colon and Rectum	FALSE	FALSE	FALSE
10648	Stage 0	0	NA	70	F	23.1405	450	0	Left Colon	FALSE	FALSE	FALSE
10722	Stage 0	0	NA	67	F	21.4573	98	539.786	Right Colon	FALSE	FALSE	FALSE
10749	Stage 0	0	NA	65	F	24.9199	0	0	Right Colon	FALSE	FALSE	FALSE
10756	Stage 0	0	NA	50	M	22.0522	800	347.786	Rectum	FALSE	FALSE	FALSE
10814	Stage 0	0	NA	78	M	29.7211	1350	0	Rectum	FALSE	FALSE	FALSE
10853	Stage 0	0	NA	65	M	27.1809	940	273.9	Left Colon	FALSE	FALSE	FALSE
10579	Stage 0	0	10579.1	69	M	24.6097	560	0	Left Colon	FALSE	TRUE	TRUE
11048	Stage 0	0	11048.1	65	F	20.3125	NA	0	Right Colon	FALSE	TRUE	TRUE
10860	Stage 0	0	NA	59	M	24.5089	500	496.5	Right Colon	FALSE	TRUE	FALSE
10866	Stage 0	0	NA	48	M	28.306	300	843	Left Colon	FALSE	TRUE	FALSE
10888	Stage 0	0	NA	73	M	23.7253	680	0	Left Colon	FALSE	TRUE	FALSE
10911	Stage 0	0	NA	61	M	27.4756	900	549.9	Left Colon	FALSE	TRUE	FALSE
10934	Stage 0	0	NA	66	M	22.1367	1680	180	Right Colon	FALSE	TRUE	FALSE
10935	Stage 0	0	NA	74	M	22.5466	600	84	Right Colon	FALSE	TRUE	FALSE
10967	Stage 0	0	NA	66	M	22.1453	360	234	Right Colon	FALSE	TRUE	FALSE
10975	Stage 0	0	NA	60	F	20.0288	0	0	Right Colon	FALSE	TRUE	FALSE
10980	Stage 0	0	NA	65	F	18.2615	860	0	Right Colon	FALSE	TRUE	FALSE
10989	Stage 0	0	NA	65	M	20.0155	720	290.636	Rectum	FALSE	TRUE	FALSE
10992	Stage 0	0	NA	58	M	23.1206	680	360	Left Colon	FALSE	TRUE	FALSE
11006	Stage 0	0	NA	75	M	19.7055	70	46.5	Right Colon	FALSE	TRUE	FALSE
11008	Stage 0	0	NA	61	F	22.4766	0	0	Left Colon and Right Colon	FALSE	TRUE	FALSE
11011	Stage 0	0	NA	72	M	23.6652	0	78.2	Rectum	FALSE	TRUE	FALSE
11029	Stage 0	0	NA	66	M	23.8751	840	12.66	Right Colon	FALSE	TRUE	FALSE
11110	Stage 0	0	NA	61	M	22.5896	740	497.357	Right Colon	FALSE	TRUE	FALSE
11121	Stage 0	0	NA	46	M	25.4028	0	633	Right Colon	FALSE	TRUE	FALSE
11151	Stage 0	0	NA	76	M	19.0039	1680	0	Rectum	FALSE	TRUE	FALSE
11224	Stage 0	0	NA	78	F	21.2191	0	0	Right Colon	FALSE	TRUE	FALSE
11237	Stage 0	0	NA	66	F	22.0604	32	19.3267	Right Colon	FALSE	TRUE	FALSE
11241	Stage 0	0	NA	54	M	25.4694	480	1229.5	Left Colon	FALSE	TRUE	FALSE
11281	Stage 0	0	NA	64	M	22.4059	0	180	Left Colon	FALSE	TRUE	FALSE
11417	Stage 0	0	NA	50	M	23.6614	240	1446	Left Colon	FALSE	TRUE	FALSE
11423	Stage 0	0	NA	66	M	28.9341	900	0	Left Colon	FALSE	TRUE	FALSE
11433	Stage 0	0	NA	59	F	19.1467	510	202.56	Left Colon	FALSE	TRUE	FALSE
11438	Stage 0	0	NA	61	F	17.8465	255	199.95	Rectum	FALSE	TRUE	FALSE
11445	Stage 0	0	NA	68	M	22.9591	390	549.9	Right Colon	FALSE	TRUE	FALSE
11453	Stage 0	0	NA	71	F	18.4911	1050	543.9	Left Colon	FALSE	TRUE	FALSE
11498	Stage 0	0	NA	58	M	20.5151	760	990	Rectum	FALSE	TRUE	FALSE
11510	Stage 0	0	NA	64	M	22.5896	660	0	Right Colon	FALSE	TRUE	FALSE
11512	Stage 0	0	NA	69	F	18.1787	0	40.6929	Right Colon	FALSE	TRUE	FALSE
11819	Stage 0	0	NA	72	M	24.9135	100	0	Left Colon	FALSE	TRUE	FALSE
11836	Stage 0	0	NA	69	M	22.7583	540	994.714	Right Colon	FALSE	TRUE	FALSE
11851	Stage 0	0	NA	76	M	21.9261	0	238.779	Left Colon	FALSE	TRUE	FALSE
11879	Stage 0	0	NA	64	F	29.6766	0	0	Right Colon	FALSE	TRUE	FALSE
11891	Stage 0	0	NA	72	F	20.3244	120	0	Left Colon	FALSE	TRUE	FALSE
11893	Stage 0	0	NA	53	M	31.2314	700	1626	Left Colon and Right Colon	FALSE	TRUE	FALSE
11929	Stage 0	0	NA	57	M	27.0169	0	26.5267	Rectum	FALSE	TRUE	FALSE
11993	Stage 0	0	NA	73	F	21.4903	0	0	Right Colon	FALSE	TRUE	FALSE
11274	Stage I/II	II	11274.1	62	F	27.5556	NA	0	Rectum	TRUE	NA	TRUE
10030	Stage I/II	I	10030.1	58	M	24.0238	740	0	Right Colon	FALSE	NA	TRUE
10237	Stage I/II	I	NA	64	F	18.026	660	0	Rectum	FALSE	NA	FALSE
10067	Stage I/II	I	10067.1	64	F	24.2188	0	0	Right Colon	FALSE	FALSE	TRUE
10091	Stage I/II	II	10091.1	70	F	24.7325	0	0	Left Colon	FALSE	FALSE	TRUE
10097	Stage I/II	I	10097.1	62	F	21.875	0	0	Left Colon	FALSE	FALSE	TRUE
10126	Stage I/II	I	10126.1	52	M	31.0204	640	1173	Rectum	FALSE	FALSE	TRUE
10147	Stage I/II	I	10147.1	51	F	18.8271	30	604.921	Left Colon	FALSE	FALSE	TRUE
10185	Stage I/II	II	10185.1	65	M	21.7181	940	189.9	Right Colon	FALSE	FALSE	TRUE
10199	Stage I/II	I	10199.1	64	M	23.0518	120	496.5	Rectum	FALSE	FALSE	TRUE
10236	Stage I/II	I	10236.1	47	M	23.5666	0	389.9	Rectum	FALSE	FALSE	TRUE
10267	Stage I/II	II	10267.1	60	F	20.83	1050	1899	Right Colon	FALSE	FALSE	TRUE
10308	Stage I/II	II	10308.1	69	F	20.6131	0	44.2	Left Colon	FALSE	FALSE	TRUE
10323	Stage I/II	II	10323.1	68	F	21.7865	300	138	Rectum	FALSE	FALSE	TRUE
10333	Stage I/II	II	10333.1	45	M	20.6193	250	618.357	Rectum	FALSE	FALSE	TRUE
10459	Stage I/II	II	10459.1	73	F	19.563	NA	0	Rectum	FALSE	FALSE	TRUE
10462	Stage I/II	I	10462.1	61	F	21.6413	0	0	Rectum	FALSE	FALSE	TRUE
10480	Stage I/II	I	10480.1	53	M	20.7612	400	1037.14	Rectum	FALSE	FALSE	TRUE
10503	Stage I/II	II	10503.1	69	M	25.7276	1350	24	Right Colon	FALSE	FALSE	TRUE
10505	Stage I/II	II	10505.1	65	F	17.9931	450	0	Rectum	FALSE	FALSE	TRUE
10542	Stage I/II	II	10542.1	71	F	31.1111	800	0	Rectum	FALSE	FALSE	TRUE
10584	Stage I/II	II	10584.1	51	M	22.7244	330	135.643	Right Colon	FALSE	FALSE	TRUE
10609	Stage I/II	II	10609.1	51	M	18.1662	310	813	Right Colon	FALSE	FALSE	TRUE
10717	Stage I/II	I	10717.1	69	M	22.8395	1140	0	Right Colon	FALSE	FALSE	TRUE
10745	Stage I/II	I	10745.1	69	F	19.7777	0	0	Right Colon	FALSE	FALSE	TRUE
10021	Stage I/II	I	NA	57	M	26.881	130	993	Left Colon	FALSE	FALSE	FALSE
10073	Stage I/II	I	NA	71	F	29.9643	0	0	Left Colon	FALSE	FALSE	FALSE
10074	Stage I/II	I	NA	61	M	22.2291	0	780.214	Left Colon	FALSE	FALSE	FALSE
10119	Stage I/II	I	NA	76	M	19.17	600	279.9	Left Colon	FALSE	FALSE	FALSE
10124	Stage I/II	I	NA	73	M	22.0581	1040	38.5714	Rectum	FALSE	FALSE	FALSE
10248	Stage I/II	II	NA	62	M	23.9512	840	813	Rectum	FALSE	FALSE	FALSE
10249	Stage I/II	II	NA	47	M	21.4533	625	502.857	Rectum	FALSE	FALSE	FALSE
10265	Stage I/II	I	NA	73	M	24.6097	40	42.2	Rectum	FALSE	FALSE	FALSE
10277	Stage I/II	I	NA	73	F	16.8802	0	0	Rectum	FALSE	FALSE	FALSE
10306	Stage I/II	I	NA	69	M	19.433	0	0	Right Colon	FALSE	FALSE	FALSE
10309	Stage I/II	I	NA	70	M	26.7698	0	921.643	Right Colon	FALSE	FALSE	FALSE
10324	Stage I/II	I	NA	66	M	24.6755	920	156.407	Left Colon	FALSE	FALSE	FALSE
10330	Stage I/II	II	NA	66	M	22.0581	980	0	Rectum	FALSE	FALSE	FALSE
10371	Stage I/II	I	NA	57	F	24.4561	300	0	Left Colon	FALSE	FALSE	FALSE
10377	Stage I/II	II	NA	73	F	22.151	0	0	Right Colon	FALSE	FALSE	FALSE
10389	Stage I/II	I	NA	70	M	21.048	440	813	Rectum	FALSE	FALSE	FALSE
10464	Stage I/II	I	NA	76	M	24.653	2240	180	Rectum	FALSE	FALSE	FALSE
10469	Stage I/II	I	NA	69	M	16.1415	765	0	Left Colon	FALSE	FALSE	FALSE
10523	Stage I/II	II	NA	50	M	23.49	0	0	Rectum	FALSE	FALSE	FALSE
10525	Stage I/II	I	NA	68	M	23.8751	1920	540	Rectum	FALSE	FALSE	FALSE
10550	Stage I/II	I	NA	74	F	25.73	0	0	Rectum	FALSE	FALSE	FALSE
10598	Stage I/II	I	NA	65	M	25.0593	240	549.9	Rectum	FALSE	FALSE	FALSE
10615	Stage I/II	II	NA	75	F	18.9745	0	0	Right Colon	FALSE	FALSE	FALSE
10628	Stage I/II	I	NA	73	F	18.3143	0	0	Right Colon	FALSE	FALSE	FALSE
10644	Stage I/II	I	NA	64	M	22.68	660	141.429	Rectum	FALSE	FALSE	FALSE
10667	Stage I/II	II	NA	68	M	24.7676	720	638.786	Left Colon	FALSE	FALSE	FALSE
10668	Stage I/II	I	NA	74	M	25.9516	0	0	Rectum	FALSE	FALSE	FALSE
10670	Stage I/II	I	NA	69	M	19.3625	0	549.9	Rectum	FALSE	FALSE	FALSE
10671	Stage I/II	I	NA	71	M	22.4813	1755	0	Left Colon	FALSE	FALSE	FALSE
10674	Stage I/II	I	NA	47	M	35.201	30	0	Rectum	FALSE	FALSE	FALSE
10675	Stage I/II	II	NA	55	M	26.1752	500	174.214	Rectum	FALSE	FALSE	FALSE
10694	Stage I/II	I	NA	53	M	26.3656	370	993	Rectum	FALSE	FALSE	FALSE
10700	Stage I/II	II	NA	77	M	24.6097	2400	1183	Right Colon	FALSE	FALSE	FALSE
10709	Stage I/II	I	NA	56	F	23.0112	200	66.2	Rectum	FALSE	FALSE	FALSE
10713	Stage I/II	I	NA	63	M	19.7531	840	289.9	Right Colon	FALSE	FALSE	FALSE
10718	Stage I/II	I	NA	52	M	23.6652	640	546.857	Rectum	FALSE	FALSE	FALSE
10720	Stage I/II	II	NA	39	M	19.3792	0	14.66	Right Colon	FALSE	FALSE	FALSE
10723	Stage I/II	I	NA	73	M	23.3067	0	0	Rectum	FALSE	FALSE	FALSE
10731	Stage I/II	I	NA	60	M	21.2953	960	360	Rectum	FALSE	FALSE	FALSE
10762	Stage I/II	I	NA	63	F	19.8178	0	0	Right Colon	FALSE	FALSE	FALSE
10767	Stage I/II	II	NA	72	M	24.6904	980	406.5	Left Colon	FALSE	FALSE	FALSE
10774	Stage I/II	I	NA	61	F	23.6128	0	0	Rectum	FALSE	FALSE	FALSE
10775	Stage I/II	I	NA	66	M	18.7109	1440	109.95	Left Colon	FALSE	FALSE	FALSE
10812	Stage I/II	I	NA	64	M	23.8367	600	638.786	Rectum	FALSE	FALSE	FALSE
10816	Stage I/II	II	NA	70	F	23.0681	0	0	Right Colon	FALSE	FALSE	FALSE
10827	Stage I/II	II	NA	73	M	22.913	1350	180	Right Colon	FALSE	FALSE	FALSE
10829	Stage I/II	I	NA	52	M	26.4236	720	180	Rectum	FALSE	FALSE	FALSE
10595	Stage I/II	II	10595.1	66	M	20.5457	0	0	Rectum	FALSE	TRUE	TRUE
10603	Stage I/II	II	10603.1	48	F	22.8928	560	0	Rectum	FALSE	TRUE	TRUE
11162	Stage I/II	I	NA	62	M	21.0938	40	0	Left Colon	FALSE	TRUE	FALSE
10819	Stage I/II	II	NA	62	F	29.2969	0	0	Right Colon	FALSE	TRUE	FALSE
10887	Stage I/II	I	NA	46	M	22.8571	520	720	Left Colon	FALSE	TRUE	FALSE
10938	Stage I/II	I	NA	55	M	25.3515	0	809.207	Rectum	FALSE	TRUE	FALSE
11010	Stage I/II	I	NA	75	M	22.8625	440	411.636	Rectum	FALSE	TRUE	FALSE
11030	Stage I/II	I	NA	58	F	17.1875	0	0	Left Colon	FALSE	TRUE	FALSE
11036	Stage I/II	I	NA	48	M	25.6489	435	219.9	Left Colon	FALSE	TRUE	FALSE
11045	Stage I/II	I	NA	73	M	23.8751	600	0	Left Colon and Rectum	FALSE	TRUE	FALSE
11054	Stage I/II	I	NA	75	M	20.9566	1020	141.429	Left Colon	FALSE	TRUE	FALSE
11081	Stage I/II	I	NA	72	M	19.9432	320	54	Right Colon	FALSE	TRUE	FALSE
11085	Stage I/II	I	NA	63	M	23.5078	400	432.064	Left Colon	FALSE	TRUE	FALSE
11097	Stage I/II	I	NA	79	F	17.6693	0	0	Right Colon	FALSE	TRUE	FALSE
11103	Stage I/II	I	NA	44	M	28.9979	720	0	Left Colon	FALSE	TRUE	FALSE
11128	Stage I/II	I	NA	67	M	21.3333	0	0	Right Colon	FALSE	TRUE	FALSE
11132	Stage I/II	I	NA	62	M	19.8347	255	1266	Left Colon	FALSE	TRUE	FALSE
11141	Stage I/II	I	NA	66	F	21.2306	0	0	Rectum	FALSE	TRUE	FALSE
11238	Stage I/II	I	NA	73	M	21.2031	40	19.3267	Right Colon	FALSE	TRUE	FALSE
11428	Stage I/II	I	NA	51	M	26.6436	0	432.064	Rectum	FALSE	TRUE	FALSE
11472	Stage I/II	I	NA	73	F	21.0517	0	40.6929	Left Colon	FALSE	TRUE	FALSE
11478	Stage I/II	I	NA	68	F	25.6837	0	47.1214	Left Colon	FALSE	TRUE	FALSE
11490	Stage I/II	I	NA	64	M	24.4898	880	1626	Left Colon	FALSE	TRUE	FALSE
11817	Stage I/II	II	NA	75	M	21.3039	880	0	Left Colon	FALSE	TRUE	FALSE
11823	Stage I/II	I	NA	71	F	21.9289	0	0	Right Colon	FALSE	TRUE	FALSE
11835	Stage I/II	I	NA	51	M	22.2291	540	633	Right Colon	FALSE	TRUE	FALSE
11838	Stage I/II	II	NA	69	M	25.6801	1040	20	Right Colon and Rectum	FALSE	TRUE	FALSE
11881	Stage I/II	II	NA	63	F	23.5556	700	0	Left Colon	FALSE	TRUE	FALSE
11888	Stage I/II	II	NA	71	M	21.0498	1080	0	Left Colon	FALSE	TRUE	FALSE
11900	Stage I/II	I	NA	59	M	28.0664	0	573.493	Rectum	FALSE	TRUE	FALSE
11918	Stage I/II	II	NA	68	F	25.2994	0	0	Left Colon	FALSE	TRUE	FALSE
11951	Stage I/II	I	NA	77	F	20.2694	0	219.9	Right Colon	FALSE	TRUE	FALSE
11956	Stage I/II	I	NA	45	M	22.2753	132	0	Rectum	FALSE	TRUE	FALSE
11973	Stage I/II	II	NA	67	M	23.6244	0	1266	Left Colon	FALSE	TRUE	FALSE
11974	Stage I/II	I	NA	69	M	23.8751	0	633	Right Colon	FALSE	TRUE	FALSE
12002	Stage I/II	I	NA	55	M	22.5981	0	0	Right Colon	FALSE	TRUE	FALSE
12020	Stage I/II	I	NA	67	F	24.4444	0	0	Left Colon	FALSE	TRUE	FALSE
12022	Stage I/II	II	NA	74	F	23.5556	0	0	Right Colon	FALSE	TRUE	FALSE
12024	Stage I/II	I	NA	73	M	19.8413	700	204.45	Right Colon	FALSE	TRUE	FALSE
12025	Stage I/II	II	NA	46	F	20.5457	0	575.929	Left Colon	FALSE	TRUE	FALSE
10894	Stage I/II	II	10894.1	61	F	28.3987	NA	0	Left Colon	TRUE	TRUE	TRUE
10900	Stage I/II	II	10900.1	71	M	22.3863	NA	0	Left Colon	TRUE	TRUE	TRUE
10977	Stage I/II	II	10977.1	61	M	21.2585	820	0	Left Colon	TRUE	TRUE	TRUE
11020	Stage I/II	II	11020.1	53	M	25.8645	580	0	Left Colon	TRUE	TRUE	TRUE
11053	Stage I/II	II	11053.1	66	M	25.0399	600	390	Left Colon	TRUE	TRUE	TRUE
11078	Stage I/II	II	11078.1	65	M	20.1771	NA	0	Rectum	TRUE	TRUE	TRUE
11104	Stage I/II	I	11104.1	43	M	21.1389	480	0	Rectum	TRUE	TRUE	TRUE
11115	Stage I/II	II	11115.1	46	F	21.7784	520	54.2	Left Colon	TRUE	TRUE	TRUE
11118	Stage I/II	II	11118.1	65	M	20.9107	NA	0	Rectum	TRUE	TRUE	TRUE
11120	Stage I/II	II	11120.1	73	M	18.1955	510	0	Left Colon	TRUE	TRUE	TRUE
11179	Stage I/II	II	11179.1	54	F	20.3619	NA	0	Left Colon	TRUE	TRUE	TRUE
11202	Stage I/II	II	11202.1	73	M	21.7079	NA	633	Left Colon	TRUE	TRUE	TRUE
11211	Stage I/II	I	11211.1	79	F	19.5717	NA	0	Right Colon	TRUE	TRUE	TRUE
11256	Stage I/II	II	11256.1	43	M	27.6817	NA	NA	Rectum	TRUE	TRUE	TRUE
11264	Stage I/II	I	11264.1	40	M	22.0932	300	676.5	Rectum	TRUE	TRUE	TRUE
11279	Stage I/II	II	11279.1	62	M	23.6614	430	158.55	Rectum	TRUE	TRUE	TRUE
11300	Stage I/II	II	11300.1	47	M	30.4367	540	0	Left Colon	TRUE	TRUE	TRUE
11309	Stage I/II	II	11309.1	62	M	26.8136	280	1203	Left Colon	TRUE	TRUE	TRUE
11367	Stage I/II	I	11367.1	61	F	23.5556	NA	0	Rectum	TRUE	TRUE	TRUE
11373	Stage I/II	II	11373.1	69	M	23.7332	NA	114.45	Left Colon	TRUE	TRUE	TRUE
11397	Stage I/II	I	11397.1	51	F	17.5431	310	157.071	Rectum	TRUE	TRUE	TRUE
11426	Stage I/II	II	11426.1	52	F	24.841	NA	94.95	Rectum	TRUE	TRUE	TRUE
11435	Stage I/II	I	11435.1	59	M	24.093	740	180	Rectum	TRUE	TRUE	TRUE
11479	Stage I/II	II	11479.1	50	F	21.2084	NA	0	Rectum	TRUE	TRUE	TRUE
11497	Stage I/II	II	11497.1	44	F	20.6852	NA	0	Rectum	TRUE	TRUE	TRUE
11504	Stage I/II	I	11504.1	65	F	25.6837	NA	0	Left Colon	TRUE	TRUE	TRUE
11519	Stage I/II	I	11519.1	51	F	19.5312	220	104.979	Rectum	TRUE	TRUE	TRUE
11539	Stage I/II	II	11539.1	67	M	24.3911	NA	289.9	Rectum	TRUE	TRUE	TRUE
11554	Stage I/II	II	11554.1	65	M	20.3704	200	369.9	Right Colon	TRUE	TRUE	TRUE
11583	Stage I/II	II	11583.1	62	M	27.7834	NA	NA	Rectum	TRUE	TRUE	TRUE
11616	Stage I/II	I	11616.1	71	M	20.202	900	369.9	Rectum	TRUE	TRUE	TRUE
10578	Stage III/IV	III	NA	65	M	21.3839	240	993	Right Colon	FALSE	NA	FALSE
10099	Stage III/IV	III	10099.1	51	M	20.7612	405	496.5	Rectum	FALSE	FALSE	TRUE
10103	Stage III/IV	III	10103.1	55	M	24.5779	30	733.071	Rectum	FALSE	FALSE	TRUE
10118	Stage III/IV	III	10118.1	62	F	21.0828	250	0	Left Colon	FALSE	FALSE	TRUE
10260	Stage III/IV	III	10260.1	63	F	20.1348	0	0	Right Colon	FALSE	FALSE	TRUE
10303	Stage III/IV	III	10303.1	44	F	26.6728	0	0	Right Colon	FALSE	FALSE	TRUE
10307	Stage III/IV	III	10307.1	49	F	22.6409	0	62.1214	Left Colon	FALSE	FALSE	TRUE
10527	Stage III/IV	IV	10527.1	62	M	24.6181	630	1899	Right Colon	FALSE	FALSE	TRUE
10532	Stage III/IV	III	10532.1	60	M	23.2254	0	0	Left Colon	FALSE	FALSE	TRUE
10556	Stage III/IV	III	10556.1	45	F	23.4224	NA	174.214	Rectum	FALSE	FALSE	TRUE
10635	Stage III/IV	III	10635.1	77	M	23.3377	NA	0	Right Colon	FALSE	FALSE	TRUE
10645	Stage III/IV	III	10645.1	49	F	19.3821	435	0	Rectum	FALSE	FALSE	TRUE
10646	Stage III/IV	III	10646.1	67	F	20.1746	0	0	Rectum	FALSE	FALSE	TRUE
10059	Stage III/IV	IV	NA	69	F	25.6369	490	0	Rectum	FALSE	FALSE	FALSE
10152	Stage III/IV	III	NA	67	F	24.3232	0	0	Right Colon	FALSE	FALSE	FALSE
10168	Stage III/IV	III	NA	78	M	22.68	48	11.5714	Rectum	FALSE	FALSE	FALSE
10171	Stage III/IV	IV	NA	30	M	25.6896	0	104.979	Left Colon	FALSE	FALSE	FALSE
10178	Stage III/IV	III	NA	69	F	23.5556	0	0	Rectum	FALSE	FALSE	FALSE
10191	Stage III/IV	III	NA	59	M	25.4581	1360	579.9	Left Colon and Rectum	FALSE	FALSE	FALSE
10195	Stage III/IV	III	NA	57	F	18.369	0	7.2	Right Colon	FALSE	FALSE	FALSE
10201	Stage III/IV	IV	NA	38	M	24.3911	216	0	Right Colon	FALSE	FALSE	FALSE
10213	Stage III/IV	IV	NA	49	M	26.1224	750	67.5333	Rectum	FALSE	FALSE	FALSE
10232	Stage III/IV	III	NA	64	M	22.46	800	18.26	Rectum	FALSE	FALSE	FALSE
10238	Stage III/IV	IV	NA	66	F	22.6003	0	0	Right Colon	FALSE	FALSE	FALSE
10266	Stage III/IV	IV	NA	65	M	21.3039	0	0	Right Colon	FALSE	FALSE	FALSE
10284	Stage III/IV	IV	NA	73	M	23.3355	820	638.786	Rectum	FALSE	FALSE	FALSE
10322	Stage III/IV	III	NA	70	F	21.9076	0	0	Left Colon and Right Colon	FALSE	FALSE	FALSE
10332	Stage III/IV	IV	NA	61	M	28.2933	1680	0	Left Colon and Right Colon	FALSE	FALSE	FALSE
10380	Stage III/IV	III	NA	28	M	26.2976	0	0	Rectum	FALSE	FALSE	FALSE
10461	Stage III/IV	III	NA	46	M	19.1512	560	1203	Rectum	FALSE	FALSE	FALSE
10468	Stage III/IV	IV	NA	52	M	23.255	640	348	Rectum	FALSE	FALSE	FALSE
10476	Stage III/IV	IV	NA	70	F	17.3484	0	0	Right Colon	FALSE	FALSE	FALSE
10483	Stage III/IV	IV	NA	63	F	17.4818	495	0	Rectum	FALSE	FALSE	FALSE
10492	Stage III/IV	IV	NA	63	M	24.8591	420	693	Rectum	FALSE	FALSE	FALSE
10513	Stage III/IV	IV	NA	70	M	20.5761	300	0	Right Colon	FALSE	FALSE	FALSE
10514	Stage III/IV	IV	NA	59	M	24.841	780	360	Right Colon	FALSE	FALSE	FALSE
10566	Stage III/IV	IV	NA	59	F	22.6562	330	0	Left Colon	FALSE	FALSE	FALSE
10604	Stage III/IV	IV	NA	69	M	21.5139	980	0	Left Colon	FALSE	FALSE	FALSE
10616	Stage III/IV	III	NA	64	M	23.1084	320	84.2	Rectum	FALSE	FALSE	FALSE
10656	Stage III/IV	III	NA	70	M	24.2424	880	0	Rectum	FALSE	FALSE	FALSE
10660	Stage III/IV	III	NA	67	F	25.4375	0	54	Rectum	FALSE	FALSE	FALSE
10665	Stage III/IV	III	NA	64	M	20.4467	880	180	Rectum	FALSE	FALSE	FALSE
10714	Stage III/IV	IV	NA	59	F	20.9566	192	0	Left Colon	FALSE	FALSE	FALSE
10715	Stage III/IV	III	NA	60	M	23.4236	0	1266	Right Colon	FALSE	FALSE	FALSE
10725	Stage III/IV	III	NA	78	M	25.9095	1250	0	Rectum	FALSE	FALSE	FALSE
10747	Stage III/IV	IV	NA	62	M	25.5937	640	0	Rectum	FALSE	FALSE	FALSE
10754	Stage III/IV	III	NA	46	F	17.4449	56	1366	Rectum	FALSE	FALSE	FALSE
10760	Stage III/IV	III	NA	59	F	20.5049	100	14.66	Left Colon	FALSE	FALSE	FALSE
10761	Stage III/IV	III	NA	54	F	20.5688	0	0	Left Colon	FALSE	FALSE	FALSE
10765	Stage III/IV	III	NA	49	M	37.551	200	16.86	Right Colon	FALSE	FALSE	FALSE
10772	Stage III/IV	III	NA	59	M	25.0593	0	66.2	Rectum	FALSE	FALSE	FALSE
10813	Stage III/IV	III	NA	32	F	22.3478	240	0	Rectum	FALSE	FALSE	FALSE
10818	Stage III/IV	III	NA	75	F	22.2222	0	180.643	Left Colon	FALSE	FALSE	FALSE
10839	Stage III/IV	IV	NA	58	M	19.6052	320	189.9	Rectum	FALSE	FALSE	FALSE
10847	Stage III/IV	III	NA	73	F	20.5457	0	0	Right Colon	FALSE	FALSE	FALSE
10367	Stage III/IV	III	10367.1	58	M	28.0557	1600	0	Rectum	FALSE	TRUE	TRUE
10931	Stage III/IV	III	10931.1	67	M	24.6755	1540	360	Left Colon and Rectum	FALSE	TRUE	TRUE
1	Stage III/IV	IV	NA	69	F	22.5069	0	0	Rectum	FALSE	TRUE	FALSE
10544	Stage III/IV	III	NA	48	M	23.03	200	12.66	Rectum	FALSE	TRUE	FALSE
10582	Stage III/IV	IV	NA	70	M	18.9619	1000	0	Rectum	FALSE	TRUE	FALSE
11820	Stage III/IV	III	NA	49	F	19.2894	0	539.786	Right Colon	FALSE	TRUE	FALSE
11826	Stage III/IV	III	NA	48	F	29.5159	65	366.5	Left Colon	FALSE	TRUE	FALSE
11829	Stage III/IV	III	NA	43	M	21.6333	46	0	Rectum	FALSE	TRUE	FALSE
11831	Stage III/IV	III	NA	60	M	19.1953	1020	406.5	Rectum	FALSE	TRUE	FALSE
11859	Stage III/IV	III	NA	64	F	25.333	1140	0	Rectum	FALSE	TRUE	FALSE
11899	Stage III/IV	III	NA	64	M	26.2596	500	0	Left Colon	FALSE	TRUE	FALSE
11920	Stage III/IV	III	NA	68	M	23.4375	1000	316.5	Left Colon	FALSE	TRUE	FALSE
11921	Stage III/IV	III	NA	40	M	22.5981	540	813	Right Colon	FALSE	TRUE	FALSE
11922	Stage III/IV	III	NA	58	F	22.5069	0	0	Rectum	FALSE	TRUE	FALSE
11940	Stage III/IV	III	NA	61	M	27.102	0	140	Rectum	FALSE	TRUE	FALSE
11957	Stage III/IV	III	NA	59	M	20.1995	60	0	Rectum	FALSE	TRUE	FALSE
11982	Stage III/IV	III	NA	68	F	22.4323	0	42.4286	Right Colon	FALSE	TRUE	FALSE
12005	Stage III/IV	III	NA	48	F	23.1911	32	0	Right Colon	FALSE	TRUE	FALSE
12014	Stage III/IV	III	NA	59	M	25.9516	140	172.779	Left Colon and Rectum	FALSE	TRUE	FALSE
10882	Stage III/IV	III	10882.1	73	F	19.8178	NA	0	Left Colon	TRUE	TRUE	TRUE
10899	Stage III/IV	IV	10899.1	72	M	24.9108	840	0	Rectum	TRUE	TRUE	TRUE
10961	Stage III/IV	III	10961.1	41	M	28.3604	420	0	Rectum	TRUE	TRUE	TRUE
10962	Stage III/IV	III	10962.1	59	M	26.8544	520	497.357	Left Colon	TRUE	TRUE	TRUE
10988	Stage III/IV	III	10988.1	65	F	15.6157	NA	575.929	Right Colon	TRUE	TRUE	TRUE
11002	Stage III/IV	III	11002.1	67	M	23.7387	340	540	Rectum	TRUE	TRUE	TRUE
11051	Stage III/IV	III	11051.1	57	M	22.546	NA	497.357	Right Colon	TRUE	TRUE	TRUE
11070	Stage III/IV	III	11062.1	49	M	22.2222	100	11.5714	Right Colon	TRUE	TRUE	TRUE
11175	Stage III/IV	III	11175.1	74	F	25.7778	NA	0	Left Colon and Rectum	TRUE	TRUE	TRUE
11422	Stage III/IV	III	11422.1	40	F	18.026	300	0	Rectum	TRUE	TRUE	TRUE
11538	Stage III/IV	III	11538.1	64	M	27.1809	1280	0	Left Colon	TRUE	TRUE	TRUE
11886	Stage III/IV	III	11886.1	59	F	33.4977	NA	0	Rectum	TRUE	TRUE	TRUE
Notes
			With metabolome data
Newly obtained metagenome/ metabolome data			"True" represents the newly obtained samples. "False" represents the previously obtained samples.

## Sheet: Table_S1-4
Table S1-4. Metadata for the 96 pre- and postsurgical treatment participants.
Subject ID	Pre IDs	Post IDs	Methods	Colonoscopic findings (Pre)	Colonoscopic findings (Post, about one year after surgery)	Colonoscopic findings (Post, about five year after surgery)	Postoperative CRC risk groups	Days between colonoscopy (median±sd)	Chemotherapy	Type of chemotherapy	Time of chemotherapy (Days)	Radiotherapy	Antibiotics	Type of antibiotic	Time of antibiotic (Days)	Colectomy	Age (Pre, years)	Gender	BMI (Pre, kg/m2)	Brinkman Index (Pre)	Alcohol (Pre, g/day)	Tumor_size (Pre, mm)	Serum Cholesterol (Pre, mg/dL)	Serum Cholesterol (Post, mg/dL)	Newly obtained metagenome data (Post)	Newly obtained metabolite data (Post)
10338	10338	10338.1	ESD	0	PH	NA	NA	356	FALSE	NA	NA	FALSE	FALSE	NA	NA	NA	57	M	25.4327	240	102.143	105	240	NA	TRUE	TRUE
10785	10785	10785.1	Surgery	0	PH	PH	Low	424	FALSE	NA	NA	FALSE	TRUE	Cefmetazole	3	R	62	F	22.0317	NA	24.66	55	261	279	TRUE	TRUE
10385	10385	10385.1	ESD	0	PMP	PMP	High	373	FALSE	NA	NA	FALSE	FALSE	NA	NA	NA	71	M	27.3438	1060	1266	10	214	NA	TRUE	TRUE
10596	10596	10596.1	ESD	0	PMP	PMP	High	350	FALSE	NA	NA	FALSE	FALSE	NA	NA	NA	74	F	19.4363	0	0	24	210	NA	TRUE	TRUE
10366	10366	10366.1	ESD	0	PMP	PH	High	304	FALSE	NA	NA	FALSE	FALSE	NA	NA	NA	72	M	20.9042	2080	813	22	212	NA	TRUE	TRUE
10165	10165	10165.1	ESD	0	PH	NA	NA	441	FALSE	NA	NA	FALSE	FALSE	NA	NA	NA	71	M	26.2188	440	76.05	R 23,L 12	194	NA	TRUE	TRUE
10565	10565	10565.1	ESD	0	PH	NA	NA	363	FALSE	NA	NA	FALSE	FALSE	NA	NA	NA	61	M	22.3954	0	0	30	216	NA	TRUE	TRUE
10345	10345	10345.1	ESD	0	PH	NA	NA	363	FALSE	NA	NA	FALSE	FALSE	NA	NA	NA	73	F	26.5731	530	141.429	52	131	NA	TRUE	TRUE
10579	10579	10579.1	ESD	0	PH	NA	NA	182	FALSE	NA	NA	FALSE	FALSE	NA	NA	NA	69	M	24.6097	560	0	28	180	NA	TRUE	TRUE
10697	10697	10697.1	ESD	0	PH	PH	Low	251	FALSE	NA	NA	FALSE	FALSE	NA	NA	NA	47	F	18.0662	6	0	9	197	204	TRUE	TRUE
10140	10140	10140.1	ESD	0	PH	NA	NA	369	FALSE	NA	NA	FALSE	FALSE	NA	NA	NA	64	F	22.4766	390	20	8	175	186	TRUE	TRUE
10545	10545	10545.1	ESD	0	PH	NA	NA	308	FALSE	NA	NA	FALSE	FALSE	NA	NA	NA	66	F	20.4294	0	0	41	255	NA	TRUE	TRUE
11048	11048	11048.1	Surgery	0	PH	NA	NA	318	FALSE	NA	NA	FALSE	TRUE	Cefmetazole	3	Right	65	F	20.3125	NA	0	39	226	212	TRUE	TRUE
11104	11104	11104.1	Surgery	I	PH	PH	Low	384	FALSE	NA	NA	FALSE	TRUE	Cefmetazole	3	Left	43	M	21.1389	480	0	30	188	186	TRUE	TRUE
11616	11616	11616.1	Surgery	I	PH	PH	Low	704	FALSE	NA	NA	FALSE	TRUE	Cefmetazole	3	Left	71	M	20.202	900	369.9	33	195	213	TRUE	TRUE
11211	11211	11211.1	Surgery	I	PMP	NA	High	350	FALSE	NA	NA	FALSE	TRUE	Cefmetazole	3	Right	79	F	19.5717	NA	0	40	229	232	TRUE	TRUE
11264	11264	11264.1	Surgery	I	PMP	PMP	High	1188	FALSE	NA	NA	FALSE	TRUE	Cefmetazole	3	Left	40	M	22.0932	300	676.5	30	165	176	TRUE	TRUE
11367	11367	11367.1	Surgery	I	PH	PH	Low	385	FALSE	NA	NA	FALSE	TRUE	Cefmetazole	5	Left	61	F	23.5556	NA	0	72	272	240	TRUE	TRUE
11397	11397	11397.1	Surgery	I	PH	PH	Low	1131	FALSE	NA	NA	FALSE	TRUE	Cefmetazole	3	Left	51	F	17.5431	310	157.071	28	288	340	TRUE	TRUE
11435	11435	11435.1	Surgery	I	PH	PH	Low	366	FALSE	NA	NA	FALSE	TRUE	Cefmetazole	3	Left	59	M	24.093	740	180	35	194	185	TRUE	TRUE
11504	11504	11504.1	Surgery	I	PH	NA	NA	377	FALSE	NA	NA	FALSE	TRUE	Cefmetazole	3	Left	65	F	25.6837	NA	0	60	203	197	TRUE	TRUE
11519	11519	11519.1	Surgery	I	PH	PH	Low	405	FALSE	NA	NA	FALSE	TRUE	Cefmetazole	3	Left	51	F	19.5312	220	104.979	30	190	162	TRUE	TRUE
11020	11020	11020.1	Surgery	II	PH	PMP	High	280	FALSE	NA	NA	FALSE	TRUE	Cefmetazole	3	Left	53	M	25.8645	580	0	80	172	196	TRUE	TRUE
11053	11053	11053.1	Surgery	II	PH	PH	Low	328	FALSE	NA	NA	FALSE	TRUE	Cefmetazole	3	Left	66	M	25.0399	600	390	60	168	203	TRUE	TRUE
11115	11115	11115.1	Surgery	II	PH	PH	Low	423	FALSE	NA	NA	FALSE	TRUE	Cefmetazole	3	Left	46	F	21.7784	520	54.2	65	224	251	TRUE	TRUE
11202	11202	11202.1	Surgery	II	PH	NA	NA	313	FALSE	NA	NA	FALSE	TRUE	Cefmetazole	3	Left	73	M	21.7079	NA	633	55	228	212	TRUE	TRUE
11256	11256	11256.1	Surgery	II	PH	PH	Low	396	FALSE	NA	NA	FALSE	TRUE	Cefmetazole	3	Left	43	M	27.6817	NA	NA	59	132	149	TRUE	TRUE
11554	11554	11554.1	Surgery	II	PH	PH	Low	398	FALSE	NA	NA	FALSE	TRUE	Cefmetazole	3	Right	65	M	20.3704	200	369.9	66	189	194	TRUE	TRUE
10894	10894	10894.1	Surgery	II	PH	PH	Low	367	FALSE	NA	NA	FALSE	TRUE	Cefmetazole	3	Left	61	F	28.3987	NA	0	63	213	235	TRUE	TRUE
11274	11274	11274.1	Surgery	II	PH	PH	Low	365	FALSE	NA	NA	FALSE	TRUE	Cefmetazole	3	Left	62	F	27.5556	NA	0	51	230	259	TRUE	NA
10459	10459	10459.1	Surgery	II	PS0	PH	High	718	FALSE	NA	NA	FALSE	TRUE	Cefmetazole	3	Left	73	F	19.563	NA	0	46	252	286	TRUE	TRUE
10609	10609	10609.1	Surgery	II	PMP	PH	High	337	FALSE	NA	NA	FALSE	TRUE	Cefmetazole	3	Right	51	M	18.1662	310	813	55	212	220	TRUE	TRUE
10900	10900	10900.1	Surgery	II	PMP	PH	High	362	FALSE	NA	NA	FALSE	TRUE	Cefmetazole	3	Left	71	M	22.3863	NA	0	53	129	133	TRUE	TRUE
10977	10977	10977.1	Surgery	II	PMP	PMP	High	681	FALSE	NA	NA	FALSE	TRUE	Cefmetazole	3	Left	61	M	21.2585	820	0	63	190	213	TRUE	TRUE
11300	11300	11300.1	Surgery	II	PMP	PH	High	318	FALSE	NA	NA	FALSE	TRUE	Cefmetazole	3	Left	47	M	30.4367	540	0	26	177	185	TRUE	TRUE
11373	11373	11373.1	Surgery	II	PMP	PH	High	359	FALSE	NA	NA	FALSE	TRUE	Cefmetazole	3	Left	69	M	23.7332	NA	114.45	48	219	209	TRUE	TRUE
11539	11539	11539.1	Surgery	II	PMP	PH	High	382	FALSE	NA	NA	FALSE	TRUE	Cefmetazole	3	Left	67	M	24.3911	NA	289.9	33	208	200	TRUE	TRUE
11583	11583	11583.1	Surgery	II	PMP	NA	High	483	FALSE	NA	NA	FALSE	TRUE	Cefmetazole	3	Left	62	M	27.7834	NA	NA	65	151	153	TRUE	TRUE
10503	10503	10503.1	Surgery	II	PH	PH	Low	325	FALSE	NA	NA	FALSE	TRUE	Cefmetazole	3	Right	69	M	25.7276	1350	24	105	148	131	TRUE	TRUE
10542	10542	10542.1	Surgery	II	PH	PH	Low	734	FALSE	NA	NA	FALSE	TRUE	Cefmetazole	3	Left	71	F	31.1111	800	0	57	254	218	TRUE	TRUE
10584	10584	10584.1	Surgery	II	PH	PH	Low	498	FALSE	NA	NA	FALSE	TRUE	Cefmetazole	3	Right	51	M	22.7244	330	135.643	35	228	241	TRUE	TRUE
11078	11078	11078.1	Surgery	II	PH	PH	Low	356	FALSE	NA	NA	FALSE	TRUE	Cefmetazole	3	Left	65	M	20.1771	NA	0	40	229	234	TRUE	TRUE
11118	11118	11118.1	Surgery	II	PH	PH	Low	374	FALSE	NA	NA	FALSE	TRUE	Cefmetazole	3	Left	65	M	20.9107	NA	0	38	223	223	TRUE	TRUE
11120	11120	11120.1	Surgery	II	PH	PH	Low	362	FALSE	NA	NA	FALSE	TRUE	Cefmetazole	3	Left	73	M	18.1955	510	0	45	203	161	TRUE	TRUE
11179	11179	11179.1	Surgery	II	PH	PH	Low	370	FALSE	NA	NA	FALSE	TRUE	Cefmetazole	3	Left	54	F	20.3619	NA	0	30	210	209	TRUE	TRUE
11279	11279	11279.1	Surgery	II	PH	PMP	High	362	FALSE	NA	NA	FALSE	TRUE	Cefmetazole	3	Left	62	M	23.6614	430	158.55	47	232	225	TRUE	TRUE
11309	11309	11309.1	Surgery	II	PH	PMP	High	426	FALSE	NA	NA	FALSE	TRUE	Cefmetazole	6	Left	62	M	26.8136	280	1203	42	214	220	TRUE	TRUE
11426	11426	11426.1	Surgery	II	PH	PH	Low	423	FALSE	NA	NA	FALSE	TRUE	Cefmetazole	3	Left	52	F	24.841	NA	94.95	33	235	236	TRUE	TRUE
11479	11479	11479.1	Surgery	II	PH	PH	Low	347	FALSE	NA	NA	FALSE	TRUE	Cefmetazole	3	Left	50	F	21.2084	NA	0	50	213	222	TRUE	TRUE
11497	11497	11497.1	Surgery	II	PH	PH	Low	410	FALSE	NA	NA	FALSE	TRUE	Cefmetazole	3	Left	44	F	20.6852	NA	0	32	186	184	TRUE	TRUE
11175	11175	11175.1	Surgery	III	PH	PH	Low	620	TRUE	capecitabine + oxaliplatin	180	FALSE	TRUE	Cefmetazole	3	Left	74	F	25.7778	NA	0	80	206	201	TRUE	TRUE
11886	11886	11886.1	Surgery	III	PH	NA	NA	334	TRUE	capecitabine + oxaliplatin	167	FALSE	TRUE	Cefmetazole	3	Left	59	F	33.4977	NA	0	62	213	222	TRUE	TRUE
10635	10635	10635.1	Surgery	III	PMP	PH	High	1016	TRUE	capecitabine	176	FALSE	TRUE	Cefmetazole	3	Right	77	M	23.3377	NA	0	63	203	245	TRUE	TRUE
10367	10367	10367.1	Surgery	III	PH	PH	Low	438	FALSE	NA	NA	FALSE	TRUE	Cefmetazole	3	Left	58	M	28.0557	1600	0	105	196	231	TRUE	TRUE
10556	10556	10556.1	Surgery	III	PH	PH	Low	668	TRUE	capecitabine + oxaliplatin	168	FALSE	TRUE	Cefmetazole	3	Left	45	F	23.4224	NA	174.214	35	192	221	TRUE	TRUE
10645	10645	10645.1	Surgery	III	PH	PH	Low	680	TRUE	capecitabine + oxaliplatin	168	FALSE	TRUE	Cefmetazole	3	Left	49	F	19.3821	435	0	28	230	248	TRUE	TRUE
10931	10931	10931.1	Surgery	III	PH	PH	Low	328	TRUE	capecitabine	217	FALSE	TRUE	Cefmetazole	3	Left	67	M	24.6755	1540	360	40	236	280	TRUE	TRUE
10882	10882	10882.1	Surgery	III	PH	NA	NA	461	FALSE	NA	NA	FALSE	TRUE	Cefmetazole	3	Left	73	F	19.8178	NA	0	53	313	268	TRUE	TRUE
10961	10961	10961.1	Surgery	III	PH	PH	Low	344	TRUE	capecitabine	168	FALSE	TRUE	Cefmetazole	3	Left	41	M	28.3604	420	0	19	169	194	TRUE	TRUE
10962	10962	10962.1	Surgery	III	PH	PH	Low	357	TRUE	capecitabine	146	FALSE	TRUE	Cefmetazole	3	Left	59	M	26.8544	520	497.357	25	277	222	TRUE	TRUE
10988	10988	10988.1	Surgery	III	PH	PH	Low	359	TRUE	capecitabine	175	FALSE	TRUE	Cefmetazole	3	Right	65	F	15.6157	NA	575.929	34	253	273	TRUE	TRUE
11002	11002	11002.1	Surgery	III	PH	PH	Low	363	TRUE	capecitabine + oxaliplatin	166	FALSE	TRUE	Cefmetazole	3	Left	67	M	23.7387	340	540	53	180	205	TRUE	TRUE
11051	11051	11051.1	Surgery	III	PH	PH	Low	325	TRUE	capecitabine	160	FALSE	TRUE	Cefmetazole	3	Right	57	M	22.546	NA	497.357	100	153	231	TRUE	TRUE
11070	11070	11070.1	Surgery	III	PH	PH	Low	346	TRUE	FOLFOX	159	FALSE	TRUE	Cefmetazole	3	Right	49	M	22.2222	100	11.5714	25	209	213	TRUE	TRUE
11422	11422	11422.1	Surgery	III	PH	PH	Low	352	TRUE	capecitabine + oxaliplatin	140	FALSE	TRUE	Cefmetazole	3	Left	40	F	18.026	300	0	47	130	154	TRUE	TRUE
11538	11538	11538.1	Surgery	III	PH	NA	NA	398	TRUE	capecitabine + oxaliplatin	160	FALSE	TRUE	Cefmetazole	6	Left	64	M	27.1809	1280	0	40	240	239	TRUE	TRUE
10527	10527	10527.1	Surgery	IV	PH	PMP	High	1218	TRUE	FOLFOX	149	FALSE	TRUE	Cefmetazole	5	Right	62	M	24.6181	630	1899	45	166	190	TRUE	TRUE
10899	10899	10899.1	Surgery	IV	PH	NA	NA	683	FALSE	NA	NA	FALSE	TRUE	Cefmetazole	3	Left	72	M	24.9108	840	0	66	142	168	TRUE	TRUE
10126	10126	10126.1	Surgery	I	PH	PH	Low	374	FALSE	NA	NA	FALSE	TRUE	Cefmetazole	3	Left	52	M	31.0204	640	1173	40	144	169	FALSE	TRUE
10717	10717	10717.1	Surgery	I	PH	PMP	High	232	FALSE	NA	NA	FALSE	TRUE	Cefmetazole	3	Right	69	M	22.8395	1140	0	14	188	168	FALSE	TRUE
10745	10745	10745.1	Surgery	I	PH	PH	Low	194	FALSE	NA	NA	FALSE	TRUE	Cefmetazole	3	Right	69	F	19.7777	0	0	54	262	252	FALSE	TRUE
10199	10199	10199.1	Surgery	I	PH	PH	Low	373	FALSE	NA	NA	FALSE	TRUE	Cefmetazole	2	Left	64	M	23.0518	120	496.5	61	213	179	FALSE	TRUE
10030	10030	10030.1	Surgery	I	PMP	PH	High	371	FALSE	NA	NA	FALSE	TRUE	Cefmetazole	3	Right	58	M	24.0238	740	0	25	208	225	FALSE	TRUE
10462	10462	10462.1	Surgery	I	PH	PH	Low	367	FALSE	NA	NA	FALSE	TRUE	Cefmetazole	3	Left	61	F	21.6413	0	0	25	242	185	FALSE	TRUE
10480	10480	10480.1	Surgery	I	PH	PH	Low	374	FALSE	NA	NA	FALSE	TRUE	Cefmetazole	3	Left	53	M	20.7612	400	1037.14	12	164	162	FALSE	TRUE
10067	10067	10067.1	Surgery	I	PH	PH	Low	407	FALSE	NA	NA	FALSE	TRUE	Cefmetazole	4	Right	64	F	24.2188	0	0	20	153	143	FALSE	TRUE
10147	10147	10147.1	Surgery	I	PH	PH	Low	373	FALSE	NA	NA	FALSE	TRUE	Cefmetazole	3	Left	51	F	18.8271	30	604.921	35	244	231	FALSE	TRUE
10097	10097	10097.1	Surgery	I	PH	NA	NA	439	FALSE	NA	NA	FALSE	TRUE	Cefmetazole	1	Left	62	F	21.875	0	0	59	216	240	FALSE	TRUE
10236	10236	10236.1	Surgery	I	PH	PH	Low	405	FALSE	NA	NA	FALSE	TRUE	Cefmetazole	5	Left	47	M	23.5666	0	389.9	24	157	154	FALSE	TRUE
10323	10323	10323.1	Surgery	II	PH	PMP	High	364	FALSE	NA	NA	FALSE	TRUE	Cefmetazole	3	Left	68	F	21.7865	300	138	45	227	192	FALSE	TRUE
10595	10595	10595.1	Surgery	II	PH	PH	Low	386	FALSE	NA	NA	FALSE	TRUE	Cefmetazole	3	Left	66	M	20.5457	0	0	85	196	201	FALSE	TRUE
10333	10333	10333.1	Surgery	II	PH	PH	Low	373	FALSE	NA	NA	FALSE	TRUE	Cefmetazole	2	Left	45	M	20.6193	250	618.357	42	163	160	FALSE	TRUE
10267	10267	10267.1	Surgery	II	PH	PH	Low	389	FALSE	NA	NA	FALSE	TRUE	Cefmetazole	3	Right	60	F	20.83	1050	1899	25	184	167	FALSE	TRUE
10505	10505	10505.1	Surgery	II	PH	NA	NA	374	FALSE	NA	NA	FALSE	TRUE	Cefmetazole	3	Left	65	F	17.9931	450	0	40	185	221	FALSE	TRUE
10308	10308	10308.1	Surgery	II	PH	PH	Low	390	FALSE	NA	NA	FALSE	TRUE	Cefmetazole	4	Left	69	F	20.6131	0	44.2	70	242	205	FALSE	TRUE
10091	10091	10091.1	Surgery	II	PH	PH	Low	376	FALSE	NA	NA	FALSE	TRUE	Cefmetazole	3	Left	70	F	24.7325	0	0	42	250	240	FALSE	TRUE
10603	10603	10603.1	Surgery	II	PH	PH	Low	375	FALSE	NA	NA	FALSE	TRUE	Cefmetazole	3	Left	48	F	22.8928	560	0	50	330	278	FALSE	TRUE
10185	10185	10185.1	Surgery	II	PH	PH	Low	286	FALSE	NA	NA	FALSE	TRUE	Cefmetazole	3	Right	65	M	21.7181	940	189.9	50	179	187	FALSE	TRUE
10303	10303	10303.1	Surgery	III	PH	PH	Low	374	TRUE	FOLFOX	161	FALSE	TRUE	Cefmetazole	3	Right	44	F	26.6728	0	0	40	287	239	FALSE	TRUE
10532	10532	10532.1	Surgery	III	PH	PH	Low	362	TRUE	capecitabine + oxaliplatin	175	FALSE	TRUE	Cefmetazole	3	Left	60	M	23.2254	0	0	48	206	202	FALSE	TRUE
10646	10646	10646.1	Surgery	III	PH	PH	Low	291	TRUE	capecitabine + oxaliplatin	168	FALSE	TRUE	Cefmetazole	3	Left	67	F	20.1746	0	0	42	247	235	FALSE	TRUE
10260	10260	10260.1	Surgery	III	PH	PH	Low	371	FALSE	NA	NA	FALSE	TRUE	Cefmetazole	3	Right	63	F	20.1348	0	0	33	229	210	FALSE	TRUE
10099	10099	10099.1	Surgery	III	PH	PH	Low	381	TRUE	capecitabine	161	FALSE	TRUE	Cefmetazole	2	Left	51	M	20.7612	405	496.5	63	158	156	FALSE	TRUE
10307	10307	10307.1	Surgery	III	PH	PH	Low	380	TRUE	capecitabine	173	FALSE	TRUE	Cefmetazole	3	Left	49	F	22.6409	0	62.1214	40	198	229	FALSE	TRUE
10118	10118	10118.1	Surgery	III	PH	PH	Low	309	TRUE	capecitabine	160	FALSE	TRUE	Cefmetazole	3	Left	62	F	21.0828	250	0	27	193	196	FALSE	TRUE
10103	10103	10103.1	Surgery	III	PH	PMP	High	400	TRUE	capecitabine	188	FALSE	TRUE	Cefmetazole	3	Left	55	M	24.5779	30	733.071	51	206	216	FALSE	TRUE
Notes
ESD			Endoscopic submucosal dissection
			With metabolome data
Colonoscopic findings (Post)			PH (Postoperative Healthy, no remarkable, colonoscopic findings or few polyps, up to two small polyps ( < 5 mm)); PMP (Postoperative multiple polypoid adenomas with low-grade dysplasia, more than three adenomas, mostly more than five adenomas); PS0 (Postoperative intramucosal carcinoma, Postoperative Stage 0, polypoid adenoma(s) with high-grade dysplasia).
Postoperative CRC risk groups			These classifications are based on the presence of large adenoma or tumors.
Newly obtained metagenome/ metabolome data			"True" represents the newly obtained samples. "False" represents the previously obtained samples.

## Sheet: Table_S1-5
Table S1-5. Publicly available sample information derived from metagenome and metabolome samples.
Only metagenome data
Voigt et. al.
Participant IDs	Age	Gender	BMI	Number of time points	Time point length (days, min, max)
bugkiller	28	F	19.8	6	2, 600
daisy	32	F	19.4	4	2, 60
halbarad	29	M	31.22	3	2, 7
peacemaker	36	M	24.97	7	2, 773
scavenger	33	M	21.1	5	2, 392
tigress	28	F	19.8	4	2, 60
Only metabolome data
Nagata et. al.
Participant IDs	Timepoint 1 (Sample ID)	Timepoint 2 (Sample ID)	Days between timepoint 1 and timepoint 2	Age	Gender	BMI
Individual 1	1	33	14	NA	NA	NA
Individual 2	2	34	14	NA	NA	NA
Individual 3	3	35	14	NA	NA	NA
Individual 4	4	36	14	NA	NA	NA
Individual 5	5	37	14	NA	NA	NA
Individual 6	6	38	14	NA	NA	NA
Individual 7	7	39	14	NA	NA	NA
Individual 8	8	40	14	NA	NA	NA

## Sheet: Table_S1-6
Table S1-6. Bray-Curtis dissimilarity derived from taxonomic and functional profiles between different time points within the same individuals.
Participant IDs	Pre_IDs	Post_IDs	Days	Taxonomic_Bray-Curtis dissimilarity	Fuctional_Bray-Curtis dissimilarity
daisy	daisy-11-0-0	daisy-11-2-0	2	0.291641	0.142848
daisy	daisy-11-0-0	daisy-11-7-0	7	0.303925	0.137031
daisy	daisy-11-0-0	daisy-11-60-0	60	0.263384	0.10289
daisy	daisy-11-2-0	daisy-11-7-0	5	0.0624601	0.0369964
daisy	daisy-11-2-0	daisy-11-60-0	58	0.150977	0.0581235
daisy	daisy-11-7-0	daisy-11-60-0	53	0.144586	0.0542169
tigress	tigress-11-0-0	tigress-11-2-0	2	0.11292	0.0501309
tigress	tigress-11-0-0	tigress-11-7-0	7	0.184802	0.0669486
tigress	tigress-11-0-0	tigress-11-60-0	60	0.168243	0.0509904
tigress	tigress-11-2-0	tigress-11-7-0	5	0.144435	0.0582007
tigress	tigress-11-2-0	tigress-11-60-0	58	0.170619	0.0600443
tigress	tigress-11-7-0	tigress-11-60-0	53	0.185059	0.0548014
halbarad	halbarad-11-0-0	halbarad-11-2-0	2	0.127732	0.034845
halbarad	halbarad-11-0-0	halbarad-11-7-0	7	0.206347	0.111851
halbarad	halbarad-11-2-0	halbarad-11-7-0	5	0.222431	0.11478
scavenger	scavenger-11-0-0	scavenger-11-2-0	2	0.2493	0.0743468
scavenger	scavenger-11-0-0	scavenger-11-7-0	7	0.185516	0.0811383
scavenger	scavenger-11-0-0	scavenger-11-60-0	60	0.291922	0.12226
scavenger	scavenger-11-0-0	scavenger-11-392-0	392	0.245436	0.122649
scavenger	scavenger-11-2-0	scavenger-11-7-0	5	0.296404	0.116938
scavenger	scavenger-11-2-0	scavenger-11-60-0	58	0.207116	0.0866706
scavenger	scavenger-11-2-0	scavenger-11-392-0	390	0.223627	0.129237
scavenger	scavenger-11-7-0	scavenger-11-60-0	53	0.366159	0.176997
scavenger	scavenger-11-7-0	scavenger-11-392-0	385	0.166919	0.0780928
scavenger	scavenger-11-60-0	scavenger-11-392-0	332	0.330454	0.18875
bugkiller	bugkiller-11-0-0	bugkiller-11-2-0	2	0.457476	0.200992
bugkiller	bugkiller-11-0-0	bugkiller-11-60-0	60	0.31099	0.0609039
bugkiller	bugkiller-11-0-0	bugkiller-11-392-1	392	0.376486	0.12301
bugkiller	bugkiller-11-0-0	bugkiller-11-600-0	600	0.261952	0.124317
bugkiller	bugkiller-11-0-0	bugkiller-11-773-0	773	0.203627	0.127081
bugkiller	bugkiller-11-2-0	bugkiller-11-60-0	58	0.636888	0.243048
bugkiller	bugkiller-11-2-0	bugkiller-11-392-1	390	0.729237	0.257747
bugkiller	bugkiller-11-2-0	bugkiller-11-600-0	598	0.629487	0.267723
bugkiller	bugkiller-11-2-0	bugkiller-11-773-0	771	0.619879	0.255451
bugkiller	bugkiller-11-60-0	bugkiller-11-392-1	332	0.148608	0.132402
bugkiller	bugkiller-11-60-0	bugkiller-11-600-0	540	0.167297	0.139117
bugkiller	bugkiller-11-60-0	bugkiller-11-773-0	713	0.357128	0.153894
bugkiller	bugkiller-11-392-1	bugkiller-11-600-0	208	0.161369	0.0805735
bugkiller	bugkiller-11-392-1	bugkiller-11-773-0	381	0.395994	0.117055
bugkiller	bugkiller-11-600-0	bugkiller-11-773-0	173	0.29069	0.0617802
peacemaker	peacemaker-11-0-0	peacemaker-11-2-0	2	0.210041	0.103858
peacemaker	peacemaker-11-0-0	peacemaker-11-7-0	7	0.124499	0.037182
peacemaker	peacemaker-11-0-0	peacemaker-11-60-0	60	0.107492	0.0342278
peacemaker	peacemaker-11-0-0	peacemaker-11-392-1	392	0.281849	0.164418
peacemaker	peacemaker-11-0-0	peacemaker-11-600-0	600	0.205381	0.112588
peacemaker	peacemaker-11-0-0	peacemaker-11-773-0	773	0.242256	0.119947
peacemaker	peacemaker-11-2-0	peacemaker-11-7-0	5	0.219224	0.0962286
peacemaker	peacemaker-11-2-0	peacemaker-11-60-0	58	0.233139	0.10483
peacemaker	peacemaker-11-2-0	peacemaker-11-392-1	390	0.292265	0.152764
peacemaker	peacemaker-11-2-0	peacemaker-11-600-0	558	0.308579	0.124965
peacemaker	peacemaker-11-2-0	peacemaker-11-773-0	771	0.251749	0.0938946
peacemaker	peacemaker-11-7-0	peacemaker-11-60-0	53	0.146255	0.0373558
peacemaker	peacemaker-11-7-0	peacemaker-11-392-1	385	0.355663	0.165919
peacemaker	peacemaker-11-7-0	peacemaker-11-600-0	593	0.278226	0.115664
peacemaker	peacemaker-11-7-0	peacemaker-11-773-0	766	0.250905	0.114642
peacemaker	peacemaker-11-60-0	peacemaker-11-392-1	332	0.286465	0.166526
peacemaker	peacemaker-11-60-0	peacemaker-11-600-0	540	0.233093	0.11585
peacemaker	peacemaker-11-60-0	peacemaker-11-773-0	713	0.232154	0.117472
peacemaker	peacemaker-11-392-1	peacemaker-11-600-0	208	0.166877	0.0731552
peacemaker	peacemaker-11-392-1	peacemaker-11-773-0	381	0.201581	0.0823147
peacemaker	peacemaker-11-600-0	peacemaker-11-773-0	173	0.16561	0.0673257
Notes
Taxonomic_Bray-Curtis dissimilarity		Bray-Curtis dissimilarity between the same individuals in the genus level of taxonomic profile.
Fuctional_Bray-Curtis dissimilarity		Bray-Curtis dissimilarity between the same individuals in the KO level of functional profile.
