# Supplementary material for: Surgical Treatment for Colorectal Cancer Partially Restores Gut Microbiome and Metabolome Traits
Source: mSystems. 2022 Mar 21;7(2):e00018-22. doi: 10.1128/msystems.00018-22 (PMC9040882; doi:10.1128/msystems.00018-22)
Supplement: TABLE S2 [file msystems.00018-22-st002.xlsx]

## Sheet: Notes
Table S2. Statistics results.
Notes
Table_S2-1	Statistical results from comparing profiles between pre- and postsurgical treatment groups (Figure 1a,b,c).
Table_S2-2	Statistical results from comparing Bray-Curtis dissimilarity between pre- and postsurgical treatment (Figure 1d,e,f).
Table_S2-3	Statistical results from comparing species between pre- and postsurgical treatment (Figure 2a,b).
Table_S2-4	Statistical results from comparing species between healthy controls and each of multistep CRC progression.
Table_S2-5	Statistical results from comparing estimated growth rate between pre- and postsurgical treatment (Figure S2a,b).
Table_S2-6	Statistical results from comparing metabolome between pre- and postsurgical treatment (Figure 3a,b).
Table_S2-7	Statistical results from comparing metabolome between healthy controls and each of multistep CRC progression.
Table_S2-8	Statistical results from comparing total bile acids (Figure 3c; Figure 5e).
Table_S2-9	Statistical results from comparing the ratio of DCA to cholate (Figure S3a,b).
Table_S2-10	Statistical results from comparing KO between pre- and postsurgical treatment (Figure 4a; Figure 5f).
Table_S2-11	Statistical results from comparing bai operon (Figure 4d; Figure 5g).
Table_S2-12	Statistical results from normalized probability in low and high postoperative CRC risk groups (Figure 6a,b).
Table_S2-13	Statistical results from comparing total serum cholesterol.

## Sheet: Table_S2-1
Table S2-1. Statistical results from comparing profiles between pre- and postsurgical treatment groups.
Profile	Df	SumsOfSqs	MeanSqs	F.Model	R2	Pr (>F)
Genus level of taxonomic profile	1	1.49348	1.49348	9.07151	0.0512308	0.0001
KO level of functional profile	1	0.127693	0.127693	6.4907	0.037198	0.0001
Metabolome profile	1	0.67166	0.67166	5.51242	0.0325192	0.0002
Note
Comparing pre- and postsurgical treatment groups
Call	adnis (method = 'bray', permutation = 9999)

## Sheet: Table_S2-2
Table S2-2. Statistical results from comparing Bray-Curtis dissimilarity between pre- and postsurgical treatment .
Genus level of taxonomic profile
Comparing_A	Comparing_B	P value (less)	P value (greater)	Q vaule (less)	Q vaule (greater)
Voigt	ESD	0.000100668	0.999899	0.000151002	1
Voigt	Surgery	1.41653e-15	1	4.24958e-15	1
ESD	Surgery	0.0262993	0.973701	0.0262993	1
KO level of functional profile
Comparing_A	Comparing_B	P value (less)	P value (greater)	Q vaule (less)	Q vaule (greater)
Voigt	ESD	0.0543214	0.945679	0.0814822	1
Voigt	Surgery	1.25285e-08	1	3.75854e-08	1
ESD	Surgery	0.0828624	0.917138	0.0828624	1
Metabolome profile
Comparing_A	Comparing_B	P value (less)	P value (greater)	Q vaule (less)	Q vaule (greater)
Nagata	ESD	0.00468738	0.995313	0.00703108	0.999985
Nagata	Surgery	1.47912e-05	0.999985	4.43735e-05	0.999985
ESD	Surgery	0.253437	0.746563	0.253437	0.999985
Note
Statistics test methods			One-sided Wilcoxon rank-sum test
False discovery rate-corrected methods			BH

## Sheet: Table_S2-3
Table S2-3. Statistical results from comparing species between pre- and postsurgical treatment.
Note
	With the reported
Species	85 preoperative vs 85 postoperative						20 right-preoperative vs 20 right-postoperative						65 left-preoperative vs 65 left-postoperative						65 left-preoperative vs 20 right-preoperative						65 left-postoperative vs 20 right-postoperative						63 preoperative without chemotherapy vs 63 postoperative without chemotherapy
	less		greater		two-sided		less		greater		two-sided		less		greater		two-sided		less		greater		two-sided		less		greater		two-sided		less		greater		two-sided
	p-value	q-value	p-value	q-value	p-value	q-value	p-value	q-value	p-value	q-value	p-value	q-value	p-value	q-value	p-value	q-value	p-value	q-value	p-value	q-value	p-value	q-value	p-value	q-value	p-value	q-value	p-value	q-value	p-value	q-value	p-value	q-value	p-value	q-value	p-value	q-value
Streptococcus anginosus [ref_mOTU_v2_0004]	0.87577	1	0.125454	0.29341	0.250909	0.417938	0.546875	1	0.5	0.79454	1	1	0.89596	1	0.105782	0.325876	0.211563	0.455736	0.831828	0.990998	0.168172	0.784809	0.336344	0.850498	0.720796	0.999937	0.279204	0.558383	0.558408	0.818577	0.930691	1	0.0709004	0.262103	0.141801	0.362732
Streptococcus anginosus [ref_mOTU_v2_0005]	0.987366	1	0.0137939	0.0682881	0.0275879	0.102066	0.25	1	0.875	1	0.5	0.79454	0.999512	1	0.000976562	0.0219692	0.00195312	0.0271999	0.917129	0.990998	0.0828706	0.7768	0.165741	0.843383	0.0347752	0.999937	0.965225	0.989794	0.0695504	0.528759	1	1	0.015625	0.0994792	0.03125	0.151748
Streptococcus pneumoniae [ref_mOTU_v2_0020]	0.982996	1	0.0172954	0.0792821	0.0345908	0.117281	0.429688	1	0.589844	0.876838	0.859375	1	0.994471	1	0.00575829	0.0559893	0.0115166	0.0795992	0.515846	0.990998	0.484154	0.950069	0.968308	0.988019	0.160487	0.999937	0.839513	0.943198	0.320974	0.743459	0.976072	1	0.0245255	0.132577	0.049051	0.197931
Streptococcus pseudopneumoniae [ref_mOTU_v2_0021]	0.932357	1	0.0686917	0.20324	0.137383	0.292642	0.09375	1	0.9375	1	0.1875	0.576042	0.993215	1	0.00695705	0.0613291	0.0139141	0.087613	0.898913	0.990998	0.101087	0.7768	0.202174	0.843383	0.11355	0.999937	0.88645	0.965464	0.227099	0.681942	0.903904	1	0.097908	0.311674	0.195816	0.426805
Streptococcus mitis [ref_mOTU_v2_0022]	0.902313	1	0.0990448	0.257967	0.19809	0.368524	0.375	1	0.6875	0.962297	0.75	1	0.946533	1	0.0568848	0.224793	0.11377	0.313855	0.542812	0.990998	0.457188	0.930854	0.914375	0.971921	0.0943018	0.999937	0.905698	0.965464	0.188604	0.654161	0.744141	1	0.26123	0.536506	0.522461	0.71964
Streptococcus mitis [ref_mOTU_v2_0024]	0.47878	1	0.525283	0.779759	0.957559	0.982739	0.015625	0.524051	1	1	0.03125	0.208208	0.936844	1	0.0659637	0.230471	0.131927	0.328672	0.944996	0.990998	0.0550041	0.7768	0.110008	0.843383	0.0114287	0.999937	0.988571	0.995633	0.0228574	0.338265	0.434204	1	0.576538	0.869096	0.868408	0.93715
Streptococcus mitis [ref_mOTU_v2_0025]	0.382812	1	0.65625	0.888963	0.765625	0.877406	0.5	1	1	1	1	1	0.59375	1	0.453125	0.76071	0.90625	0.988291	0.834532	0.990998	0.165468	0.784809	0.330937	0.848327	0.555562	0.999937	0.444438	0.696287	0.888877	0.958559	0.6875	1	0.375	0.653116	0.75	0.866431
Streptococcus mitis [ref_mOTU_v2_0026]	0.577881	1	0.431641	0.677904	0.863281	0.926723	0.0625	0.864062	1	1	0.125	0.457781	0.941406	1	0.0703125	0.238996	0.140625	0.341422	0.717648	0.990998	0.282352	0.834844	0.564703	0.920584	0.02859	0.999937	0.97141	0.990181	0.0571801	0.467385	0.464844	1	0.550781	0.841594	0.929688	0.973877
Streptococcus mitis [ref_mOTU_v2_0027]	0.871937	1	0.129073	0.299475	0.258146	0.426342	0.681152	1	0.332764	0.706603	0.665527	0.978373	0.84472	1	0.156648	0.407998	0.313297	0.554071	0.0590569	0.827624	0.940943	0.995666	0.118114	0.843383	0.0350559	0.999937	0.964944	0.989794	0.0701118	0.528759	0.765696	1	0.236634	0.519507	0.473268	0.693561
Streptococcus mitis [ref_mOTU_v2_0028]	0.983512	1	0.0167327	0.0779501	0.0334655	0.114825	0.230469	1	0.792969	0.996995	0.460938	0.79454	0.998853	1	0.00119066	0.0238912	0.00238132	0.0307991	0.779301	0.990998	0.220699	0.815875	0.441398	0.900075	0.0185974	0.999937	0.981403	0.990181	0.0371948	0.41886	0.942379	1	0.0586692	0.235609	0.117338	0.334502
Streptococcus mitis [ref_mOTU_v2_0029]	0.554688	1	0.46875	0.723972	0.9375	0.971406	0.125	1	1	1	0.25	0.583333	1	1	0.0625	0.225416	0.125	0.320058	0.595356	0.990998	0.404644	0.916447	0.809289	0.966088	0.0230617	0.999937	0.976938	0.990181	0.0461234	0.440908	0.71875	1	0.3125	0.596875	0.625	0.802591
Streptococcus mitis [ref_mOTU_v2_0030]	0.778969	1	0.222624	0.438363	0.445249	0.622262	0.148438	1	0.855469	1	0.296875	0.670089	0.92471	1	0.0760821	0.25346	0.152164	0.363292	0.75793	0.990998	0.24207	0.834844	0.484139	0.917802	0.059717	0.999937	0.940283	0.98022	0.119434	0.639896	0.759443	1	0.243477	0.526654	0.486954	0.703931
Streptococcus mitis [ref_mOTU_v2_0031]	0.543639	1	0.4581	0.713291	0.916199	0.965041	0.214081	1	0.7966	0.996995	0.428162	0.79454	0.72405	1	0.278143	0.579548	0.556286	0.771796	0.247815	0.990998	0.752185	0.988923	0.49563	0.920584	0.166853	0.999937	0.833147	0.941674	0.333705	0.743459	0.413398	1	0.589264	0.875597	0.826797	0.914827
Streptococcus mitis [ref_mOTU_v2_0032]	0.54834	1	0.462891	0.716855	0.925781	0.966253	0.25	1	1	1	0.5	0.79454	0.791016	1	0.222656	0.502291	0.445312	0.680438	0.919222	0.990998	0.0807784	0.7768	0.161557	0.843383	0.279855	0.999937	0.720145	0.874492	0.55971	0.818577	0.461914	1	0.555664	0.846797	0.923828	0.969512
Streptococcus mitis [ref_mOTU_v2_0033]	0.464844	1	0.550781	0.798981	0.929688	0.966808	0.25	1	1	1	0.5	0.79454	0.765625	1	0.242188	0.525657	0.484375	0.715327	0.585482	0.990998	0.414518	0.91706	0.829035	0.971446	0.173616	0.999937	0.826384	0.941577	0.347233	0.748119	0.765625	1	0.242188	0.526654	0.484375	0.703931
Enterobacteriaceae sp. [ref_mOTU_v2_0036]	2.66203e-05	0.00152534	0.999974	1	5.32406e-05	0.0010169	0.0113316	0.447597	0.989847	1	0.0226631	0.176517	0.000339295	0.0170718	0.999669	1	0.000678589	0.0144012	0.988569	0.992031	0.0114314	0.7768	0.0228628	0.843383	0.690821	0.999937	0.309179	0.579326	0.618358	0.837649	1.03926e-05	0.00122374	0.99999	1	2.07852e-05	0.00146848
Streptococcus oralis [ref_mOTU_v2_0072]	0.384771	1	0.617494	0.856718	0.769543	0.878383	0.208984	1	0.804688	0.998472	0.417969	0.79454	0.632439	1	0.372166	0.701268	0.744331	0.921157	0.606382	0.990998	0.393618	0.916447	0.787235	0.963859	0.072689	0.999937	0.927311	0.975753	0.145378	0.648717	0.574654	1	0.42755	0.715729	0.855101	0.935482
Raoultella ornithinolytica/planticola [ref_mOTU_v2_0074]	0.024168	0.271535	0.976576	1	0.048336	0.146543	0.375	1	0.75	0.962297	0.75	1	0.0331421	0.404051	0.967789	1	0.0662842	0.233011	0.459277	0.990998	0.540723	0.960633	0.918555	0.971921	0.837019	0.999937	0.162981	0.504455	0.325961	0.743459	0.0641479	0.574325	0.939087	1	0.128296	0.340341
Citrobacter sp. [ref_mOTU_v2_0076]	0.681095	1	0.321995	0.56556	0.643991	0.79186	0.8125	1	0.25	0.55746	0.5	0.79454	0.537114	1	0.467449	0.76961	0.934898	0.998423	0.570022	0.990998	0.429978	0.922874	0.859957	0.971921	0.776648	0.999937	0.223352	0.510125	0.446704	0.758336	0.537119	1	0.467446	0.760928	0.934893	0.977543
Klebsiella michiganensis/oxytoca [ref_mOTU_v2_0079]	0.278595	1	0.726044	0.947661	0.55719	0.722172	0.5625	1	0.5625	0.856921	1	1	0.231934	1	0.777832	0.994861	0.463867	0.695801	0.347841	0.990998	0.652159	0.976813	0.695681	0.94577	0.384729	0.999937	0.615271	0.830175	0.769457	0.907083	0.314453	1	0.701172	0.945345	0.628906	0.802591
Pseudomonas aeruginosa/otitidis [ref_mOTU_v2_0096]	0.75	1	0.3125	0.555696	0.625	0.780007	1	1	0.5	0.79454	1	1	0.625	1	0.4375	0.741679	0.875	0.971657	0.46625	0.990998	0.53375	0.960633	0.932499	0.975669	0.784979	0.999937	0.215021	0.509325	0.430042	0.753241	1	1	0.25	0.526654	0.5	0.703931
Enterococcus faecalis [ref_mOTU_v2_0116]	0.422424	1	0.582886	0.824919	0.844849	0.923456	0.875	1	0.25	0.55746	0.5	0.79454	0.283691	1	0.719727	0.954637	0.567383	0.77592	0.43502	0.990998	0.56498	0.960633	0.870041	0.971921	0.746269	0.999937	0.253731	0.54907	0.507463	0.809646	0.542969	1	0.484375	0.782955	0.96875	1
Enterobacter aerogenes [ref_mOTU_v2_0120]	0.347656	1	0.664062	0.893211	0.695312	0.829525	0.5	1	0.75	0.962297	1	1	0.34375	1	0.671875	0.907982	0.6875	0.877366	0.330873	0.990998	0.669127	0.976813	0.661747	0.93966	0.555562	0.999937	0.444438	0.696287	0.888877	0.958559	0.210938	0.976428	0.804688	1	0.421875	0.649207
Lactobacillus salivarius [ref_mOTU_v2_0125]	0.643677	1	0.367065	0.629726	0.734131	0.863772	0.875	1	0.25	0.55746	0.5	0.79454	0.5	1	0.519531	0.796714	1	1	0.43502	0.990998	0.56498	0.960633	0.870041	0.971921	0.732151	0.999937	0.267849	0.558383	0.535698	0.818577	0.746094	1	0.277344	0.563539	0.554688	0.756752
Fusobacterium nucleatum s. polymorphum [ref_mOTU_v2_0131]	1	1	6.10352e-05	0.00123175	0.00012207	0.00166539	1	1	0.03125	0.189904	0.0625	0.295406	1	1	0.00195312	0.0294511	0.00390625	0.0414497	0.120829	0.898384	0.879171	0.995666	0.241659	0.848327	0.71045	0.999937	0.28955	0.558383	0.5791	0.818577	1	1	0.00195312	0.0283068	0.00390625	0.0404382
Dielma fastidiosa [ref_mOTU_v2_0138]	0.97278	1	0.0280323	0.10853	0.0560646	0.159035	1	1	0.03125	0.189904	0.0625	0.295406	0.819458	1	0.185699	0.457181	0.371399	0.621026	0.134213	0.898384	0.865787	0.995666	0.268426	0.848327	0.959585	0.999937	0.0404147	0.350675	0.0808294	0.54925	0.994263	1	0.00622559	0.0557384	0.0124512	0.0870064
Streptococcus constellatus/intermedius [ref_mOTU_v2_0143]	0.920766	1	0.0800143	0.224746	0.160029	0.320617	0.96875	1	0.0351562	0.204646	0.0703125	0.31612	0.700851	1	0.301589	0.606353	0.603178	0.809417	0.241576	0.990998	0.758424	0.988923	0.483151	0.917802	0.355386	0.999937	0.644614	0.846406	0.710772	0.872741	0.622647	1	0.380615	0.65889	0.761231	0.875537
Streptococcus parasanguinis [ref_mOTU_v2_0144]	0.380116	1	0.621544	0.860252	0.760232	0.876485	0.130549	1	0.877256	1	0.261099	0.601615	0.57466	1	0.427886	0.740721	0.855772	0.971657	0.772209	0.990998	0.227791	0.8214	0.455582	0.912038	0.460711	0.999937	0.539289	0.774199	0.921423	0.963241	0.624067	1	0.378517	0.657244	0.757034	0.872798
Streptococcus sp. HSISM1 [ref_mOTU_v2_0145]	0.244539	1	0.756849	0.965868	0.489078	0.670435	0.0427246	0.738335	0.961182	1	0.0854492	0.363488	0.568915	1	0.433661	0.741679	0.867323	0.971657	0.983502	0.992031	0.0164979	0.7768	0.0329958	0.843383	0.575955	0.999937	0.424045	0.676235	0.848091	0.938773	0.381233	1	0.621383	0.890858	0.762466	0.875537
Streptococcus oralis [ref_mOTU_v2_0146]	0.894194	1	0.107562	0.27015	0.215125	0.388854	0.46875	1	0.5625	0.856921	0.9375	1	0.931444	1	0.0700436	0.238996	0.140087	0.341422	0.848749	0.990998	0.151251	0.784809	0.302503	0.848327	0.321718	0.999937	0.678282	0.857737	0.643437	0.846758	0.907623	1	0.0947952	0.306879	0.18959	0.419441
Bifidobacterium longum [ref_mOTU_v2_0150]	6.29482e-06	0.000515276	0.999994	1	1.25896e-05	0.000391051	0.00388718	0.268701	0.996592	1	0.00777435	0.0881696	0.000130427	0.00830384	0.999873	1	0.000260854	0.00711757	0.710937	0.990998	0.289063	0.834844	0.578127	0.920584	0.901046	0.999937	0.098954	0.436107	0.197908	0.654161	1.2814e-05	0.00122374	0.999988	1	2.5628e-05	0.00146848
Haemophilus sputorum [ref_mOTU_v2_0151]	0.982422	1	0.0188599	0.0837729	0.0377197	0.124215	0.625	1	0.4375	0.79454	0.875	1	0.994141	1	0.0078125	0.0651311	0.015625	0.0946116	0.338184	0.990998	0.661816	0.976813	0.676369	0.93966	0.0204239	0.999937	0.979576	0.990181	0.0408478	0.418876	0.95752	1	0.0461426	0.20183	0.0922852	0.282778
Bifidobacterium breve [ref_mOTU_v2_0157]	5.09286e-05	0.00243184	0.99995	1	0.000101857	0.0015359	0.03125	0.653797	1	1	0.0625	0.295406	0.000706475	0.028915	0.999315	1	0.00141295	0.0224895	0.658562	0.990998	0.341438	0.874529	0.682876	0.93966	0.806298	0.999937	0.193702	0.509325	0.387404	0.753241	0.00119048	0.0454765	0.998853	1	0.00238097	0.0332755
Klebsiella sp. [ref_mOTU_v2_0160]	0.0215063	0.258178	0.978731	1	0.0430126	0.134725	0.685242	1	0.328064	0.700461	0.656128	0.970157	0.00473896	0.113143	0.995359	1	0.00947792	0.0696262	0.148873	0.898384	0.851127	0.995666	0.297746	0.848327	0.448796	0.999937	0.551204	0.775259	0.897592	0.963014	0.081286	0.621025	0.919787	1	0.162572	0.388141
Lactobacillus delbrueckii [ref_mOTU_v2_0181]	0.03125	0.308728	0.976562	1	0.0625	0.168927	1	1	0.5	0.79454	1	1	0.015625	0.270793	1	1	0.03125	0.146773	0.182074	0.898384	0.817926	0.995666	0.364149	0.87867	0.919222	0.999937	0.0807784	0.414173	0.161557	0.648717	0.046875	0.471217	0.96875	1	0.09375	0.285738
Lactococcus lactis [ref_mOTU_v2_0182]	0.361328	1	0.645996	0.883427	0.722656	0.853777	1	1	0.5	0.79454	1	1	0.241211	1	0.768066	0.984568	0.482422	0.714284	0.645535	0.990998	0.354465	0.89372	0.708929	0.948972	0.949088	0.999937	0.0509124	0.368136	0.101825	0.586012	0.431641	1	0.589844	0.875597	0.863281	0.935482
Bifidobacterium animalis [ref_mOTU_v2_0183]	0.0136719	0.196768	0.988281	1	0.0273438	0.102066	0.5	1	1	1	1	1	0.0224609	0.321753	0.980469	1	0.0449219	0.180002	0.834532	0.990998	0.165468	0.784809	0.330937	0.848327	0.866707	0.999937	0.133293	0.466941	0.266587	0.686552	0.132812	0.759605	0.890625	1	0.265625	0.507344
Enterobacter cloacae [ref_mOTU_v2_0192]	0.922934	1	0.0782349	0.220831	0.15647	0.314587	0.875	1	0.25	0.55746	0.5	0.79454	0.885214	1	0.117693	0.345836	0.235386	0.488682	0.793319	0.990998	0.206681	0.815875	0.413362	0.887103	0.901092	0.999937	0.0989084	0.436107	0.197817	0.654161	0.920303	1	0.0822449	0.282193	0.16449	0.389474
Streptococcus vestibularis [ref_mOTU_v2_0198]	0.255014	1	0.74643	0.958979	0.510028	0.681226	0.301575	1	0.711243	0.962297	0.603149	0.926505	0.375723	1	0.626832	0.878178	0.751447	0.921157	0.710387	0.990998	0.289613	0.834844	0.579226	0.920584	0.418954	0.999937	0.581046	0.799293	0.837908	0.938773	0.211304	0.976428	0.790732	1	0.422607	0.649207
Streptococcus salivarius [ref_mOTU_v2_0199]	0.00516836	0.118459	0.994899	1	0.0103367	0.0515039	0.0768232	0.987983	0.928547	1	0.153646	0.526705	0.017802	0.284401	0.98249	1	0.035604	0.159976	0.930846	0.990998	0.0691539	0.7768	0.138308	0.843383	0.778603	0.999937	0.221397	0.510125	0.442794	0.757401	0.0160055	0.316247	0.984274	1	0.0320111	0.154137
Streptococcus thermophilus [ref_mOTU_v2_0219]	0.0143012	0.196768	0.985863	1	0.0286024	0.10439	0.276123	1	0.736206	0.962297	0.552246	0.860259	0.0159107	0.270793	0.984358	1	0.0318215	0.148241	0.596017	0.990998	0.403983	0.916447	0.807966	0.966088	0.669684	0.999937	0.330316	0.59651	0.660632	0.856246	0.161964	0.82862	0.839742	1	0.323928	0.564167
Sporosarcina pasteurii [ref_mOTU_v2_0221]	0.369723	1	0.632305	0.868851	0.739445	0.866467	0.453125	1	0.59375	0.877924	0.90625	1	0.36318	1	0.640942	0.891407	0.72636	0.903081	0.613596	0.990998	0.386404	0.915147	0.772809	0.956655	0.660263	0.999937	0.339737	0.602552	0.679473	0.861448	0.133892	0.759605	0.868256	1	0.267784	0.50808
Lactobacillus casei/paracasei [ref_mOTU_v2_0226]	6.10352e-05	0.00249808	0.999945	1	0.00012207	0.00166539	0.5	1	1	1	1	1	0.000118256	0.00830384	0.999893	1	0.000236511	0.00699463	0.897999	0.990998	0.102001	0.7768	0.204002	0.843383	0.974016	0.999937	0.0259839	0.276508	0.0519679	0.456719	0.00146484	0.0524597	0.998718	1	0.00292969	0.0373047
Megasphaera elsdenii [ref_mOTU_v2_0252]	0.125	0.723485	0.890625	1	0.25	0.417638	0.5	1	1	1	1	1	0.21875	1	0.8125	1	0.4375	0.674145	0.555562	0.990998	0.444438	0.928696	0.888877	0.971921	0.455041	0.999937	0.544959	0.774199	0.910082	0.963014	0.0625	0.574325	0.96875	1	0.125	0.336268
Streptococcus sp. [ref_mOTU_v2_0261]	0.0078125	0.144405	0.996094	1	0.015625	0.0663194	0.125	1	1	1	0.25	0.583333	0.0625	0.543129	0.96875	1	0.125	0.320058	0.71045	0.990998	0.28955	0.834844	0.5791	0.920584	0.113896	0.999937	0.886104	0.965464	0.227792	0.681942	0.0625	0.574325	1	1	0.125	0.336268
Enterobacter sp. [ref_mOTU_v2_0265]	0.16925	0.881641	0.836731	1	0.338501	0.517229	0.75	1	0.5	0.79454	1	1	0.121826	0.823276	0.885742	1	0.243652	0.493966	0.565579	0.990998	0.434421	0.922874	0.868842	0.971921	0.836368	0.999937	0.163632	0.504455	0.327264	0.743459	0.179688	0.893019	0.835938	1	0.359375	0.606865
Enterobacter cloacae [ref_mOTU_v2_0266]	0.907593	1	0.0974121	0.25673	0.194824	0.366997	1	1	0.25	0.55746	0.5	0.79454	0.800293	1	0.210938	0.497396	0.421875	0.669624	0.5	0.990998	0.5	0.960633	1	1	0.897999	0.999937	0.102001	0.436107	0.204002	0.654161	0.800293	1	0.210938	0.485588	0.421875	0.649207
Enterobacter sp. [ref_mOTU_v2_0267]	0.578992	1	0.423855	0.674636	0.84771	0.923456	0.625	1	0.5	0.79454	1	1	0.512821	1	0.490818	0.779055	0.981636	1	0.802357	0.990998	0.197643	0.815875	0.395287	0.880551	0.964215	0.999937	0.0357846	0.342076	0.0715692	0.531119	0.632267	1	0.371656	0.653116	0.743313	0.866431
Bacteroides stercoris [ref_mOTU_v2_0275]	0.245474	1	0.755925	0.965868	0.490948	0.67096	0.122925	1	0.884705	1	0.24585	0.583333	0.485474	1	0.517166	0.796714	0.970947	1	0.435997	0.990998	0.564003	0.960633	0.871994	0.971921	0.103561	0.999937	0.896439	0.965464	0.207122	0.656275	0.638531	1	0.364078	0.653116	0.728157	0.866431
Streptococcus sanguinis [ref_mOTU_v2_0278]	0.888672	1	0.121094	0.291541	0.242188	0.417638	0.75	1	0.5	0.79454	1	1	0.90625	1	0.109375	0.329852	0.21875	0.464236	0.671221	0.990998	0.328779	0.868158	0.657558	0.93966	0.342704	0.999937	0.657296	0.848318	0.685407	0.864809	0.929688	1	0.078125	0.271307	0.15625	0.376182
Streptococcus sanguinis [ref_mOTU_v2_0279]	0.815369	1	0.185825	0.384395	0.371649	0.550271	0.984314	1	0.017395	0.141462	0.03479	0.223708	0.421035	1	0.581561	0.849626	0.84207	0.970837	0.112135	0.898384	0.887865	0.995666	0.22427	0.848327	0.61775	0.999937	0.38225	0.651326	0.7645	0.903937	0.773531	1	0.228582	0.507665	0.457165	0.678641
Ruminococcus gnavus [ref_mOTU_v2_0280]	0.00487104	0.116296	0.995192	1	0.00974208	0.0494001	0.0172157	0.524051	0.984447	1	0.0344315	0.223708	0.0446831	0.465517	0.955938	1	0.0893662	0.273088	0.561917	0.990998	0.438083	0.922874	0.876167	0.971921	0.22158	0.999937	0.77842	0.916553	0.44316	0.757401	0.00514453	0.163768	0.99496	1	0.0102891	0.0765666
Ruminococcus lactaris [ref_mOTU_v2_0281]	0.96259	1	0.0376161	0.133049	0.0752321	0.195946	0.804688	1	0.210938	0.55746	0.421875	0.79454	0.919748	1	0.0808125	0.261613	0.161625	0.376468	0.35844	0.990998	0.64156	0.976813	0.716879	0.950853	0.245519	0.999937	0.754481	0.901541	0.491038	0.791273	0.976959	1	0.0233383	0.127902	0.0466766	0.190492
Bacteroides fragilis [ref_mOTU_v2_0287]	0.803073	1	0.198181	0.404119	0.396361	0.58063	0.925293	1	0.0803223	0.361124	0.160645	0.535159	0.551859	1	0.450787	0.76071	0.901574	0.988291	0.306843	0.990998	0.693157	0.981159	0.613686	0.927816	0.467362	0.999937	0.532638	0.774199	0.934725	0.963775	0.791058	1	0.211015	0.485588	0.42203	0.649207
Streptococcus sobrinus [ref_mOTU_v2_0288]	0.0507812	0.454651	0.951172	1	0.101562	0.244483	0.125	1	1	1	0.25	0.583333	0.21875	1	0.789062	1	0.4375	0.674145	0.834532	0.990998	0.165468	0.784809	0.330937	0.848327	0.163138	0.999937	0.836862	0.942096	0.326276	0.743459	0.09375	0.655107	0.921875	1	0.1875	0.417578
Streptococcus mutans [ref_mOTU_v2_0289]	0.0594878	0.480092	0.941093	1	0.118976	0.264237	0.125	1	0.90625	1	0.25	0.583333	0.123722	0.823276	0.877711	1	0.247445	0.493966	0.97447	0.992031	0.0255299	0.7768	0.0510599	0.843383	0.842218	0.999937	0.157782	0.504455	0.315565	0.743459	0.0704984	0.585443	0.930521	1	0.140997	0.362732
Bacteroides nordii [ref_mOTU_v2_0302]	0.994412	1	0.00566593	0.034538	0.0113319	0.0545643	1	1	0.00390625	0.0526867	0.0078125	0.0881696	0.913531	1	0.0878443	0.2812	0.175689	0.402678	0.350385	0.990998	0.649615	0.976813	0.70077	0.948972	0.994151	0.999937	0.00584934	0.131961	0.0116987	0.244372	0.993957	1	0.00616524	0.0557384	0.0123305	0.0870064
Coprococcus sp. [ref_mOTU_v2_0303]	0.00174831	0.0556544	0.998283	1	0.00349661	0.0232972	0.00488281	0.27002	0.995605	1	0.00976562	0.103854	0.0544274	0.511261	0.946628	1	0.108855	0.305754	0.802357	0.990998	0.197643	0.815875	0.395287	0.880551	0.006748	0.951468	0.993252	0.996603	0.013496	0.253725	0.000261486	0.013621	0.999752	1	0.000522971	0.0124859
Streptococcus anginosus [ref_mOTU_v2_0351]	0.963867	1	0.0380859	0.133885	0.0761719	0.197495	0.5	1	0.75	0.962297	1	1	0.978516	1	0.0234375	0.129132	0.046875	0.185237	0.787444	0.990998	0.212556	0.815875	0.425112	0.895548	0.455041	0.999937	0.544959	0.774199	0.910082	0.963014	0.875	1	0.140625	0.393455	0.28125	0.525461
Streptococcus intermedius [ref_mOTU_v2_0352]	0.926575	1	0.0762329	0.217321	0.152466	0.309798	1	1	0.125	0.386173	0.25	0.583333	0.754883	1	0.255615	0.538484	0.51123	0.730511	0.377958	0.990998	0.622042	0.976813	0.755917	0.951247	0.717648	0.999937	0.282352	0.558383	0.564703	0.818577	0.888	1	0.116516	0.351388	0.233032	0.474343
Streptococcus oralis [ref_mOTU_v2_0353]	0.570312	1	0.457031	0.713291	0.914062	0.964563	0.5	1	1	1	1	1	0.65625	1	0.382812	0.70531	0.765625	0.925534	0.870624	0.990998	0.129376	0.784809	0.258751	0.848327	0.488738	0.999937	0.511262	0.766893	0.977476	0.986219	0.65625	1	0.382812	0.660697	0.765625	0.877406
Streptococcus oralis [ref_mOTU_v2_0355]	0.942444	1	0.0609131	0.184673	0.121826	0.268237	1	1	0.125	0.386173	0.25	0.583333	0.789062	1	0.222168	0.502291	0.444336	0.680438	0.351268	0.990998	0.648732	0.976813	0.702537	0.948972	0.413984	0.999937	0.586016	0.804168	0.827967	0.935152	0.89917	1	0.107422	0.332717	0.214844	0.452594
Streptococcus oralis [ref_mOTU_v2_0356]	0.966357	1	0.03398	0.124811	0.06796	0.181968	0.782776	1	0.228394	0.55746	0.456787	0.79454	0.953438	1	0.0472163	0.19325	0.0944327	0.277487	0.259625	0.990998	0.740375	0.98647	0.519249	0.920584	0.385188	0.999937	0.614812	0.830175	0.770377	0.907083	0.930244	1	0.0706954	0.262103	0.141391	0.362732
Haemophilus parainfluenzae [ref_mOTU_v2_0358]	0.975442	1	0.0248166	0.101512	0.0496331	0.149176	0.940926	1	0.0637512	0.311986	0.127502	0.460842	0.922825	1	0.0781363	0.256603	0.156273	0.368078	0.040399	0.817614	0.959601	0.995666	0.0807981	0.843383	0.169387	0.999937	0.830613	0.941674	0.338775	0.743459	0.925596	1	0.0753815	0.271307	0.150763	0.374648
Enterococcus faecium [ref_mOTU_v2_0372]	0.216858	1	0.789886	0.990476	0.433716	0.616673	0.25	1	1	1	0.5	0.79454	0.346436	1	0.662842	0.903819	0.692871	0.8803	0.949088	0.990998	0.0509124	0.7768	0.101825	0.843383	0.702942	0.999937	0.297058	0.561924	0.594116	0.823922	0.401001	1	0.610474	0.890858	0.802002	0.899309
Actinomyces odontolyticus [ref_mOTU_v2_0375]	0.205416	1	0.79585	0.990476	0.410831	0.598998	0.431641	1	0.582764	0.876838	0.863281	1	0.208473	1	0.793422	1	0.416945	0.663638	0.460699	0.990998	0.539301	0.960633	0.921399	0.971921	0.750898	0.999937	0.249102	0.544548	0.498204	0.800532	0.160049	0.828109	0.84164	1	0.320097	0.560488
Actinomyces sp. ICM39 [ref_mOTU_v2_0376]	0.61527	1	0.386428	0.639952	0.772857	0.880411	0.477051	1	0.53833	0.838582	0.954102	1	0.62413	1	0.378375	0.701268	0.75675	0.921157	0.426868	0.990998	0.573132	0.964428	0.853735	0.971921	0.588686	0.999937	0.411314	0.675552	0.822628	0.935152	0.556338	1	0.446393	0.737128	0.892787	0.950868
Actinomyces sp. [ref_mOTU_v2_0377]	0.332626	1	0.669054	0.89572	0.665253	0.805898	0.25293	1	0.759277	0.967466	0.505859	0.799258	0.462483	1	0.540279	0.816833	0.924966	0.997129	0.389981	0.990998	0.610019	0.976813	0.779962	0.961114	0.122058	0.999937	0.877942	0.965464	0.244117	0.681942	0.283298	1	0.719166	0.960565	0.566596	0.763904
Acidaminococcus intestini [ref_mOTU_v2_0391]	0.19861	1	0.802715	0.995576	0.39722	0.58063	0.699219	1	0.320312	0.690748	0.640625	0.954894	0.0983632	0.725108	0.902841	1	0.196726	0.435151	0.607961	0.990998	0.392039	0.916447	0.784078	0.962048	0.823049	0.999937	0.176951	0.509325	0.353901	0.753208	0.201577	0.962529	0.800554	1	0.403154	0.638141
Slackia exigua [ref_mOTU_v2_0397]	0.688477	1	0.322754	0.56556	0.645508	0.792026	0.25	1	1	1	0.5	0.79454	0.865234	1	0.148438	0.390159	0.296875	0.533258	0.919222	0.990998	0.0807784	0.7768	0.161557	0.843383	0.200916	0.999937	0.799084	0.933091	0.401833	0.753241	0.810547	1	0.198242	0.471339	0.396484	0.631071
Streptococcus sp. [ref_mOTU_v2_0416]	0.509277	1	0.494141	0.753039	0.988281	1	0.625	1	0.5	0.79454	1	1	0.410156	1	0.609375	0.87293	0.820312	0.958449	0.272057	0.990998	0.727943	0.985005	0.544114	0.920584	0.679614	0.999937	0.320386	0.587569	0.640773	0.846758	0.395508	1	0.611328	0.890858	0.791016	0.892228
Actinomyces sp. [ref_mOTU_v2_0430]	0.0653881	0.499565	0.935211	1	0.130776	0.281838	0.0273438	0.630046	0.976562	1	0.0546875	0.295406	0.245662	1	0.756507	0.974109	0.491324	0.718045	0.933062	0.990998	0.0669385	0.7768	0.133877	0.843383	0.269771	0.999937	0.730229	0.881904	0.539542	0.818577	0.0747086	0.594556	0.926327	1	0.149417	0.373869
Alloscardovia omnicolens [ref_mOTU_v2_0446]	0.460205	1	0.548706	0.798981	0.92041	0.965925	0.25	1	0.875	1	0.5	0.79454	0.60498	1	0.410645	0.724995	0.821289	0.958449	0.576907	0.990998	0.423093	0.922874	0.846185	0.971921	0.351268	0.999937	0.648732	0.848318	0.702537	0.872741	0.589355	1	0.425293	0.715729	0.850586	0.935481
Bacteroides massiliensis [ref_mOTU_v2_0455]	0.826009	1	0.175253	0.371925	0.350505	0.528525	0.936035	1	0.0698242	0.329515	0.139648	0.489092	0.51883	1	0.48361	0.777442	0.96722	1	0.0249038	0.762183	0.975096	0.995666	0.0498077	0.843383	0.64229	0.999937	0.35771	0.623813	0.71542	0.874959	0.802452	1	0.200165	0.473943	0.400329	0.635425
Bacteroides salyersiae [ref_mOTU_v2_0458]	0.14776	0.798742	0.854597	1	0.295521	0.468015	0.28125	1	0.742188	0.962297	0.5625	0.873771	0.183701	0.956913	0.821167	1	0.367401	0.617363	0.186265	0.898384	0.813735	0.995666	0.372529	0.87867	0.122041	0.999937	0.877959	0.965464	0.244083	0.681942	0.106316	0.707503	0.897087	1	0.212631	0.452594
Blautia wexlerae [ref_mOTU_v2_0466]	0.607362	1	0.394315	0.649057	0.788629	0.893053	0.147126	1	0.861322	1	0.294252	0.669636	0.856304	1	0.145183	0.388738	0.290366	0.533258	0.672018	0.990998	0.327982	0.868158	0.655964	0.93966	0.185673	0.999937	0.814327	0.937622	0.371346	0.753241	0.494577	1	0.508135	0.795523	0.989153	1
Megamonas funiformis/rupellensis [ref_mOTU_v2_0502]	0.999773	1	0.000242233	0.00355897	0.000484467	0.00523772	0.8125	1	0.25	0.55746	0.5	0.79454	0.999756	1	0.000274658	0.0098362	0.000549316	0.0121061	0.617268	0.990998	0.382732	0.915147	0.765464	0.954311	0.645535	0.999937	0.354465	0.620863	0.708929	0.872741	0.981934	1	0.0205078	0.118697	0.0410156	0.179404
Solobacterium moorei [ref_mOTU_v2_0531]	0.998867	1	0.00115537	0.0104437	0.00231074	0.0167098	0.8125	1	0.21875	0.55746	0.4375	0.79454	0.998976	1	0.00104626	0.0222039	0.00209251	0.0278839	0.886761	0.990998	0.113239	0.784809	0.226477	0.848327	0.745909	0.999937	0.254091	0.54907	0.508182	0.809646	0.985322	1	0.0150241	0.098952	0.0300483	0.151748
Veillonella atypica [ref_mOTU_v2_0561]	0.318308	1	0.683259	0.908371	0.636617	0.784476	0.217224	1	0.793701	0.996995	0.434448	0.79454	0.432565	1	0.570002	0.839618	0.865131	0.971657	0.638096	0.990998	0.361904	0.89372	0.723808	0.950853	0.666854	0.999937	0.333146	0.597028	0.666292	0.856246	0.181106	0.893019	0.8207	1	0.362213	0.606865
Lactobacillus mucosae [ref_mOTU_v2_0568]	0.00840759	0.150548	0.991974	1	0.0168152	0.0693173	0.125	1	1	1	0.25	0.583333	0.0396729	0.455598	0.962036	1	0.0793457	0.260342	0.897999	0.990998	0.102001	0.7768	0.204002	0.843383	0.490102	0.999937	0.509898	0.766893	0.980204	0.987206	0.0429688	0.447656	0.962891	1	0.0859375	0.269083
Enterococcus avium [ref_mOTU_v2_0599]	0.00573865	0.126471	0.994377	1	0.0114773	0.0548041	0.0351562	0.690325	0.96875	1	0.0703125	0.31612	0.0490875	0.493459	0.952835	1	0.098175	0.282685	0.484526	0.990998	0.515474	0.960633	0.969052	0.988019	0.053447	0.999937	0.946553	0.981353	0.106894	0.605885	0.0148506	0.316247	0.985298	1	0.0297012	0.151748
Bifidobacterium dentium [ref_mOTU_v2_0631]	4.86593e-05	0.00243184	0.999952	1	9.73186e-05	0.00150842	0.207031	1	0.8125	0.998472	0.414062	0.79454	3.98062e-05	0.00473377	0.999961	1	7.96124e-05	0.00350907	0.69458	0.990998	0.30542	0.842019	0.610841	0.927306	0.977156	0.999937	0.0228438	0.262937	0.0456876	0.440908	0.000970051	0.0419246	0.999055	1	0.0019401	0.0300997
Bifidobacterium pseudocatenulatum [ref_mOTU_v2_0632]	0.159461	0.846027	0.841631	1	0.318921	0.492565	0.0143127	0.524051	0.987137	1	0.0286255	0.208208	0.524282	1	0.478414	0.775697	0.956827	1	0.283744	0.990998	0.716256	0.981159	0.567488	0.920584	0.0271645	0.999937	0.972835	0.990181	0.054329	0.463854	0.0359465	0.43662	0.964622	1	0.071893	0.245207
Bifidobacterium catenulatum/kashiwanohense [ref_mOTU_v2_0633]	0.897991	1	0.104292	0.269186	0.208584	0.384304	0.5	1	0.625	0.898779	1	1	0.93956	1	0.0631561	0.225416	0.126312	0.320252	0.897286	0.990998	0.102714	0.7768	0.205427	0.843383	0.308562	0.999937	0.691438	0.86607	0.617124	0.837649	0.825439	1	0.182251	0.460043	0.364502	0.60892
Eggerthella lenta [ref_mOTU_v2_0642]	1.23642e-05	0.000857379	0.999988	1	2.47285e-05	0.000701492	0.0209713	0.552244	0.980982	1	0.0419426	0.246747	0.000204674	0.0117278	0.999801	1	0.000409349	0.0106617	0.54582	0.990998	0.45418	0.930854	0.908361	0.971921	0.588203	0.999937	0.411797	0.675552	0.823594	0.935152	4.55619e-05	0.00290077	0.999956	1	9.11238e-05	0.00290077
Clostridium innocuum [ref_mOTU_v2_0643]	0.00412184	0.112467	0.995933	1	0.00824369	0.0441461	0.0380554	0.696825	0.965149	1	0.0761108	0.334042	0.0254728	0.347522	0.974923	1	0.0509457	0.198584	0.807097	0.990998	0.192903	0.815875	0.385806	0.87867	0.269879	0.999937	0.730121	0.881904	0.539757	0.818577	0.020486	0.362725	0.979861	1	0.040972	0.179404
Streptococcus sp. [ref_mOTU_v2_0650]	0.419292	1	0.582419	0.824919	0.838585	0.920515	0.129349	1	0.878464	1	0.258698	0.598576	0.65353	1	0.348883	0.668595	0.697766	0.8813	0.724031	0.990998	0.275969	0.834844	0.551939	0.920584	0.130789	0.999937	0.869211	0.965464	0.261577	0.683007	0.228016	1	0.77405	1	0.456033	0.678641
Streptococcus salivarius [ref_mOTU_v2_0656]	0.34375	1	0.6875	0.909786	0.6875	0.824137	0.5	1	1	1	1	1	0.453125	1	0.59375	0.854821	0.90625	0.988291	0.834532	0.990998	0.165468	0.784809	0.330937	0.848327	0.585482	0.999937	0.414518	0.675552	0.829035	0.935152	0.453125	1	0.59375	0.879118	0.90625	0.959854
Streptococcus infantis/mitis [ref_mOTU_v2_0683]	0.817747	1	0.183449	0.380856	0.366898	0.544644	0.507446	1	0.507446	0.801765	1	1	0.859971	1	0.141542	0.382725	0.283083	0.525531	0.722734	0.990998	0.277266	0.834844	0.554533	0.920584	0.392504	0.999937	0.607496	0.827603	0.785008	0.914762	0.686694	1	0.315794	0.601163	0.631588	0.804223
Prevotella melaninogenica [ref_mOTU_v2_0686]	0.791748	1	0.213379	0.427504	0.426758	0.609806	0.5625	1	0.5625	0.856921	1	1	0.847656	1	0.160156	0.411523	0.320312	0.55957	0.355905	0.990998	0.644095	0.976813	0.71181	0.948972	0.0872028	0.999937	0.912797	0.965887	0.174406	0.654161	0.851562	1	0.164062	0.427308	0.328125	0.566312
Streptococcus anginosus [ref_mOTU_v2_0687]	0.886979	1	0.11426	0.279791	0.22852	0.404142	0.84375	1	0.1875	0.534472	0.375	0.79454	0.783113	1	0.218832	0.499566	0.437665	0.674145	0.690472	0.990998	0.309528	0.842867	0.619056	0.931021	0.83315	0.999937	0.16685	0.505826	0.333699	0.743459	0.798012	1	0.204947	0.481288	0.409893	0.645244
Bacteroides cellulosilyticus/timonensis [ref_mOTU_v2_0692]	0.789204	1	0.21214	0.426513	0.42428	0.607781	0.804688	1	0.208984	0.55746	0.417969	0.79454	0.665445	1	0.337051	0.654679	0.674102	0.87192	0.378063	0.990998	0.621937	0.976813	0.756127	0.951247	0.927297	0.999937	0.0727034	0.414173	0.145407	0.648717	0.830127	1	0.171724	0.439662	0.343447	0.584477
Lactobacillus gasseri [ref_mOTU_v2_0725]	0.0291138	0.297702	0.971703	1	0.0582275	0.163883	NA	NA	NA	NA	NA	NA	0.0291138	0.387958	0.971703	1	0.0582275	0.220956	0.935891	0.990998	0.0641092	0.7768	0.128218	0.843383	0.979981	0.999937	0.0200188	0.240622	0.0400375	0.41886	0.143433	0.796668	0.859253	1	0.286865	0.529654
Atopobium parvulum [ref_mOTU_v2_0741]	0.833423	1	0.167718	0.362651	0.335437	0.513918	0.019165	0.529913	0.982788	1	0.0383301	0.2348	0.991657	1	0.00850665	0.0671807	0.0170133	0.0987951	0.985303	0.992031	0.0146967	0.7768	0.0293934	0.843383	0.112362	0.999937	0.887638	0.965464	0.224724	0.681942	0.780574	1	0.221559	0.498326	0.443117	0.667051
Olsenella uli [ref_mOTU_v2_0742]	0.25	1	0.796875	0.990476	0.5	0.67096	NA	NA	NA	NA	NA	NA	0.25	1	0.796875	1	0.5	0.718045	0.784979	0.990998	0.215021	0.815875	0.430042	0.896051	0.897999	0.999937	0.102001	0.436107	0.204002	0.654161	0.1875	0.902836	0.84375	1	0.375	0.611605
Fusobacterium nucleatum s. vincentii [ref_mOTU_v2_0754]	1	1	6.10352e-05	0.00123175	0.00012207	0.00166539	1	1	0.25	0.55746	0.5	0.79454	1	1	0.000244141	0.00932617	0.000488281	0.0111914	0.815457	0.990998	0.184543	0.815875	0.369086	0.87867	NA	NA	NA	NA	NA	NA	1	1	0.00195312	0.0283068	0.00390625	0.0404382
Sutterella wadsworthensis [ref_mOTU_v2_0767]	0.139684	0.777079	0.861359	1	0.279369	0.452199	0.09375	1	0.908203	1	0.1875	0.576042	0.299475	1	0.702933	0.938882	0.59895	0.80563	0.694346	0.990998	0.305654	0.842019	0.611308	0.927306	0.481336	0.999937	0.518664	0.774199	0.962672	0.983599	0.31316	1	0.689376	0.936048	0.62632	0.802591
Alistipes onderdonkii [ref_mOTU_v2_0775]	0.0615588	0.483194	0.938978	1	0.123118	0.268237	0.952255	1	0.0517578	0.283387	0.103516	0.430407	0.00648938	0.143016	0.993634	1	0.0129788	0.0845094	0.439617	0.990998	0.560383	0.960633	0.879234	0.971921	0.981361	0.999937	0.0186394	0.240622	0.0372789	0.41886	0.153258	0.820719	0.848362	1	0.306516	0.547146
Fusobacterium nucleatum s. animalis [ref_mOTU_v2_0776]	1	1	2.08616e-07	2.39074e-05	4.17233e-07	2.86562e-05	0.75	1	0.3125	0.677696	0.625	0.936653	1	1	1.19209e-07	1.70767e-05	2.38419e-07	2.2769e-05	0.862398	0.990998	0.137602	0.784809	0.275203	0.848327	0.182074	0.999937	0.817926	0.937622	0.364149	0.753241	0.99999	1	1.04904e-05	0.00150275	2.09808e-05	0.00146848
Bifidobacterium bifidum [ref_mOTU_v2_0786]	0.0235195	0.269534	0.976909	1	0.047039	0.143369	0.0625	0.864062	1	1	0.125	0.457781	0.116089	0.821221	0.885956	1	0.232178	0.486453	0.984239	0.992031	0.0157606	0.7768	0.0315212	0.843383	0.401499	0.999937	0.598501	0.819307	0.802999	0.925839	0.0313416	0.427588	0.97052	1	0.0626831	0.227325
Oscillibacter sp. KLE 1728 [ref_mOTU_v2_0858]	0.00447342	0.116296	0.995585	1	0.00894685	0.0472163	0.662889	1	0.350591	0.734381	0.701181	1	0.000956219	0.0349731	0.999066	1	0.00191244	0.0271999	0.885317	0.990998	0.114683	0.784809	0.229366	0.848327	0.995539	0.999937	0.00446104	0.126447	0.00892208	0.235167	0.00650262	0.196105	0.993626	1	0.0130052	0.0897831
Blautia sp. KLE 1732 [ref_mOTU_v2_0859]	0.988831	1	0.0113026	0.057313	0.0226051	0.0881139	0.968872	1	0.0340271	0.202333	0.0680542	0.313616	0.94533	1	0.0554145	0.220504	0.110829	0.309781	0.516742	0.990998	0.483258	0.950069	0.966517	0.988019	0.92822	0.999937	0.0717798	0.414173	0.14356	0.648717	0.92528	1	0.0757064	0.271307	0.151413	0.374648
Clostridium sp. KLE 1755 [ref_mOTU_v2_0860]	0.516219	1	0.487334	0.744646	0.974668	0.988469	0.5	1	0.75	0.962297	1	1	0.529313	1	0.474671	0.772689	0.949342	1	0.940121	0.990998	0.0598793	0.7768	0.119759	0.843383	0.934181	0.999937	0.0658195	0.411361	0.131639	0.639896	0.27475	1	0.730049	0.970576	0.5495	0.753261
Hungatella hathewayi [ref_mOTU_v2_0882]	0.0131058	0.196768	0.987047	1	0.0262117	0.0988111	0.0762939	0.987983	0.929138	1	0.152588	0.526705	0.0397555	0.455598	0.960821	1	0.079511	0.260342	0.556132	0.990998	0.443868	0.928696	0.887737	0.971921	0.379092	0.999937	0.620908	0.830652	0.758183	0.902142	0.0561644	0.545461	0.944633	1	0.112329	0.32839
Clostridium scindens [ref_mOTU_v2_0883]	0.00484698	0.116296	0.99522	1	0.00969395	0.0494001	0.585938	1	0.445312	0.79454	0.890625	1	0.0027425	0.0683241	0.997317	1	0.00548501	0.049108	0.737908	0.990998	0.262092	0.834844	0.524184	0.920584	0.989401	0.999937	0.0105991	0.186809	0.0211982	0.332105	0.0745656	0.594556	0.92645	1	0.149131	0.373869
Anaerotruncus colihominis [ref_mOTU_v2_0884]	0.0296143	0.297702	0.970687	1	0.0592286	0.164748	0.492554	1	0.522217	0.821565	0.985107	1	0.016068	0.270793	0.984202	1	0.032136	0.148499	0.845146	0.990998	0.154854	0.784809	0.309709	0.848327	0.971515	0.999937	0.0284848	0.292098	0.0569695	0.467385	0.0136233	0.313359	0.986624	1	0.0272465	0.143743
Erysipelotrichaceae sp. [ref_mOTU_v2_0885]	0.128823	0.738153	0.8721	1	0.257645	0.426342	0.254715	1	0.756981	0.966768	0.50943	0.802606	0.196412	0.982113	0.805396	1	0.392824	0.641277	0.318237	0.990998	0.681763	0.977392	0.636473	0.93966	0.232526	0.999937	0.767474	0.908724	0.465053	0.769178	0.422906	1	0.579764	0.869646	0.845811	0.932019
Clostridium boltae/clostridioforme [ref_mOTU_v2_0886]	1.3138e-08	2.50936e-06	1	1	2.6276e-08	2.28363e-06	9.53674e-06	0.00527382	0.999993	1	1.90735e-05	0.0105476	4.95683e-05	0.00473377	0.999952	1	9.91366e-05	0.00362755	0.835368	0.990998	0.164632	0.784809	0.329263	0.848327	0.026318	0.999937	0.973682	0.990181	0.0526361	0.456719	2.89182e-07	8.28507e-05	1	1	5.78365e-07	8.28507e-05
Lachnospiraceae bacterium 3_1_57FAA_CT1 [ref_mOTU_v2_0887]	0.63221	1	0.369575	0.631985	0.739151	0.866467	1	1	0.03125	0.189904	0.0625	0.295406	0.334555	1	0.667934	0.90479	0.66911	0.867421	0.793364	0.990998	0.206636	0.815875	0.413273	0.887103	0.995292	0.999937	0.00470813	0.126447	0.00941625	0.235167	0.369253	1	0.633495	0.898076	0.738505	0.866431
Clostridiales sp. [ref_mOTU_v2_0888]	0.685791	1	0.325439	0.568527	0.650879	0.79521	0.625	1	0.5	0.79454	1	1	0.634766	1	0.388672	0.709264	0.777344	0.929891	0.43502	0.990998	0.56498	0.960633	0.870041	0.971921	0.636817	0.999937	0.363183	0.626407	0.726366	0.879121	0.388672	1	0.634766	0.898076	0.777344	0.885709
Bacteroides thetaiotaomicron [ref_mOTU_v2_0897]	0.0747952	0.534639	0.925826	1	0.14959	0.306126	0.427505	1	0.586788	0.876838	0.855011	1	0.0513759	0.499652	0.949318	1	0.102752	0.293328	0.101881	0.898384	0.898119	0.995666	0.203762	0.843383	0.344294	0.999937	0.655706	0.848318	0.688589	0.86531	0.045771	0.468336	0.954893	1	0.0915421	0.282778
Bacteroides dorei/vulgatus [ref_mOTU_v2_0898]	0.0138938	0.196768	0.986264	1	0.0277875	0.102066	0.00471783	0.27002	0.995846	1	0.00943565	0.102312	0.175368	0.927664	0.826312	1	0.350735	0.601711	0.152524	0.898384	0.847476	0.995666	0.305048	0.848327	0.00267128	0.951468	0.997329	0.997329	0.00534256	0.235167	0.00396717	0.133717	0.996116	1	0.00793435	0.0631122
Bacteroides rodentium/uniformis [ref_mOTU_v2_0899]	0.0575082	0.479632	0.942999	1	0.115016	0.261686	0.179192	1	0.830381	1	0.358383	0.7772	0.0991051	0.725108	0.902035	1	0.19821	0.435151	0.38389	0.990998	0.61611	0.976813	0.767779	0.954311	0.389413	0.999937	0.610587	0.828048	0.778827	0.913219	0.100348	0.684517	0.900857	1	0.200696	0.435092
Parabacteroides goldsteinii [ref_mOTU_v2_0901]	0.323484	1	0.678187	0.903723	0.646967	0.79212	0.388428	1	0.625732	0.898779	0.776855	1	0.35384	1	0.648745	0.899228	0.70768	0.887309	0.158626	0.898384	0.841374	0.995666	0.317251	0.848327	0.476272	0.999937	0.523728	0.774199	0.952544	0.977775	0.182869	0.893019	0.819138	1	0.365739	0.609111
Prevotella histicola [ref_mOTU_v2_0907]	0.8125	1	0.21875	0.435221	0.4375	0.617457	0.75	1	0.5	0.79454	1	1	0.875	1	0.25	0.530556	0.5	0.718045	0.330873	0.990998	0.669127	0.976813	0.661747	0.93966	0.092257	0.999937	0.907743	0.965464	0.184514	0.654161	0.8125	1	0.21875	0.497396	0.4375	0.664954
Campylobacter concisus [ref_mOTU_v2_0927]	0.451637	1	0.553192	0.800452	0.903275	0.954938	0.3125	1	0.75	0.962297	0.625	0.936653	0.650879	1	0.356232	0.678142	0.712463	0.889415	0.76155	0.990998	0.23845	0.834844	0.476901	0.917802	0.463754	0.999937	0.536246	0.774199	0.927509	0.963241	0.350281	1	0.657227	0.918514	0.700562	0.854089
Phascolarctobacterium succinatutens [ref_mOTU_v2_0947]	0.994412	1	0.00566593	0.034538	0.0113319	0.0545643	0.921875	1	0.09375	0.386173	0.1875	0.576042	0.98572	1	0.01451	0.0989787	0.0290199	0.144595	0.492811	0.990998	0.507189	0.960633	0.985622	0.99081	0.779313	0.999937	0.220687	0.510125	0.441375	0.757401	0.963344	1	0.0372109	0.170575	0.0744217	0.246495
Megasphaera sp. [ref_mOTU_v2_0965]	0.445312	1	0.585938	0.824919	0.890625	0.945052	0.5	1	1	1	1	1	0.640625	1	0.375	0.701268	0.75	0.921157	0.575555	0.990998	0.424445	0.922874	0.84889	0.971921	0.455041	0.999937	0.544959	0.774199	0.910082	0.963014	0.28125	1	0.75	0.983526	0.5625	0.763774
Dorea formicigenerans [ref_mOTU_v2_0973]	0.998889	1	0.00112817	0.0104437	0.00225633	0.0166981	0.926075	1	0.0794334	0.360055	0.158867	0.532445	0.996106	1	0.00397365	0.0446452	0.00794731	0.0615379	0.367056	0.990998	0.632944	0.976813	0.734113	0.951247	0.60893	0.999937	0.39107	0.662352	0.782139	0.913305	0.910933	1	0.0901862	0.305779	0.180372	0.417578
Clostridium clostridioforme [ref_mOTU_v2_0979]	4.87675e-10	2.79438e-07	1	1	9.75349e-10	1.86292e-07	0.00262451	0.25239	0.997711	1	0.00524902	0.0784516	1.55153e-08	8.89027e-06	1	1	3.10306e-08	4.44513e-06	0.419084	0.990998	0.580916	0.970451	0.838168	0.971921	0.0652656	0.999937	0.934734	0.978089	0.130531	0.639896	1.52237e-06	0.000290773	0.999999	1	3.04474e-06	0.000290773
Streptococcus oralis [ref_mOTU_v2_0984]	0.47998	1	0.527832	0.781519	0.959961	0.982739	0.125	1	1	1	0.25	0.583333	0.828125	1	0.1875	0.457181	0.375	0.621026	0.508158	0.990998	0.491842	0.956155	0.983684	0.99081	0.168228	0.999937	0.831772	0.941674	0.336456	0.743459	0.589844	1	0.429688	0.715729	0.859375	0.935482
Streptococcus oralis [ref_mOTU_v2_1016]	0.868164	1	0.138672	0.31657	0.277344	0.450193	1	1	0.5	0.79454	1	1	0.816406	1	0.189453	0.459986	0.378906	0.625687	0.799121	0.990998	0.200879	0.815875	0.401758	0.88202	0.897999	0.999937	0.102001	0.436107	0.204002	0.654161	0.589844	1	0.429688	0.715729	0.859375	0.935482
Veillonella parvula [ref_mOTU_v2_1042]	0.0423074	0.403624	0.95809	1	0.0846149	0.21541	0.291542	1	0.720945	0.962297	0.583084	0.903209	0.0566691	0.518109	0.944079	1	0.113338	0.313855	0.162846	0.898384	0.837154	0.995666	0.325691	0.848327	0.389241	0.999937	0.610759	0.828048	0.778482	0.913219	0.0921118	0.655107	0.909021	1	0.184224	0.417578
Lactobacillus fermentum [ref_mOTU_v2_1050]	0.0527344	0.464874	0.952148	1	0.105469	0.250762	0.5	1	0.75	0.962297	1	1	0.0429688	0.457438	0.962891	1	0.0859375	0.267045	0.477485	0.990998	0.522515	0.960633	0.954969	0.981241	0.77538	0.999937	0.22462	0.510125	0.44924	0.758336	0.207031	0.972368	0.8125	1	0.414062	0.648245
Actinomyces graevenitzii [ref_mOTU_v2_1056]	0.99451	1	0.00552905	0.0344363	0.0110581	0.0541563	0.9375	1	0.09375	0.386173	0.1875	0.576042	0.983013	1	0.0173569	0.108103	0.0347137	0.157865	0.528904	0.990998	0.471096	0.937285	0.942192	0.978036	0.811286	0.999937	0.188714	0.509325	0.377427	0.753241	0.968903	1	0.0322723	0.158052	0.0645447	0.231151
Lactobacillus crispatus [ref_mOTU_v2_1063]	0.0932617	0.621383	0.912109	1	0.186523	0.356935	0.5	1	1	1	1	1	0.141602	0.837057	0.867188	1	0.283203	0.525531	0.834532	0.990998	0.165468	0.784809	0.330937	0.848327	0.816484	0.999937	0.183516	0.509325	0.367033	0.753241	0.03125	0.427588	1	1	0.0625	0.227325
Bacteroides xylanisolvens [ref_mOTU_v2_1072]	0.00248355	0.0711538	0.997551	1	0.0049671	0.0309305	0.0163841	0.524051	0.985212	1	0.0327682	0.215724	0.0202848	0.31414	0.980041	1	0.0405695	0.170329	0.0529781	0.827624	0.947022	0.995666	0.105956	0.843383	0.227791	0.999937	0.772209	0.911142	0.455582	0.76424	0.00776702	0.222525	0.992383	1	0.015534	0.098386
Bacteroides fragilis/ovatus [ref_mOTU_v2_1073]	1.34667e-05	0.000857379	0.999987	1	2.69334e-05	0.000701492	0.00319481	0.25239	0.99721	1	0.00638962	0.0881696	0.000424456	0.0187087	0.999586	1	0.000848911	0.0163208	0.56792	0.990998	0.43208	0.922874	0.864159	0.971921	0.294704	0.999937	0.705296	0.87043	0.589409	0.823922	0.00011492	0.00658492	0.999888	1	0.00022984	0.00627135
Bacteroidales sp. [ref_mOTU_v2_1074]	0.0156042	0.203623	0.98457	1	0.0312083	0.108599	0.111591	1	0.895424	1	0.223183	0.583333	0.0324479	0.404051	0.968032	1	0.0648958	0.229539	0.360278	0.990998	0.639722	0.976813	0.720555	0.950853	0.539544	0.999937	0.460456	0.715419	0.920912	0.963241	0.0717581	0.587392	0.929182	1	0.143516	0.363597
Porphyromonadaceae sp. [ref_mOTU_v2_1091]	0.975266	1	0.0249928	0.101512	0.0499857	0.149176	0.858643	1	0.150024	0.448451	0.300049	0.671769	0.960924	1	0.0401382	0.182533	0.0802765	0.261355	0.0164974	0.762183	0.983503	0.995666	0.0329947	0.843383	0.0810896	0.999937	0.91891	0.970535	0.162179	0.648717	0.983213	1	0.0171099	0.106106	0.0342197	0.161769
Clostridium perfringens [ref_mOTU_v2_1117]	0.957031	1	0.0507812	0.166947	0.101562	0.244483	1	1	0.5	0.79454	1	1	0.941406	1	0.0703125	0.238996	0.140625	0.341422	0.746269	0.990998	0.253731	0.834844	0.507463	0.920584	0.784979	0.999937	0.215021	0.509325	0.430042	0.753241	0.953125	1	0.0625	0.235609	0.125	0.336268
Mogibacterium timidum [ref_mOTU_v2_1136]	0.847412	1	0.159424	0.347338	0.318848	0.492565	0.5	1	0.75	0.962297	1	1	0.876953	1	0.132812	0.371227	0.265625	0.512468	0.78146	0.990998	0.21854	0.815875	0.43708	0.900075	0.702778	0.999937	0.297222	0.561924	0.594444	0.823922	0.457031	1	0.570312	0.864521	0.914062	0.961024
Parvimonas micra [ref_mOTU_v2_1145]	1	1	2.27374e-13	1.30285e-10	4.54747e-13	2.6057e-10	0.992188	1	0.015625	0.128965	0.03125	0.208208	1	1	3.63798e-12	2.08456e-09	7.27596e-12	4.16912e-09	0.979031	0.992031	0.0209695	0.7768	0.0419389	0.843383	0.186958	0.999937	0.813042	0.937622	0.373916	0.753241	1	1	3.25963e-09	1.86777e-06	6.51926e-09	1.86777e-06
Bilophila wadsworthia [ref_mOTU_v2_1149]	2.25049e-07	3.22383e-05	1	1	4.50098e-07	2.86562e-05	0.00198364	0.25239	0.998291	1	0.00396729	0.0664821	1.70791e-05	0.00326212	0.999983	1	3.41583e-05	0.00195727	0.899795	0.990998	0.100205	0.7768	0.20041	0.843383	0.774785	0.999937	0.225215	0.510125	0.45043	0.758336	3.76957e-05	0.00269996	0.999964	1	7.53914e-05	0.00269996
Gemella sanguinis [ref_mOTU_v2_1151]	0.998882	1	0.00113652	0.0104437	0.00227304	0.0166981	0.917969	1	0.0976562	0.386173	0.195312	0.583333	0.99636	1	0.00372161	0.0444268	0.00744323	0.06007	0.597045	0.990998	0.402955	0.916447	0.80591	0.966088	0.435208	0.999937	0.564792	0.786525	0.870416	0.951385	0.954988	1	0.0457586	0.20183	0.0915172	0.282778
Bifidobacterium adolescentis [ref_mOTU_v2_1156]	0.0270192	0.29232	0.973261	1	0.0540384	0.155708	0.224121	1	0.788086	0.996236	0.448242	0.79454	0.0381824	0.455598	0.96237	1	0.0763648	0.257394	0.957646	0.990998	0.0423545	0.7768	0.084709	0.843383	0.902875	0.999937	0.0971248	0.436107	0.19425	0.654161	0.0670826	0.578857	0.933826	1	0.134165	0.351035
Akkermansia muciniphila [ref_mOTU_v2_1301]	0.0455293	0.420779	0.95493	1	0.0910586	0.226855	0.444336	1	0.572266	0.867022	0.888672	1	0.0301915	0.393176	0.970316	1	0.060383	0.223828	0.370289	0.990998	0.629711	0.976813	0.740577	0.951247	0.517113	0.999937	0.482887	0.746159	0.965773	0.984984	0.0979492	0.676203	0.903332	1	0.195898	0.426805
Anaerostipes hadrus [ref_mOTU_v2_1309]	0.989304	1	0.0108231	0.0553717	0.0216462	0.0849538	0.986038	1	0.0154877	0.128965	0.0309753	0.208208	0.929984	1	0.0709062	0.238996	0.141812	0.341422	0.624261	0.990998	0.375739	0.904614	0.751477	0.951247	0.90494	0.999937	0.0950601	0.436107	0.19012	0.654161	0.996584	1	0.00349059	0.0384589	0.00698117	0.0588267
Ruminococcus torques [ref_mOTU_v2_1376]	0.539975	1	0.461758	0.716855	0.923516	0.965974	0.622498	1	0.391556	0.78453	0.783112	1	0.489637	1	0.512953	0.794383	0.979274	1	0.470874	0.990998	0.529126	0.960633	0.941748	0.978036	0.805255	0.999937	0.194745	0.509325	0.389491	0.753241	0.292747	1	0.709595	0.950071	0.585495	0.778598
Flavonifractor plautii [ref_mOTU_v2_1377]	1.10645e-09	3.16999e-07	1	1	2.21291e-09	3.16999e-07	0.00603962	0.303628	0.994656	1	0.0120792	0.121451	4.73014e-08	1.35519e-05	1	1	9.46029e-08	1.08415e-05	0.736298	0.990998	0.263702	0.834844	0.527404	0.920584	0.426031	0.999937	0.573969	0.793428	0.852062	0.938865	1.3122e-09	7.51889e-07	1	1	2.62439e-09	1.50378e-06
Parabacteroides merdae [ref_mOTU_v2_1378]	1.63859e-06	0.000156485	0.999998	1	3.27718e-06	0.000170711	0.00810051	0.344583	0.992788	1	0.016201	0.139987	4.55949e-05	0.00473377	0.999956	1	9.11898e-05	0.00362755	0.740508	0.990998	0.259492	0.834844	0.518985	0.920584	0.312331	0.999937	0.687669	0.865726	0.624663	0.842846	2.61786e-05	0.0021429	0.999975	1	5.23571e-05	0.0021429
Faecalibacterium prausnitzii [ref_mOTU_v2_1379]	0.99804	1	0.00198984	0.0160589	0.00397969	0.025622	0.992493	1	0.00845337	0.0898983	0.0169067	0.143837	0.968423	1	0.0320675	0.158402	0.064135	0.228257	0.0490295	0.826291	0.950971	0.995666	0.098059	0.843383	0.763511	0.999937	0.236489	0.525009	0.472978	0.7761	0.994517	1	0.0055987	0.052591	0.0111974	0.0812165
Clostridium saccharolyticum [ref_mOTU_v2_1380]	0.64178	1	0.359694	0.618932	0.719387	0.851671	0.53125	1	0.5	0.79454	1	1	0.602545	1	0.399981	0.720293	0.799962	0.94752	0.569427	0.990998	0.430573	0.922874	0.861146	0.971921	0.830726	0.999937	0.169274	0.507822	0.338548	0.743459	0.32971	1	0.671875	0.932166	0.659421	0.826708
Anaerostipes caccae [ref_mOTU_v2_1381]	0.000451354	0.0172417	0.999556	1	0.000902708	0.00808206	0.000488281	0.13501	0.999756	1	0.000976562	0.0415415	0.0218758	0.321753	0.978482	1	0.0437517	0.179583	0.848469	0.990998	0.151531	0.784809	0.303061	0.848327	0.11201	0.999937	0.88799	0.965464	0.224021	0.681942	0.00102434	0.0419246	0.999001	1	0.00204867	0.0300997
Bacteroides caccae [ref_mOTU_v2_1382]	0.687938	1	0.313671	0.555696	0.627341	0.780007	0.507446	1	0.507446	0.801765	1	1	0.715067	1	0.287252	0.581609	0.574504	0.778229	0.53489	0.990998	0.46511	0.935116	0.93022	0.975669	0.536222	0.999937	0.463778	0.718601	0.927556	0.963241	0.80965	1	0.192292	0.463303	0.384585	0.617737
Collinsella aerofaciens [ref_mOTU_v2_1383]	0.434144	1	0.567573	0.814175	0.868288	0.929961	0.371048	1	0.642708	0.916024	0.742096	1	0.514258	1	0.488333	0.779055	0.976667	1	0.60852	0.990998	0.39148	0.916447	0.782961	0.962048	0.602404	0.999937	0.397596	0.669614	0.795192	0.922105	0.252086	1	0.750089	0.983526	0.504173	0.708066
Methanobrevibacter smithii [ref_mOTU_v2_1384]	0.962219	1	0.0388718	0.135814	0.0777435	0.200662	1	1	0.25	0.55746	0.5	0.79454	0.922501	1	0.080307	0.261454	0.160614	0.37564	0.858999	0.990998	0.141001	0.784809	0.282002	0.848327	0.799121	0.999937	0.200879	0.509325	0.401758	0.753241	0.930176	1	0.0761719	0.271307	0.152344	0.374648
Eubacterium siraeum [ref_mOTU_v2_1387]	0.970272	1	0.0302231	0.114879	0.0604462	0.166795	0.96875	1	0.0390625	0.222697	0.078125	0.337524	0.863671	1	0.139041	0.379384	0.278083	0.525531	0.180111	0.898384	0.819889	0.995666	0.360223	0.87867	0.900315	0.999937	0.0996846	0.436107	0.199369	0.654161	0.905376	1	0.0968981	0.311674	0.193796	0.426805
Neisseria mucosa [ref_mOTU_v2_1389]	0.123047	0.723485	0.886719	1	0.246094	0.417638	0.5	1	0.625	0.898779	1	1	0.132812	0.827191	0.890625	1	0.265625	0.512468	0.10195	0.898384	0.89805	0.995666	0.203901	0.843383	0.426984	0.999937	0.573016	0.793428	0.853968	0.938865	0.0371094	0.43662	0.96875	1	0.0742188	0.246495
Eubacterium sp. [ref_mOTU_v2_1395]	0.631107	1	0.373192	0.631985	0.746384	0.869939	0.5625	1	0.46875	0.79454	0.9375	1	0.610474	1	0.401001	0.720293	0.802002	0.94752	0.286915	0.990998	0.713085	0.981159	0.57383	0.920584	0.677962	0.999937	0.322038	0.587798	0.644077	0.846758	0.431641	1	0.577881	0.869096	0.863281	0.935482
Fusobacterium ulcerans [ref_mOTU_v2_1396]	0.119797	0.723485	0.881257	1	0.239593	0.417638	0.09375	1	0.915039	1	0.1875	0.576042	0.294846	1	0.708235	0.943764	0.589692	0.795043	0.256274	0.990998	0.743726	0.98647	0.512548	0.920584	0.107884	0.999937	0.892116	0.965464	0.215768	0.676072	0.11973	0.737693	0.882118	1	0.23946	0.480498
Streptococcus gordonii [ref_mOTU_v2_1398]	0.070906	0.527651	0.93022	1	0.141812	0.294414	0.21875	1	0.789062	0.996236	0.4375	0.79454	0.129814	0.827191	0.871899	1	0.259628	0.51024	0.398717	0.990998	0.601283	0.976813	0.797433	0.966024	0.27901	0.999937	0.72099	0.874492	0.558019	0.818577	0.183903	0.893019	0.820358	1	0.367805	0.609111
Streptococcus sp. 2_1_36FAA [ref_mOTU_v2_1399]	0.0409422	0.397625	0.959478	1	0.0818843	0.210402	0.0273438	0.630046	0.976562	1	0.0546875	0.295406	0.176467	0.927664	0.825335	1	0.352933	0.601877	0.959868	0.990998	0.0401325	0.7768	0.0802649	0.843383	0.595865	0.999937	0.404135	0.671234	0.80827	0.925839	0.129408	0.759605	0.87213	1	0.258815	0.501017
Coprobacillus sp. [ref_mOTU_v2_1401]	0.690506	1	0.315186	0.555696	0.630371	0.780135	1	1	0.125	0.386173	0.25	0.583333	0.423523	1	0.585083	0.84998	0.847046	0.971657	0.315111	0.990998	0.684889	0.977392	0.630222	0.938509	0.949088	0.999937	0.0509124	0.368136	0.101825	0.586012	0.565796	1	0.444092	0.735447	0.888184	0.949495
Fusobacterium periodonticum [ref_mOTU_v2_1402]	0.999962	1	4.00543e-05	0.000997875	8.01086e-05	0.00139098	1	1	0.03125	0.189904	0.0625	0.295406	0.999084	1	0.000976562	0.0219692	0.00195312	0.0271999	0.285827	0.990998	0.714173	0.981159	0.571655	0.920584	0.717648	0.999937	0.282352	0.558383	0.564703	0.818577	0.999084	1	0.000976562	0.0233154	0.00195312	0.0300997
Parasutterella excrementihominis [ref_mOTU_v2_1405]	0.880925	1	0.119994	0.291187	0.239989	0.417638	0.706543	1	0.305664	0.673435	0.611328	0.936467	0.857107	1	0.144447	0.388583	0.288894	0.532271	0.330757	0.990998	0.669243	0.976813	0.661515	0.93966	0.681153	0.999937	0.318847	0.587569	0.637694	0.846758	0.655559	1	0.347056	0.64357	0.694112	0.848031
Bacteroides finegoldii [ref_mOTU_v2_1409]	0.980511	1	0.019717	0.0849462	0.039434	0.126942	0.589844	1	0.431641	0.79454	0.863281	1	0.987698	1	0.0125203	0.0896763	0.0250405	0.130438	0.13244	0.898384	0.86756	0.995666	0.264881	0.848327	0.263648	0.999937	0.736352	0.883623	0.527295	0.818577	0.983108	1	0.0171074	0.106106	0.0342147	0.161769
Bacteroides eggerthii [ref_mOTU_v2_1410]	0.978701	1	0.0215951	0.0909853	0.0431902	0.134725	1	1	0.00390625	0.0526867	0.0078125	0.0881696	0.719437	1	0.284536	0.580211	0.569073	0.776378	0.0813361	0.898384	0.918664	0.995666	0.162672	0.843383	0.84083	0.999937	0.15917	0.504455	0.318341	0.743459	0.816299	1	0.188431	0.460656	0.376862	0.611605
Eubacterium rectale [ref_mOTU_v2_1416]	0.99727	1	0.00276858	0.020893	0.00553716	0.0331704	0.999939	1	7.62939e-05	0.013501	0.000152588	0.0225016	0.926108	1	0.0748203	0.250714	0.149641	0.358762	0.562092	0.990998	0.437908	0.922874	0.875815	0.971921	0.961808	0.999937	0.0381925	0.347428	0.076385	0.538514	0.990543	1	0.00963813	0.0708032	0.0192763	0.112707
Roseburia intestinalis [ref_mOTU_v2_1427]	0.0130157	0.196768	0.987136	1	0.0260315	0.0988111	0.492188	1	0.522949	0.821565	0.984375	1	0.00853421	0.181115	0.991623	1	0.0170684	0.0987951	0.858057	0.990998	0.141943	0.784809	0.283886	0.848327	0.95098	0.999937	0.0490196	0.368136	0.0980393	0.586012	0.0261247	0.393933	0.9743	1	0.0522494	0.206475
Blautia hansenii [ref_mOTU_v2_1428]	0.00170898	0.0556544	0.998413	1	0.00341797	0.0230411	0.5	1	0.625	0.898779	1	1	0.000976562	0.0349731	1	1	0.00195312	0.0271999	0.330873	0.990998	0.669127	0.976813	0.661747	0.93966	0.725379	0.999937	0.274621	0.558383	0.549242	0.818577	0.0351562	0.43662	0.96875	1	0.0703125	0.244237
Rothia mucilaginosa [ref_mOTU_v2_1438]	0.334893	1	0.66676	0.894738	0.669785	0.809677	0.211914	1	0.799805	0.998402	0.423828	0.79454	0.532219	1	0.470461	0.770212	0.940922	0.998423	0.763923	0.990998	0.236077	0.834844	0.472154	0.917802	0.335515	0.999937	0.664485	0.849972	0.67103	0.856246	0.333472	1	0.669092	0.932166	0.666944	0.830781
Actinomyces viscosus [ref_mOTU_v2_1444]	0.307376	1	0.695268	0.915836	0.614751	0.778763	0.375	1	0.640625	0.915415	0.75	1	0.349136	1	0.656319	0.901848	0.698273	0.8813	0.509898	0.990998	0.490102	0.956155	0.980204	0.99081	0.284015	0.999937	0.715985	0.874492	0.568029	0.818577	0.039772	0.438257	0.961922	1	0.0795441	0.257507
Rothia dentocariosa [ref_mOTU_v2_1446]	0.992188	1	0.015625	0.0739928	0.03125	0.108599	1	1	0.5	0.79454	1	1	0.984375	1	0.03125	0.155707	0.0625	0.223828	0.702778	0.990998	0.297222	0.834844	0.594444	0.920584	0.784979	0.999937	0.215021	0.509325	0.430042	0.753241	0.984375	1	0.03125	0.154364	0.0625	0.227325
Faecalitalea cylindroides [ref_mOTU_v2_1470]	0.759766	1	0.246094	0.475914	0.492188	0.67096	1	1	0.25	0.55746	0.5	0.79454	0.554688	1	0.46875	0.76961	0.9375	0.998423	0.372226	0.990998	0.627774	0.976813	0.744452	0.951247	0.595356	0.999937	0.404644	0.671234	0.809289	0.925839	0.671875	1	0.34375	0.641436	0.6875	0.845359
Clostridium symbiosum [ref_mOTU_v2_1475]	0.0280083	0.2972	0.972278	1	0.0560167	0.159035	0.0180054	0.524051	0.983765	1	0.0360107	0.228896	0.186133	0.960848	0.81562	1	0.372266	0.621026	0.574799	0.990998	0.425201	0.922874	0.850402	0.971921	0.165176	0.999937	0.834824	0.941681	0.330353	0.743459	0.0258314	0.393933	0.974588	1	0.0516629	0.205575
Alistipes finegoldii [ref_mOTU_v2_1481]	0.693834	1	0.307835	0.555696	0.615671	0.778763	0.982422	1	0.0195312	0.150011	0.0390625	0.2348	0.262398	1	0.739944	0.967905	0.524797	0.740662	0.153735	0.898384	0.846265	0.995666	0.307471	0.848327	0.946287	0.999937	0.0537132	0.383471	0.107426	0.605885	0.780342	1	0.221768	0.498326	0.443536	0.667051
Turicibacter sanguinis [ref_mOTU_v2_1493]	0.331812	1	0.672926	0.898803	0.663624	0.805898	0.5	1	0.75	0.962297	1	1	0.338112	1	0.66758	0.90479	0.676224	0.872694	0.684242	0.990998	0.315758	0.853441	0.631517	0.938509	0.929973	0.999937	0.0700267	0.414173	0.140053	0.645352	0.180489	0.893019	0.821884	1	0.360977	0.606865
Oribacterium parvum [ref_mOTU_v2_1507]	0.65625	1	0.382812	0.637424	0.765625	0.877406	0.5	1	0.75	0.962297	1	1	0.78125	1	0.25	0.530556	0.5	0.718045	0.488738	0.990998	0.511262	0.960633	0.977476	0.99081	0.46625	0.999937	0.53375	0.774199	0.932499	0.963241	0.75	1	0.3125	0.596875	0.625	0.802591
Oribacterium asaccharolyticum [ref_mOTU_v2_1508]	0.515625	1	0.515625	0.775468	1	1	0.625	1	0.4375	0.79454	0.875	1	0.5625	1	0.5625	0.835006	1	1	0.092257	0.898384	0.907743	0.995666	0.184514	0.843383	0.021709	0.999937	0.978291	0.990181	0.0434179	0.429609	0.75	1	0.3125	0.596875	0.625	0.802591
Streptococcus australis [ref_mOTU_v2_1524]	0.591179	1	0.41067	0.660054	0.821339	0.908051	0.208984	1	0.804688	0.998472	0.417969	0.79454	0.771185	1	0.231006	0.511068	0.462013	0.694838	0.769292	0.990998	0.230708	0.8214	0.461416	0.912038	0.301309	0.999937	0.698691	0.86607	0.602618	0.825033	0.670536	1	0.332141	0.626042	0.664282	0.829267
Streptococcus cristatus [ref_mOTU_v2_1525]	0.886719	1	0.11377	0.279785	0.227539	0.403653	0.25	1	1	1	0.5	0.79454	0.980469	1	0.0214844	0.121887	0.0429688	0.178414	0.78146	0.990998	0.21854	0.815875	0.43708	0.900075	0.10195	0.999937	0.89805	0.965464	0.203901	0.654161	0.773438	1	0.234375	0.516526	0.46875	0.688702
Lachnoanaerobaculum sp. [ref_mOTU_v2_1537]	1	1	0.00390625	0.0266462	0.0078125	0.0430439	1	1	0.25	0.55746	0.5	0.79454	1	1	0.015625	0.0994792	0.03125	0.146773	0.45117	0.990998	0.54883	0.960633	0.90234	0.971921	0.71045	0.999937	0.28955	0.558383	0.5791	0.818577	1	1	0.0078125	0.0630502	0.015625	0.098386
Prevotella stercorea [ref_mOTU_v2_1551]	0.997931	1	0.00208616	0.0166024	0.00417233	0.0265638	0.4375	1	0.625	0.898779	0.875	1	0.999378	1	0.00063324	0.0183106	0.00126648	0.0224895	0.95274	0.990998	0.0472599	0.7768	0.0945198	0.843383	0.713852	0.999937	0.286148	0.558383	0.572295	0.818577	0.96344	1	0.036972	0.170575	0.0739441	0.246495
Streptococcus infantis [ref_mOTU_v2_1561]	0.268806	1	0.732683	0.95199	0.537612	0.703315	0.03125	0.653797	0.984375	1	0.0625	0.295406	0.577586	1	0.424328	0.739027	0.848656	0.971657	0.952348	0.990998	0.0476518	0.7768	0.0953037	0.843383	0.206017	0.999937	0.793983	0.929059	0.412034	0.753241	0.317619	1	0.683765	0.936048	0.635239	0.805291
Alistipes timonensis [ref_mOTU_v2_1593]	0.461914	1	0.555664	0.802004	0.923828	0.965974	0.9375	1	0.125	0.386173	0.25	0.583333	0.140625	0.837057	0.875	1	0.28125	0.525531	0.00549416	0.762183	0.994506	0.998145	0.0109883	0.843383	0.595356	0.999937	0.404644	0.671234	0.809289	0.925839	0.207031	0.972368	0.8125	1	0.414062	0.648245
Alistipes senegalensis [ref_mOTU_v2_1594]	0.592995	1	0.408792	0.660054	0.817584	0.908051	0.917969	1	0.0976562	0.386173	0.195312	0.583333	0.28549	1	0.716985	0.953207	0.57098	0.776475	0.192847	0.898384	0.807153	0.995666	0.385694	0.87867	0.754776	0.999937	0.245224	0.538157	0.490448	0.791273	0.860785	1	0.140765	0.393455	0.28153	0.525461
Senegalimassilia anaerobia [ref_mOTU_v2_1606]	0.985385	1	0.0150928	0.0739163	0.0301857	0.108599	0.871094	1	0.136719	0.41771	0.273438	0.627431	0.965576	1	0.0360107	0.17053	0.0720215	0.245645	0.0266838	0.762183	0.973316	0.995666	0.0533677	0.843383	0.573448	0.999937	0.426552	0.677677	0.853104	0.938865	0.836426	1	0.168732	0.437481	0.337463	0.58068
Streptococcus infantis [ref_mOTU_v2_1612]	0.50708	1	0.50708	0.766641	1	1	0.125	1	1	1	0.25	0.583333	0.865234	1	0.148438	0.390159	0.296875	0.533258	0.919222	0.990998	0.0807784	0.7768	0.161557	0.843383	0.153262	0.999937	0.846738	0.949424	0.306524	0.743459	0.716797	1	0.298828	0.590443	0.597656	0.789072
Corynebacterium durum [ref_mOTU_v2_1615]	0.0201416	0.250894	0.98114	1	0.0402832	0.128951	0.0625	0.864062	1	1	0.125	0.457781	0.132812	0.827191	0.876953	1	0.265625	0.512468	0.870624	0.990998	0.129376	0.784809	0.258751	0.848327	0.186789	0.999937	0.813211	0.937622	0.373579	0.753241	0.0761719	0.597897	0.930176	1	0.152344	0.374648
Bacteroides faecis [ref_mOTU_v2_1706]	0.0078125	0.144405	1	1	0.015625	0.0663194	0.25	1	1	1	0.5	0.79454	0.03125	0.397917	1	1	0.0625	0.223828	0.279855	0.990998	0.720145	0.9813	0.55971	0.920584	0.347841	0.999937	0.652159	0.848318	0.695681	0.868532	0.03125	0.427588	1	1	0.0625	0.227325
Streptococcus sp. SK140 [ref_mOTU_v2_1746]	0.402714	1	0.598377	0.832209	0.805428	0.904922	0.25	1	1	1	0.5	0.79454	0.595428	1	0.405533	0.724995	0.811066	0.956256	0.974643	0.992031	0.0253566	0.7768	0.0507133	0.843383	0.702101	0.999937	0.297899	0.561924	0.595799	0.823922	0.391357	1	0.610168	0.890858	0.782715	0.886355
Alistipes obesi [ref_mOTU_v2_1825]	0.207598	1	0.793681	0.990476	0.415196	0.602296	0.955566	1	0.0483398	0.267319	0.0966797	0.405029	0.0673367	0.57588	0.933539	1	0.134673	0.33406	0.844216	0.990998	0.155784	0.784809	0.311569	0.848327	0.99659	0.999937	0.00340987	0.126447	0.00681974	0.235167	0.170424	0.864185	0.831334	1	0.340848	0.584477
Blautia producta [ref_mOTU_v2_1889]	0.0130367	0.196768	0.98721	1	0.0260735	0.0988111	0.0625	0.864062	1	1	0.125	0.457781	0.0625594	0.543129	0.938664	1	0.125119	0.320058	0.914486	0.990998	0.0855141	0.7768	0.171028	0.843383	0.719958	0.999937	0.280042	0.558383	0.560084	0.818577	0.116723	0.726982	0.885328	1	0.233446	0.474343
Parabacteroides gordonii [ref_mOTU_v2_2090]	0.949219	1	0.0585938	0.179822	0.117188	0.261686	0.75	1	0.3125	0.677696	0.625	0.936653	0.96875	1	0.0625	0.225416	0.125	0.320058	0.148475	0.898384	0.851525	0.995666	0.296951	0.848327	0.092257	0.999937	0.907743	0.965464	0.184514	0.654161	0.6875	1	0.375	0.653116	0.75	0.866431
Faecalicoccus pleomorphus [ref_mOTU_v2_2178]	0.0761719	0.534639	0.930176	1	0.152344	0.309798	1	1	0.5	0.79454	1	1	0.0429688	0.457438	0.960938	1	0.0859375	0.267045	0.585482	0.990998	0.414518	0.91706	0.829035	0.971446	0.949088	0.999937	0.0509124	0.368136	0.101825	0.586012	0.253906	1	0.769531	1	0.507812	0.709699
Ruminococcus bicirculans [ref_mOTU_v2_2358]	0.909588	1	0.0911588	0.24523	0.182318	0.352764	0.983398	1	0.0195312	0.150011	0.0390625	0.2348	0.716347	1	0.285927	0.58098	0.571854	0.776475	0.672275	0.990998	0.327725	0.868158	0.655449	0.93966	0.998499	0.999937	0.00150143	0.120972	0.00300285	0.235167	0.965183	1	0.0353781	0.16874	0.0707562	0.244237
Actinomyces sp. HPA0247 [ref_mOTU_v2_2506]	0.480163	1	0.521647	0.779759	0.960325	0.982739	0.25	1	0.796875	0.996995	0.5	0.79454	0.649827	1	0.352635	0.673534	0.705271	0.887309	0.878942	0.990998	0.121058	0.784809	0.242116	0.848327	0.584368	0.999937	0.415632	0.675552	0.831264	0.935794	0.547657	1	0.455749	0.744805	0.911499	0.961024
Streptococcus sp. HPH0090 [ref_mOTU_v2_2507]	0.146096	0.797269	0.855788	1	0.292193	0.465073	0.0625	0.864062	0.96875	1	0.125	0.457781	0.341264	1	0.66345	0.903819	0.682528	0.874918	0.906177	0.990998	0.0938232	0.7768	0.187646	0.843383	0.240584	0.999937	0.759416	0.904952	0.481167	0.78207	0.0637302	0.574325	0.937979	1	0.12746	0.339697
Butyricicoccus pullicaecorum [ref_mOTU_v2_2510]	0.0429688	0.403624	0.960938	1	0.0859375	0.216926	0.25	1	1	1	0.5	0.79454	0.121094	0.823276	0.890625	1	0.242188	0.493966	0.35469	0.990998	0.64531	0.976813	0.709381	0.948972	0.45117	0.999937	0.54883	0.775259	0.90234	0.963014	0.0273438	0.401743	0.976562	1	0.0546875	0.21463
cand. Alistipes marseilloanorexicus [ref_mOTU_v2_2553]	0.859488	1	0.141572	0.320636	0.283145	0.455736	1	1	0.00195312	0.0361432	0.00390625	0.0664821	0.386417	1	0.61625	0.877757	0.772833	0.929891	0.303342	0.990998	0.696658	0.981159	0.606684	0.927013	0.996373	0.999937	0.00362696	0.126447	0.00725392	0.235167	0.854757	1	0.146922	0.397106	0.293845	0.532826
Holdemania massiliensis [ref_mOTU_v2_2557]	0.921631	1	0.0805054	0.225022	0.161011	0.32146	0.796875	1	0.25	0.55746	0.5	0.79454	0.871094	1	0.136719	0.375783	0.273438	0.520124	0.0329988	0.817614	0.967001	0.995666	0.0659975	0.843383	0.372226	0.999937	0.627774	0.835058	0.744452	0.889557	0.804688	1	0.208984	0.485588	0.417969	0.649207
Clostridiales bacterium VE202-09 [ref_mOTU_v2_2688]	0.265625	1	0.73877	0.955564	0.53125	0.701397	0.375	1	0.75	0.962297	0.75	1	0.355469	1	0.652344	0.900706	0.710938	0.889415	0.455041	0.990998	0.544959	0.960633	0.910082	0.971921	0.339844	0.999937	0.660156	0.849972	0.679689	0.861448	0.335938	1	0.679688	0.936048	0.671875	0.835107
Clostridiales bacterium VE202-14 [ref_mOTU_v2_2689]	5.5585e-05	0.00245002	0.999946	1	0.00011117	0.00163334	0.0319214	0.653797	0.970856	1	0.0638428	0.296681	0.000357525	0.0170718	0.999652	1	0.00071505	0.014633	0.711799	0.990998	0.288201	0.834844	0.576402	0.920584	0.512814	0.999937	0.487186	0.7487	0.974372	0.986219	0.000374559	0.0178852	0.999636	1	0.000749117	0.0148015
Clostridiales bacterium VE202-21 [ref_mOTU_v2_2690]	0.803401	1	0.197864	0.404119	0.395727	0.58063	0.609375	1	0.410156	0.79454	0.820312	1	0.821554	1	0.180202	0.448937	0.360403	0.609177	0.804273	0.990998	0.195727	0.815875	0.391453	0.879618	0.853951	0.999937	0.146049	0.499221	0.292097	0.73546	0.643079	1	0.359582	0.653116	0.719165	0.863902
Eubacterium ramulus [ref_mOTU_v2_2795]	0.999772	1	0.000232815	0.0035106	0.00046563	0.00513088	0.664062	1	0.347656	0.731003	0.695312	1	0.99992	1	8.25599e-05	0.00430062	0.00016512	0.00556551	0.591126	0.990998	0.408874	0.91706	0.817747	0.970122	0.431055	0.999937	0.568945	0.790357	0.86211	0.945973	0.991197	1	0.00897478	0.0684507	0.0179496	0.108264
Phascolarctobacterium sp. [ref_mOTU_v2_2805]	0.0970205	0.638997	0.903776	1	0.194041	0.366949	0.636719	1	0.379395	0.765712	0.758789	1	0.0482183	0.493377	0.952483	1	0.0964367	0.280499	0.370856	0.990998	0.629144	0.976813	0.741713	0.951247	0.844697	0.999937	0.155303	0.504455	0.310606	0.743459	0.115953	0.726982	0.885494	1	0.231906	0.474343
Phascolarctobacterium sp. [ref_mOTU_v2_2806]	0.93457	1	0.0703125	0.20324	0.140625	0.294081	1	1	0.5	0.79454	1	1	0.888672	1	0.121094	0.352217	0.242188	0.493966	0.858572	0.990998	0.141428	0.784809	0.282856	0.848327	0.897999	0.999937	0.102001	0.436107	0.204002	0.654161	0.828125	1	0.1875	0.460656	0.375	0.611605
Clostridium paraputrificum [ref_mOTU_v2_2890]	0.604736	1	0.395325	0.649057	0.790649	0.893574	0.8125	1	0.21875	0.55746	0.4375	0.79454	0.5	1	0.501953	0.781574	1	1	0.0376013	0.817614	0.962399	0.995666	0.0752026	0.843383	0.443083	0.999937	0.556917	0.777478	0.886167	0.958559	0.636719	1	0.367188	0.653116	0.734375	0.866431
Dorea longicatena [ref_mOTU_v2_2893]	0.999994	1	6.4834e-06	0.000309582	1.29668e-05	0.000391051	0.999939	1	0.00012207	0.013501	0.000244141	0.0225016	0.998819	1	0.00120939	0.0238912	0.00241878	0.0307991	0.145248	0.898384	0.854752	0.995666	0.290497	0.848327	0.757379	0.999937	0.242621	0.534524	0.485241	0.786426	0.99807	1	0.00197604	0.0283068	0.00395208	0.0404382
Actinomyces sp. S6-Spd3 [ref_mOTU_v2_2919]	0.0914232	0.618819	0.909361	1	0.182846	0.352764	0.00292969	0.25239	0.998047	1	0.00585938	0.0852693	0.537019	1	0.465918	0.76961	0.931835	0.998336	0.876258	0.990998	0.123742	0.784809	0.247484	0.848327	0.0189605	0.999937	0.98104	0.990181	0.0379209	0.41886	0.112798	0.726982	0.888458	1	0.225596	0.468356
Streptococcus oralis [ref_mOTU_v2_2963]	0.36377	1	0.650879	0.887869	0.727539	0.857778	0.375	1	0.75	0.962297	0.75	1	0.484375	1	0.542969	0.81874	0.96875	1	0.710258	0.990998	0.289742	0.834844	0.579484	0.920584	0.355905	0.999937	0.644095	0.846406	0.71181	0.872741	0.300781	1	0.722656	0.962981	0.601562	0.790586
Intestinimonas butyriciproducens [ref_mOTU_v2_2968]	0.65348	1	0.348169	0.602721	0.696338	0.829525	0.865234	1	0.148438	0.448451	0.296875	0.670089	0.492132	1	0.510491	0.792713	0.984263	1	0.930443	0.990998	0.069557	0.7768	0.139114	0.843383	0.996869	0.999937	0.00313053	0.126447	0.00626107	0.235167	0.742823	1	0.259425	0.536506	0.518849	0.718118
Streptococcus cristatus [ref_mOTU_v2_2992]	0.6875	1	0.375	0.631985	0.75	0.869939	NA	NA	NA	NA	NA	NA	0.6875	1	0.375	0.701268	0.75	0.921157	0.834532	0.990998	0.165468	0.784809	0.330937	0.848327	0.784979	0.999937	0.215021	0.509325	0.430042	0.753241	0.6875	1	0.375	0.653116	0.75	0.866431
Eubacterium brachy [ref_mOTU_v2_3045]	0.118173	0.723485	0.882805	1	0.236345	0.415417	0.314453	1	0.701172	0.962297	0.628906	0.93996	0.15646	0.862033	0.846107	1	0.31292	0.554071	0.139265	0.898384	0.860735	0.995666	0.27853	0.848327	0.068843	0.999937	0.931157	0.976157	0.137686	0.645352	0.152633	0.820719	0.850047	1	0.305265	0.546616
Adlercreutzia equolifaciens [ref_mOTU_v2_3198]	0.89365	1	0.107211	0.27015	0.214421	0.388808	0.633789	1	0.376953	0.763572	0.753906	1	0.892972	1	0.108316	0.328387	0.216632	0.461451	0.49099	0.990998	0.50901	0.960633	0.98198	0.99081	0.668958	0.999937	0.331042	0.59651	0.662084	0.856246	0.632162	1	0.370635	0.653116	0.741269	0.866431
Clostridium sp. JCC [ref_mOTU_v2_3353]	0.954685	1	0.0457273	0.15504	0.0914546	0.226855	0.902344	1	0.109375	0.386173	0.21875	0.583333	0.864118	1	0.136996	0.375783	0.273991	0.520124	0.0659103	0.839258	0.93409	0.995666	0.131821	0.843383	0.714173	0.999937	0.285827	0.558383	0.571655	0.818577	0.90944	1	0.0918078	0.306066	0.183616	0.417578
Clostridium sp. CL-2 [ref_mOTU_v2_3582]	0.542969	1	0.484375	0.742104	0.96875	0.985957	1	1	0.5	0.79454	1	1	0.382812	1	0.65625	0.901848	0.765625	0.925534	0.477485	0.990998	0.522515	0.960633	0.954969	0.981241	0.870624	0.999937	0.129376	0.464763	0.258751	0.681942	0.4375	1	0.625	0.890858	0.875	0.93715
Alistipes inops [ref_mOTU_v2_3597]	0.974151	1	0.0266294	0.10469	0.0532589	0.155176	1	1	0.015625	0.128965	0.03125	0.208208	0.789886	1	0.216858	0.499566	0.433716	0.674145	0.204995	0.939695	0.795005	0.995666	0.409989	0.887103	0.836368	0.999937	0.163632	0.504455	0.327264	0.743459	0.917236	1	0.0864563	0.294878	0.172913	0.404404
bacterium LF-3 [ref_mOTU_v2_3608]	0.999985	1	1.53198e-05	0.000596667	3.06396e-05	0.000745834	0.999939	1	0.00012207	0.013501	0.000244141	0.0225016	0.996664	1	0.00340799	0.0415485	0.00681598	0.0557937	0.0417709	0.817614	0.958229	0.995666	0.0835419	0.843383	0.649342	0.999937	0.350658	0.618034	0.701315	0.872741	0.997758	1	0.0022947	0.0298833	0.00458941	0.0438288
Clostridium sp. ATCC 29733 [ref_mOTU_v2_3613]	0.156526	0.838217	0.844566	1	0.313051	0.487441	0.979492	1	0.0229492	0.171499	0.0458984	0.267177	0.00969391	0.190176	0.990487	1	0.0193878	0.105802	0.179554	0.898384	0.820446	0.995666	0.359108	0.87867	0.982005	0.999937	0.0179952	0.240622	0.0359903	0.41886	0.11579	0.726982	0.885595	1	0.23158	0.474343
Oscillibacter sp. ER4 [ref_mOTU_v2_3624]	0.999915	1	8.64298e-05	0.00150073	0.00017286	0.00210741	0.999512	1	0.000549316	0.0253143	0.00109863	0.043396	0.991378	1	0.00879329	0.0671807	0.0175866	0.0987951	0.0748798	0.898384	0.92512	0.995666	0.14976	0.843383	0.938189	0.999937	0.0618109	0.410882	0.123622	0.639896	0.999669	1	0.000340607	0.0123435	0.000681215	0.0148015
butyrate-producing bacterium SS3/4 [ref_mOTU_v2_3825]	0.930014	1	0.0705844	0.20324	0.141169	0.294144	0.976425	1	0.0259094	0.189904	0.0518188	0.295406	0.711026	1	0.291218	0.587563	0.582436	0.787113	0.023659	0.762183	0.976341	0.995666	0.0473181	0.843383	0.930258	0.999937	0.0697419	0.414173	0.139484	0.645352	0.813408	1	0.188443	0.460656	0.376886	0.611605
Blautia producta [ref_mOTU_v2_4020]	0.057918	0.479632	0.942875	1	0.115836	0.261686	0.171875	1	0.859375	1	0.34375	0.751359	0.0999713	0.725108	0.902017	1	0.199943	0.437279	0.742229	0.990998	0.257771	0.834844	0.515543	0.920584	0.707938	0.999937	0.292062	0.558383	0.584124	0.819518	0.0425358	0.447656	0.958704	1	0.0850716	0.269083
Pyramidobacter piscolens [ref_mOTU_v2_4064]	0.000549316	0.0196724	0.999512	1	0.00109863	0.0092576	0.25	1	1	1	0.5	0.79454	0.00219727	0.0645269	0.998047	1	0.00439453	0.042835	0.870624	0.990998	0.129376	0.784809	0.258751	0.848327	0.73519	0.999937	0.26481	0.558383	0.529619	0.818577	0.0136719	0.313359	0.988281	1	0.0273438	0.143743
Blautia obeum [ref_mOTU_v2_4202]	0.999407	1	0.0006024	0.00636033	0.0012048	0.00986215	0.940926	1	0.0637512	0.311986	0.127502	0.460842	0.997967	1	0.00207752	0.0297605	0.00415505	0.0417692	0.691211	0.990998	0.308789	0.842867	0.617578	0.931021	0.682403	0.999937	0.317597	0.587569	0.635195	0.846758	0.978742	1	0.0216182	0.122646	0.0432363	0.184884
Dorea longicatena [ref_mOTU_v2_4203]	0.999384	1	0.000626452	0.00636033	0.0012529	0.00993257	0.961182	1	0.0427246	0.241089	0.0854492	0.363488	0.996827	1	0.00324475	0.0404182	0.00648949	0.053891	0.338025	0.990998	0.661975	0.976813	0.67605	0.93966	0.664709	0.999937	0.335291	0.59843	0.670581	0.856246	0.998225	1	0.0018195	0.0283068	0.003639	0.0400989
Eubacterium ventriosum [ref_mOTU_v2_4204]	0.979364	1	0.0208596	0.0885373	0.0417191	0.132072	0.485321	1	0.529358	0.829277	0.970642	1	0.993666	1	0.00645708	0.059676	0.0129142	0.0845094	0.790195	0.990998	0.209805	0.815875	0.41961	0.895548	0.365254	0.999937	0.634746	0.842346	0.730507	0.88224	0.996065	1	0.00402024	0.0408465	0.00804047	0.0631122
Desulfovibrio piger [ref_mOTU_v2_4205]	0.858627	1	0.144325	0.325584	0.288651	0.463296	1	1	0.03125	0.189904	0.0625	0.295406	0.453613	1	0.558105	0.832798	0.907227	0.988291	0.232948	0.990998	0.767052	0.988923	0.465896	0.917383	0.959585	0.999937	0.0404147	0.350675	0.0808294	0.54925	0.750977	1	0.255859	0.531324	0.511719	0.710148
Pseudoflavonifractor capillosus [ref_mOTU_v2_4206]	0.341981	1	0.659974	0.891898	0.683961	0.82334	0.375	1	0.6875	0.962297	0.75	1	0.353093	1	0.649704	0.899228	0.706185	0.887309	0.942579	0.990998	0.0574209	0.7768	0.114842	0.843383	0.930211	0.999937	0.0697894	0.414173	0.139579	0.645352	0.224444	1	0.77824	1	0.448888	0.671574
Eubacterium hallii [ref_mOTU_v2_4207]	0.999642	1	0.000364626	0.00467786	0.000729251	0.00713571	0.999023	1	0.00109863	0.0305379	0.00219727	0.0557649	0.984831	1	0.0154396	0.0994792	0.0308792	0.146773	0.342738	0.990998	0.657262	0.976813	0.685476	0.93966	0.922731	0.999937	0.0772691	0.414173	0.154538	0.648717	0.99716	1	0.00290618	0.0346926	0.00581236	0.0520388
Ruminococcus callidus [ref_mOTU_v2_4209]	0.895995	1	0.106035	0.270035	0.212069	0.386992	0.5	1	1	1	1	1	0.932296	1	0.0693088	0.238996	0.138618	0.341422	0.987631	0.992031	0.0123691	0.7768	0.0247382	0.843383	0.884733	0.999937	0.115267	0.464763	0.230535	0.681942	0.979813	1	0.0207825	0.119084	0.0415649	0.18043
Faecalibacterium prausnitzii [ref_mOTU_v2_4211]	0.999978	1	2.28613e-05	0.000727751	4.57226e-05	0.000970335	0.997284	1	0.00311279	0.0521629	0.00622559	0.0881696	0.998215	1	0.00182567	0.0290586	0.00365135	0.040235	0.00359649	0.762183	0.996404	0.998145	0.00719298	0.843383	0.767787	0.999937	0.232213	0.519715	0.464426	0.769178	0.999173	1	0.00084791	0.021124	0.00169582	0.027763
Clostridium sp. L2-50 [ref_mOTU_v2_4212]	0.997559	1	0.00274658	0.020893	0.00549316	0.0331704	1	1	0.25	0.55746	0.5	0.79454	0.99292	1	0.00805664	0.0659494	0.0161133	0.0961761	0.809679	0.990998	0.190321	0.815875	0.380642	0.87867	0.784979	0.999937	0.215021	0.509325	0.430042	0.753241	0.992188	1	0.00878906	0.0680558	0.0175781	0.107152
Clostridium leptum [ref_mOTU_v2_4234]	0.916588	1	0.0840911	0.231655	0.168182	0.332305	0.998535	1	0.00170898	0.0361432	0.00341797	0.0664821	0.567073	1	0.435484	0.741679	0.870968	0.971657	0.45429	0.990998	0.54571	0.960633	0.90858	0.971921	0.999787	0.999937	0.000213116	0.0600988	0.000426232	0.120198	0.986976	1	0.0132623	0.0904679	0.0265246	0.142043
Clostridium spiroforme [ref_mOTU_v2_4235]	0.999937	1	6.44897e-05	0.00123175	0.000128979	0.00167966	1	1	0.000976562	0.0305379	0.00195312	0.0557649	0.994157	1	0.00596837	0.0569979	0.0119367	0.0804677	0.228536	0.990998	0.771464	0.988923	0.457073	0.912038	0.992463	0.999937	0.00753745	0.151826	0.0150749	0.265695	0.999958	1	4.32098e-05	0.00275102	8.64195e-05	0.00290077
Eubacterium dolichum [ref_mOTU_v2_4236]	0.701172	1	0.314453	0.555696	0.628906	0.780007	0.75	1	0.375	0.762408	0.75	1	0.617188	1	0.414062	0.725559	0.828125	0.960558	0.347841	0.990998	0.652159	0.976813	0.695681	0.94577	0.455041	0.999937	0.544959	0.774199	0.910082	0.963014	0.457031	1	0.570312	0.864521	0.914062	0.961024
Alistipes putredinis [ref_mOTU_v2_4266]	0.935144	1	0.0654179	0.196254	0.130836	0.281838	0.996616	1	0.00386047	0.0526867	0.00772095	0.0881696	0.586516	1	0.416028	0.726781	0.832056	0.963168	0.0177193	0.762183	0.982281	0.995666	0.0354386	0.843383	0.881316	0.999937	0.118684	0.464763	0.237369	0.681942	0.951962	1	0.0487367	0.211562	0.0974734	0.295515
Intestinibacter bartlettii [ref_mOTU_v2_4268]	0.963126	1	0.0372382	0.132531	0.0744765	0.194863	0.993896	1	0.00708008	0.084712	0.0141602	0.137153	0.796745	1	0.205121	0.490644	0.410243	0.661481	0.625615	0.990998	0.374385	0.904614	0.74877	0.951247	0.980545	0.999937	0.0194554	0.240622	0.0389108	0.41886	0.963615	1	0.0369537	0.170575	0.0739074	0.246495
Synergistes sp. 3_1_syn1 [ref_mOTU_v2_4289]	0.481079	1	0.524536	0.779759	0.962158	0.982739	0.5	1	0.75	0.962297	1	1	0.48584	1	0.52002	0.796714	0.97168	1	0.787444	0.990998	0.212556	0.815875	0.425112	0.895548	0.769205	0.999937	0.230795	0.518599	0.46159	0.769178	0.636719	1	0.367188	0.653116	0.734375	0.866431
Fusobacterium mortiferum [ref_mOTU_v2_4310]	0.843887	1	0.1582	0.345987	0.3164	0.491321	0.347656	1	0.664062	0.941607	0.695312	1	0.960228	1	0.0415497	0.186	0.0830994	0.267045	0.522223	0.990998	0.477777	0.944021	0.955554	0.981241	0.11919	0.999937	0.88081	0.965464	0.238379	0.681942	0.792396	1	0.210973	0.485588	0.421946	0.649207
Fusobacterium varium [ref_mOTU_v2_4311]	0.65625	1	0.382812	0.637424	0.765625	0.877406	0.25	1	0.875	1	0.5	0.79454	0.9375	1	0.125	0.352833	0.25	0.493966	0.488738	0.990998	0.511262	0.960633	0.977476	0.99081	0.092257	0.999937	0.907743	0.965464	0.184514	0.654161	0.25	1	0.78125	1	0.5	0.703931
Bacteroides coprocola [ref_mOTU_v2_4312]	1	1	3.8147e-06	0.000198711	7.62939e-06	0.000257155	1	1	0.03125	0.189904	0.0625	0.295406	1	1	0.00012207	0.00582886	0.000244141	0.00699463	0.316112	0.990998	0.683888	0.977392	0.632224	0.938509	0.565579	0.999937	0.434421	0.68824	0.868842	0.951385	1	1	6.10352e-05	0.00349731	0.00012207	0.00368138
Coprococcus comes [ref_mOTU_v2_4313]	0.995957	1	0.00409936	0.0273132	0.00819872	0.0441461	0.922424	1	0.083374	0.363038	0.166748	0.542422	0.988256	1	0.0119637	0.0867749	0.0239275	0.125784	0.0221258	0.762183	0.977874	0.995666	0.0442515	0.843383	0.348029	0.999937	0.651971	0.848318	0.696057	0.868532	0.99796	1	0.00208848	0.0291878	0.00417697	0.0419895
Bacteroides intestinalis [ref_mOTU_v2_4321]	0.894428	1	0.105833	0.270035	0.211667	0.386992	0.945312	1	0.0625	0.311374	0.125	0.457781	0.60611	1	0.395599	0.717337	0.791199	0.94253	0.112937	0.898384	0.887063	0.995666	0.225873	0.848327	0.731056	0.999937	0.268944	0.558383	0.537889	0.818577	0.502014	1	0.498627	0.789256	0.997253	1
Blautia hydrogenotrophica [ref_mOTU_v2_4324]	0.810242	1	0.193787	0.399424	0.387573	0.57237	0.8125	1	0.25	0.55746	0.5	0.79454	0.671875	1	0.34082	0.657835	0.681641	0.874918	0.398374	0.990998	0.601626	0.976813	0.796747	0.966024	0.732151	0.999937	0.267849	0.558383	0.535698	0.818577	0.897949	1	0.105469	0.330238	0.210938	0.452594
Bacteroides plebeius [ref_mOTU_v2_4343]	0.915042	1	0.0856887	0.234757	0.171377	0.336512	0.258301	1	0.75293	0.96382	0.516602	0.811593	0.985376	1	0.0148922	0.0994792	0.0297844	0.146773	0.170576	0.898384	0.829424	0.995666	0.341152	0.857369	0.121724	0.999937	0.878276	0.965464	0.243449	0.681942	0.947794	1	0.0529992	0.223298	0.105998	0.313078
Tyzzerella nexilis [ref_mOTU_v2_4366]	0.345989	1	0.65571	0.888963	0.691978	0.827773	0.197266	1	0.8125	0.998472	0.394531	0.79454	0.501363	1	0.501363	0.781574	1	1	0.601589	0.990998	0.398411	0.916447	0.796822	0.966024	0.344436	0.999937	0.655564	0.848318	0.688872	0.86531	0.232394	1	0.769796	1	0.464789	0.684718
Mitsuokella multacida [ref_mOTU_v2_4368]	0.5	1	0.75	0.961409	1	1	NA	NA	NA	NA	NA	NA	0.5	1	0.75	0.967905	1	1	0.71045	0.990998	0.28955	0.834844	0.5791	0.920584	0.71045	0.999937	0.28955	0.558383	0.5791	0.818577	0.5	1	0.75	0.983526	1	1
Eubacterium eligens [ref_mOTU_v2_4389]	0.417581	1	0.584129	0.824919	0.835162	0.918518	0.859406	1	0.149231	0.448451	0.298462	0.670933	0.197108	0.982113	0.804705	1	0.394216	0.641722	0.378507	0.990998	0.621493	0.976813	0.757014	0.951247	0.892968	0.999937	0.107032	0.453882	0.214065	0.674483	0.472776	1	0.529942	0.818296	0.945551	0.985093
Clostridium asparagiforme [ref_mOTU_v2_4394]	0.0144228	0.196768	0.985743	1	0.0288455	0.104611	0.867188	1	0.141602	0.430251	0.283203	0.647154	0.00264807	0.0683241	0.997408	1	0.00529614	0.0481696	0.739915	0.990998	0.260085	0.834844	0.52017	0.920584	0.998867	0.999937	0.00113252	0.106457	0.00226503	0.212913	0.0666446	0.578857	0.934257	1	0.133289	0.350343
Holdemanella biformis [ref_mOTU_v2_4395]	0.999972	1	3.05176e-05	0.000832694	6.10352e-05	0.00112817	0.992188	1	0.015625	0.128965	0.03125	0.208208	0.99939	1	0.000671387	0.0183106	0.00134277	0.0224895	0.0609773	0.827624	0.939023	0.995666	0.121955	0.843383	0.46625	0.999937	0.53375	0.774199	0.932499	0.963241	1	1	3.05176e-05	0.00218582	6.10352e-05	0.00233154
Collinsella intestinalis [ref_mOTU_v2_4400]	0.109375	0.696354	0.90625	1	0.21875	0.391699	0.5	1	0.75	0.962297	1	1	0.09375	0.71625	0.9375	1	0.1875	0.418278	0.330873	0.990998	0.669127	0.976813	0.661747	0.93966	0.279855	0.999937	0.720145	0.874492	0.55971	0.818577	0.09375	0.655107	0.9375	1	0.1875	0.417578
Desulfovibrio desulfuricans [ref_mOTU_v2_4417]	0.929626	1	0.0733032	0.210014	0.146606	0.303269	1	1	0.125	0.386173	0.25	0.583333	0.768066	1	0.241211	0.525528	0.482422	0.714284	0.398717	0.990998	0.601283	0.976813	0.797433	0.966024	0.897999	0.999937	0.102001	0.436107	0.204002	0.654161	0.867188	1	0.141602	0.393662	0.283203	0.526868
Prevotella copri [ref_mOTU_v2_4448]	1	1	6.54836e-11	1.87611e-08	1.30967e-10	3.75221e-08	1	1	0.00390625	0.0526867	0.0078125	0.0881696	1	1	1.30385e-08	2.49036e-06	2.6077e-08	4.44513e-06	0.73404	0.990998	0.26596	0.834844	0.531921	0.920584	0.870624	0.999937	0.129376	0.464763	0.258751	0.681942	1	1	2.42144e-08	6.93742e-06	4.84288e-08	9.2499e-06
Holdemania filiformis [ref_mOTU_v2_4459]	0.941974	1	0.0585491	0.179822	0.117098	0.261686	0.999756	1	0.000366211	0.0245472	0.000732422	0.0415415	0.544594	1	0.458019	0.76071	0.916038	0.990358	0.323076	0.990998	0.676924	0.977022	0.646152	0.93966	0.996098	0.999937	0.00390197	0.126447	0.00780394	0.235167	0.689949	1	0.312487	0.596875	0.624974	0.802591
Gemella haemolysans [ref_mOTU_v2_4468]	0.789991	1	0.211928	0.426513	0.423856	0.607781	0.382812	1	0.65625	0.932921	0.765625	1	0.885316	1	0.116732	0.34478	0.233463	0.486453	0.770244	0.990998	0.229756	0.8214	0.459511	0.912038	0.129153	0.999937	0.870847	0.965464	0.258306	0.681942	0.409103	1	0.596483	0.880889	0.818207	0.910354
Veillonella dispar [ref_mOTU_v2_4469]	0.705723	1	0.295809	0.539804	0.591617	0.753326	0.431641	1	0.589844	0.876838	0.863281	1	0.772362	1	0.229625	0.511068	0.459251	0.694715	0.966224	0.992031	0.0337762	0.7768	0.0675525	0.843383	0.939469	0.999937	0.0605307	0.410882	0.121061	0.639896	0.855744	1	0.145842	0.397106	0.291683	0.532275
Bacteroides coprophilus [ref_mOTU_v2_4472]	1	1	0.125	0.29341	0.25	0.417638	NA	NA	NA	NA	NA	NA	1	1	0.125	0.352833	0.25	0.493966	0.834532	0.990998	0.165468	0.784809	0.330937	0.848327	NA	NA	NA	NA	NA	NA	1	1	0.25	0.526654	0.5	0.703931
Ruminococcaceae bacterium D16 [ref_mOTU_v2_4480]	0.90312	1	0.0976738	0.25673	0.195348	0.366997	0.991211	1	0.00976562	0.100007	0.0195312	0.161206	0.590998	1	0.411634	0.724995	0.823269	0.958807	0.381763	0.990998	0.618237	0.976813	0.763526	0.954311	0.997457	0.999937	0.00254299	0.126447	0.00508597	0.235167	0.89256	1	0.108779	0.335109	0.217557	0.456631
Atopobium rimae [ref_mOTU_v2_4485]	0.439453	1	0.574707	0.821215	0.878906	0.937827	0.375	1	0.75	0.962297	0.75	1	0.570312	1	0.457031	0.76071	0.914062	0.99009	0.595356	0.990998	0.404644	0.916447	0.809289	0.966088	0.380475	0.999937	0.619525	0.830652	0.76095	0.902984	0.476562	1	0.535156	0.822103	0.953125	0.989385
Oxalobacter formigenes [ref_mOTU_v2_4501]	0.0917969	0.618819	0.910156	1	0.183594	0.353018	0.5	1	1	1	1	1	0.148438	0.842126	0.855469	1	0.296875	0.533258	0.834532	0.990998	0.165468	0.784809	0.330937	0.848327	0.78146	0.999937	0.21854	0.509325	0.43708	0.753863	0.125	0.746094	0.9375	1	0.25	0.485593
Gemella haemolysans [ref_mOTU_v2_4512]	0.707428	1	0.294952	0.539804	0.589905	0.752818	0.0625	0.864062	0.96875	1	0.125	0.457781	0.964844	1	0.0390625	0.179979	0.078125	0.260085	0.836368	0.990998	0.163632	0.784809	0.327264	0.848327	0.0421292	0.999937	0.957871	0.989449	0.0842584	0.559079	0.568359	1	0.449219	0.737543	0.898438	0.953342
Gemella morbillorum [ref_mOTU_v2_4513]	1	1	1.39489e-08	1.99817e-06	2.78977e-08	2.28363e-06	0.908203	1	0.09375	0.386173	0.1875	0.576042	1	1	9.92441e-09	2.49036e-06	1.98488e-08	4.44513e-06	0.887327	0.990998	0.112673	0.784809	0.225347	0.848327	0.282986	0.999937	0.717014	0.874492	0.565971	0.818577	0.999977	1	2.41492e-05	0.00197678	4.82984e-05	0.00212884
Streptococcus sp. M334 [ref_mOTU_v2_4515]	0.472168	1	0.537109	0.789138	0.944336	0.97321	0.25	1	0.8125	0.998472	0.5	0.79454	0.742188	1	0.28125	0.580211	0.5625	0.77592	0.662741	0.990998	0.337259	0.870492	0.674517	0.93966	0.0980072	0.999937	0.901993	0.965464	0.196014	0.654161	0.765625	1	0.242188	0.526654	0.484375	0.703931
Roseburia hominis [ref_mOTU_v2_4572]	0.99833	1	0.00169522	0.0142848	0.00339045	0.0230411	0.999313	1	0.000808716	0.0305379	0.00161743	0.0557649	0.956378	1	0.0442416	0.191969	0.0884833	0.272586	0.13831	0.898384	0.86169	0.995666	0.27662	0.848327	0.953485	0.999937	0.0465146	0.368136	0.0930292	0.586012	0.991624	1	0.00853997	0.0679639	0.0170799	0.106378
Oribacterium sinus [ref_mOTU_v2_4575]	0.775835	1	0.227246	0.441397	0.454493	0.627528	0.0625	0.864062	0.953125	1	0.125	0.457781	0.978729	1	0.0222778	0.123934	0.0445557	0.179792	0.943842	0.990998	0.0561584	0.7768	0.112317	0.843383	0.0693714	0.999937	0.930629	0.976157	0.138743	0.645352	0.794067	1	0.210732	0.485588	0.421463	0.649207
Abiotrophia defectiva [ref_mOTU_v2_4595]	0.689914	1	0.312378	0.555696	0.624756	0.780007	0.453125	1	0.59375	0.877924	0.90625	1	0.721405	1	0.282837	0.580211	0.565674	0.77592	0.551049	0.990998	0.448951	0.928696	0.897902	0.971921	0.321718	0.999937	0.678282	0.857737	0.643437	0.846758	0.691772	1	0.3172	0.601839	0.634399	0.805291
Dialister invisus [ref_mOTU_v2_4598]	0.00227754	0.0686857	0.997757	1	0.00455507	0.0286819	0.0585938	0.864062	0.949219	1	0.117188	0.457781	0.00995684	0.190176	0.99023	1	0.0199137	0.106641	0.779301	0.990998	0.220699	0.815875	0.441398	0.900075	0.418954	0.999937	0.581046	0.799293	0.837908	0.938773	0.0390731	0.438257	0.961545	1	0.0781463	0.254419
Peptostreptococcus stomatis [ref_mOTU_v2_4614]	0.999996	1	3.66184e-06	0.000198711	7.32369e-06	0.000257155	0.875	1	0.1875	0.534472	0.375	0.79454	0.999996	1	4.62332e-06	0.000478148	9.24664e-06	0.000717223	0.967474	0.992031	0.0325262	0.7768	0.0650523	0.843383	0.836789	0.999937	0.163211	0.504455	0.326422	0.743459	0.999689	1	0.000319615	0.0123435	0.00063923	0.0146512
Roseburia inulinivorans [ref_mOTU_v2_4632]	0.956843	1	0.0435648	0.149477	0.0871296	0.218971	0.923676	1	0.0819626	0.363038	0.163925	0.542422	0.884809	1	0.116471	0.34478	0.232942	0.486453	0.636585	0.990998	0.363415	0.89372	0.72683	0.950853	0.962187	0.999937	0.0378125	0.347428	0.075625	0.538514	0.970833	1	0.0296339	0.154364	0.0592677	0.227325
Granulicatella elegans [ref_mOTU_v2_4634]	0.94519	1	0.0574951	0.179822	0.11499	0.261686	0.9375	1	0.09375	0.386173	0.1875	0.576042	0.8125	1	0.207031	0.490644	0.414062	0.661481	0.0692664	0.862819	0.930734	0.995666	0.138533	0.843383	0.173616	0.999937	0.826384	0.941577	0.347233	0.748119	0.90625	1	0.0976562	0.311674	0.195312	0.426805
Granulicatella adiacens [ref_mOTU_v2_4659]	0.994074	1	0.00600309	0.0358309	0.0120062	0.0563896	0.80426	1	0.206299	0.55746	0.412598	0.79454	0.993823	1	0.0062981	0.0591609	0.0125962	0.0839259	0.318179	0.990998	0.681821	0.977392	0.636358	0.93966	0.231451	0.999937	0.768549	0.908724	0.462902	0.769178	0.974945	1	0.0254727	0.13641	0.0509454	0.204138
Ruminococcus torques [ref_mOTU_v2_4718]	0.999808	1	0.000195806	0.00303235	0.000391612	0.00439988	0.999756	1	0.000488281	0.0245472	0.000976562	0.0415415	0.987299	1	0.0129367	0.0903988	0.0258733	0.13237	0.0926743	0.898384	0.907326	0.995666	0.185349	0.843383	0.861441	0.999937	0.138559	0.479432	0.277119	0.707217	0.995955	1	0.00413455	0.0408465	0.0082691	0.063176
Blautia obeum [ref_mOTU_v2_4719]	0.99964	1	0.000366312	0.00467786	0.000732624	0.00713571	0.999207	1	0.000946045	0.0305379	0.00189209	0.0557649	0.97998	1	0.0203622	0.116676	0.0407245	0.170329	0.220476	0.990998	0.779524	0.995666	0.440952	0.900075	0.906204	0.999937	0.0937963	0.436107	0.187593	0.654161	0.998326	1	0.00171412	0.0280626	0.00342824	0.0385173
Ruminococcus bromii [ref_mOTU_v2_4720]	0.774511	1	0.226822	0.441397	0.453644	0.627528	0.922424	1	0.083374	0.363038	0.166748	0.542422	0.515768	1	0.486859	0.779055	0.973719	1	0.329277	0.990998	0.670723	0.976813	0.658555	0.93966	0.964843	0.999937	0.0351568	0.34187	0.0703137	0.528759	0.604933	1	0.397732	0.6803	0.795464	0.895483
Lachnospiraceae bacterium 1_4_56FAA [ref_mOTU_v2_4723]	0.207173	1	0.794147	0.990476	0.414346	0.602296	0.0698242	0.941775	0.936035	1	0.139648	0.489092	0.469852	1	0.532882	0.809924	0.939703	0.998423	0.916304	0.990998	0.0836956	0.7768	0.167391	0.843383	0.318041	0.999937	0.681959	0.860458	0.636082	0.846758	0.160419	0.828109	0.8413	1	0.320838	0.560488
Erysipelotrichaceae sp. [ref_mOTU_v2_4724]	0.84216	1	0.160353	0.348038	0.320705	0.49399	1	1	0.0625	0.311374	0.125	0.457781	0.609909	1	0.396912	0.717446	0.793823	0.943694	0.40754	0.990998	0.59246	0.976813	0.815081	0.968965	0.906177	0.999937	0.0938232	0.436107	0.187646	0.654161	0.685471	1	0.321671	0.608308	0.643341	0.81197
Subdoligranulum sp. 4_3_54A2FAA [ref_mOTU_v2_4738]	0.0104413	0.175967	0.989682	1	0.0208827	0.0825226	0.848728	1	0.160202	0.473753	0.320404	0.71158	0.00225225	0.0645269	0.997796	1	0.00450449	0.0430179	0.896969	0.990998	0.103031	0.7768	0.206062	0.843383	0.997081	0.999937	0.0029187	0.126447	0.00583739	0.235167	0.0131521	0.313359	0.987084	1	0.0263042	0.142043
Bulleidia extructa [ref_mOTU_v2_4772]	0.9375	1	0.078125	0.220831	0.15625	0.314587	0.5	1	1	1	1	1	1	1	0.03125	0.155707	0.0625	0.223828	0.897999	0.990998	0.102001	0.7768	0.204002	0.843383	0.330873	0.999937	0.669127	0.849972	0.661747	0.856246	0.90625	1	0.125	0.359925	0.25	0.485593
Megasphaera micronuciformis [ref_mOTU_v2_4840]	0.0130515	0.196768	0.98711	1	0.026103	0.0988111	0.00683594	0.315023	0.993652	1	0.0136719	0.13501	0.1325	0.827191	0.869	1	0.265	0.512468	0.699138	0.990998	0.300862	0.839619	0.601725	0.925604	0.0505079	0.999937	0.949492	0.982594	0.101016	0.586012	0.0340118	0.43662	0.96655	1	0.0680237	0.242097
Odoribacter splanchnicus [ref_mOTU_v2_4846]	0.992065	1	0.00803367	0.0431444	0.0160673	0.0669051	0.999046	1	0.00112152	0.0305379	0.00224304	0.0557649	0.8436	1	0.157973	0.408349	0.315947	0.556157	0.269705	0.990998	0.730295	0.985005	0.53941	0.920584	0.999937	0.999937	6.32753e-05	0.0356873	0.000126551	0.0713745	0.971893	1	0.0285608	0.151531	0.0571217	0.222658
Lactobacillus sanfranciscensis [ref_mOTU_v2_4859]	0.981167	1	0.0194626	0.0847834	0.0389252	0.126457	0.4375	1	0.625	0.898779	0.875	1	0.993286	1	0.00689697	0.0613291	0.0137939	0.087613	0.771677	0.990998	0.228323	0.8214	0.456647	0.912038	0.167178	0.999937	0.832822	0.941674	0.334357	0.743459	0.942505	1	0.0605469	0.235609	0.121094	0.336268
Alistipes shahii [ref_mOTU_v2_4873]	0.610622	1	0.391076	0.645783	0.782152	0.887472	0.966003	1	0.0371094	0.213765	0.0742188	0.328344	0.259021	1	0.743114	0.967905	0.518041	0.734747	0.424373	0.990998	0.575627	0.964428	0.848745	0.971921	0.987181	0.999937	0.0128192	0.191387	0.0256385	0.338265	0.749504	1	0.252713	0.53042	0.505426	0.708091
Coprococcus catus [ref_mOTU_v2_4874]	0.999997	1	3.28568e-06	0.000198711	6.57137e-06	0.000257155	0.999756	1	0.000305176	0.0241089	0.000610352	0.0415415	0.999315	1	0.000703024	0.0183106	0.00140605	0.0224895	0.0415429	0.817614	0.958457	0.995666	0.0830857	0.843383	0.27901	0.999937	0.72099	0.874492	0.558019	0.818577	0.999366	1	0.00065098	0.0177624	0.00130196	0.0226067
Faecalibacterium prausnitzii [ref_mOTU_v2_4875]	0.413633	1	0.588067	0.825888	0.827265	0.911583	0.888565	1	0.118759	0.386173	0.237518	0.583333	0.166707	0.901159	0.834923	1	0.333413	0.580686	0.0987062	0.898384	0.901294	0.995666	0.197412	0.843383	0.832288	0.999937	0.167712	0.505826	0.335423	0.743459	0.296538	1	0.705816	0.949372	0.593075	0.786649
Alistipes indistinctus [ref_mOTU_v2_4879]	0.88135	1	0.119584	0.291187	0.239167	0.417638	0.973633	1	0.0290527	0.189904	0.0581055	0.295406	0.625246	1	0.377401	0.701268	0.754802	0.921157	0.241243	0.990998	0.758757	0.988923	0.482486	0.917802	0.933844	0.999937	0.0661562	0.411361	0.132312	0.639896	0.813036	1	0.188925	0.460656	0.37785	0.611605
Barnesiella intestinihominis [ref_mOTU_v2_4880]	0.8779	1	0.123019	0.29341	0.246038	0.417638	0.996277	1	0.0043335	0.0570577	0.00866699	0.0958569	0.419904	1	0.582728	0.849626	0.839809	0.970182	0.160629	0.898384	0.839371	0.995666	0.321259	0.848327	0.966084	0.999937	0.0339161	0.33559	0.0678321	0.528759	0.90721	1	0.0940098	0.306066	0.18802	0.417578
Clostridium citroniae [ref_mOTU_v2_4882]	0.00778856	0.144405	0.992307	1	0.0155771	0.0663194	0.0362015	0.690325	0.966824	1	0.072403	0.322894	0.0431094	0.457438	0.957494	1	0.0862187	0.267045	0.925826	0.990998	0.0741741	0.7768	0.148348	0.843383	0.458068	0.999937	0.541932	0.774199	0.916137	0.963241	0.012206	0.313359	0.988016	1	0.0244121	0.135807
Collinsella tanakaei [ref_mOTU_v2_4884]	0.859375	1	0.171875	0.366113	0.34375	0.519706	NA	NA	NA	NA	NA	NA	0.859375	1	0.171875	0.435772	0.34375	0.591498	0.897999	0.990998	0.102001	0.7768	0.204002	0.843383	0.784979	0.999937	0.215021	0.509325	0.430042	0.753241	0.6875	1	0.375	0.653116	0.75	0.866431
Odoribacter laneus [ref_mOTU_v2_4887]	0.629288	1	0.376938	0.633388	0.753876	0.872668	0.625	1	0.5	0.79454	1	1	0.571472	1	0.435364	0.741679	0.870728	0.971657	0.426023	0.990998	0.573977	0.964428	0.852046	0.971921	0.762937	0.999937	0.237063	0.525009	0.474127	0.7761	0.791992	1	0.220703	0.498326	0.441406	0.667051
Sutterella wadsworthensis [ref_mOTU_v2_4889]	0.530567	1	0.472041	0.727095	0.944081	0.97321	0.9375	1	0.09375	0.386173	0.1875	0.576042	0.26012	1	0.74271	0.967905	0.520241	0.736044	0.282538	0.990998	0.717462	0.981159	0.565076	0.920584	0.911196	0.999937	0.0888043	0.436107	0.177609	0.654161	0.330395	1	0.670938	0.932166	0.660789	0.826708
Faecalibacterium prausnitzii [ref_mOTU_v2_4910]	0.983566	1	0.0166185	0.0779501	0.0332369	0.114727	0.997757	1	0.00257874	0.0445638	0.00515747	0.0784516	0.820245	1	0.181483	0.450171	0.362965	0.611703	0.163481	0.898384	0.836519	0.995666	0.326961	0.848327	0.974188	0.999937	0.0258118	0.276508	0.0516235	0.456719	0.936407	1	0.0644615	0.241414	0.128923	0.340428
Paraprevotella clara [ref_mOTU_v2_4942]	0.87141	1	0.129093	0.299475	0.258186	0.426342	0.554688	1	0.46875	0.79454	0.9375	1	0.880981	1	0.12207	0.352833	0.244141	0.493966	0.0905105	0.898384	0.90949	0.995666	0.181021	0.843383	0.0943166	0.999937	0.905683	0.965464	0.188633	0.654161	0.855042	1	0.146332	0.397106	0.292664	0.532369
Paraprevotella xylaniphila [ref_mOTU_v2_4943]	0.954102	1	0.0460205	0.155116	0.092041	0.227325	1	1	0.125	0.386173	0.25	0.583333	0.829102	1	0.171875	0.435772	0.34375	0.591498	0.289284	0.990998	0.710716	0.981159	0.578567	0.920584	0.834532	0.999937	0.165468	0.504455	0.330937	0.743459	0.863281	1	0.140625	0.393455	0.28125	0.525461
Succinatimonas hippei [ref_mOTU_v2_4944]	0.921875	1	0.09375	0.249855	0.1875	0.356935	1	1	0.5	0.79454	1	1	0.875	1	0.15625	0.407998	0.3125	0.554071	0.575555	0.990998	0.424445	0.922874	0.84889	0.971921	0.784979	0.999937	0.215021	0.509325	0.430042	0.753241	0.75	1	0.3125	0.596875	0.625	0.802591
Bacteroides clarus [ref_mOTU_v2_4945]	0.930717	1	0.0698013	0.20324	0.139603	0.294081	1	1	0.25	0.55746	0.5	0.79454	0.85257	1	0.148346	0.390159	0.296692	0.533258	0.856194	0.990998	0.143806	0.784809	0.287611	0.848327	0.935891	0.999937	0.0641092	0.410882	0.128218	0.639896	0.716797	1	0.2854	0.572304	0.570801	0.76753
Scardovia wiggsiae [ref_mOTU_v2_5000]	0.0585938	0.479632	0.943359	1	0.117188	0.261686	0.5	1	1	1	1	1	0.0976562	0.725108	0.90625	1	0.195312	0.433775	0.834532	0.990998	0.165468	0.784809	0.330937	0.848327	0.77538	0.999937	0.22462	0.510125	0.44924	0.758336	0.160156	0.828109	0.847656	1	0.320312	0.560488
Anaeroglobus geminatus [ref_mOTU_v2_5013]	0.0292969	0.297702	0.973145	1	0.0585938	0.163883	0.125	1	1	1	0.25	0.583333	0.148438	0.842126	0.865234	1	0.296875	0.533258	0.834532	0.990998	0.165468	0.784809	0.330937	0.848327	0.210395	0.999937	0.789605	0.925857	0.42079	0.753241	0.0429688	0.447656	0.962891	1	0.0859375	0.269083
Lachnospiraceae bacterium oral taxon 082 [ref_mOTU_v2_5014]	0.90625	1	0.103516	0.268391	0.207031	0.382674	0.25	1	1	1	0.5	0.79454	0.984375	1	0.0195312	0.113089	0.0390625	0.165863	0.935891	0.990998	0.0641092	0.7768	0.128218	0.843383	0.0970148	0.999937	0.902985	0.965464	0.19403	0.654161	0.949219	1	0.0585938	0.235609	0.117188	0.334502
Streptococcus infantis [ref_mOTU_v2_5047]	0.409103	1	0.596483	0.832209	0.818207	0.908051	0.25	1	0.875	1	0.5	0.79454	0.534821	1	0.472595	0.771502	0.94519	1	0.870651	0.990998	0.129349	0.784809	0.258698	0.848327	0.542812	0.999937	0.457188	0.712303	0.914375	0.963241	0.510315	1	0.5	0.789256	1	1
Veillonella sp. [ref_mOTU_v2_5068]	0.820889	1	0.180278	0.376947	0.360556	0.538017	0.680054	1	0.333496	0.706603	0.666992	0.978373	0.787708	1	0.214217	0.49897	0.428435	0.672584	0.689625	0.990998	0.310375	0.842867	0.62075	0.931125	0.628396	0.999937	0.371604	0.635105	0.743208	0.889557	0.900612	1	0.10061	0.318506	0.20122	0.435092
Eubacterium sulci [ref_mOTU_v2_5112]	0.945053	1	0.0554548	0.175556	0.11091	0.258338	0.462769	1	0.55188	0.852485	0.925537	1	0.969386	1	0.0310924	0.155707	0.0621847	0.223828	0.563209	0.990998	0.436791	0.922874	0.873582	0.971921	0.259701	0.999937	0.740299	0.886473	0.519402	0.818577	0.826594	1	0.175241	0.44628	0.350481	0.594159
Streptococcus sanguinis [ref_mOTU_v2_5117]	0.0986023	0.642035	0.905579	1	0.197205	0.368072	0.3125	1	0.75	0.962297	0.625	0.936653	0.155762	0.862033	0.853516	1	0.311523	0.554071	0.717648	0.990998	0.282352	0.834844	0.564703	0.920584	0.302073	0.999937	0.697927	0.86607	0.604147	0.825033	0.314453	1	0.701172	0.945345	0.628906	0.802591
Eubacterium limosum [ref_mOTU_v2_5122]	0.0216312	0.258178	0.978552	1	0.0432625	0.134725	0.625	1	0.5	0.79454	1	1	0.00904846	0.18517	0.991409	1	0.0180969	0.100675	0.554007	0.990998	0.445993	0.928696	0.891986	0.971921	0.85961	0.999937	0.14039	0.482806	0.280781	0.713335	0.0686951	0.578857	0.933228	1	0.13739	0.35622
Actinomyces sp. [ref_mOTU_v2_5209]	0.964847	1	0.035521	0.12801	0.071042	0.18759	0.232422	1	0.777344	0.98811	0.464844	0.79454	0.990606	1	0.00957608	0.0721986	0.0191522	0.105521	0.800224	0.990998	0.199776	0.815875	0.399552	0.880551	0.289027	0.999937	0.710973	0.874492	0.578054	0.818577	0.809564	1	0.192436	0.463303	0.384873	0.617737
Prevotella pallens [ref_mOTU_v2_5292]	0.722656	1	0.289062	0.530874	0.578125	0.741086	0.875	1	0.1875	0.534472	0.375	0.79454	0.5	1	0.53125	0.809591	1	1	0.0292026	0.762183	0.970797	0.995666	0.0584052	0.843383	0.575555	0.999937	0.424445	0.676235	0.84889	0.938773	0.65625	1	0.359375	0.653116	0.71875	0.863902
Parabacteroides johnsonii [ref_mOTU_v2_5296]	0.482022	1	0.522962	0.779759	0.964045	0.982914	0.5625	1	0.5625	0.856921	1	1	0.488068	1	0.519791	0.796714	0.976135	1	0.72099	0.990998	0.27901	0.834844	0.558019	0.920584	0.784041	0.999937	0.215959	0.509325	0.431918	0.753863	0.357361	1	0.649719	0.912473	0.714722	0.863902
Streptococcus sp. F0442 [ref_mOTU_v2_5298]	0.628844	1	0.374831	0.631985	0.749662	0.869939	0.375	1	0.75	0.962297	0.75	1	0.733334	1	0.270382	0.565434	0.540764	0.757598	0.804429	0.990998	0.195571	0.815875	0.391143	0.879618	0.708004	0.999937	0.291996	0.558383	0.583992	0.819518	0.575096	1	0.427891	0.715729	0.855782	0.935482
unknown Bacteroidales [meta_mOTU_v2_5329]	0.996038	1	0.00402563	0.0271375	0.00805126	0.0439369	0.994141	1	0.0078125	0.084712	0.015625	0.137153	0.948517	1	0.0523864	0.209912	0.104773	0.297202	0.246179	0.990998	0.753821	0.988923	0.492357	0.920584	0.962245	0.999937	0.0377547	0.347428	0.0755094	0.538514	0.993436	1	0.00673236	0.0587784	0.0134647	0.0912793
unknown Ruminococcaceae [meta_mOTU_v2_5330]	0.995617	1	0.00456262	0.0297089	0.00912523	0.0475342	0.972656	1	0.03125	0.189904	0.0625	0.295406	0.957458	1	0.045166	0.191969	0.090332	0.273864	0.0165524	0.762183	0.983448	0.995666	0.0331049	0.843383	0.33192	0.999937	0.66808	0.849972	0.663839	0.856246	0.996834	1	0.00340271	0.0382304	0.00680542	0.0582016
unknown Clostridium [meta_mOTU_v2_5331]	0.823242	1	0.180908	0.376947	0.361816	0.538496	0.75	1	0.375	0.762408	0.75	1	0.767578	1	0.240234	0.525398	0.480469	0.714284	0.282986	0.990998	0.717014	0.981159	0.565971	0.920584	0.575555	0.999937	0.424445	0.676235	0.84889	0.938773	0.850586	1	0.15625	0.412586	0.3125	0.552662
unknown Dialister [meta_mOTU_v2_5337]	0.804812	1	0.196511	0.403587	0.393022	0.578924	0.611572	1	0.402588	0.79454	0.805176	1	0.772301	1	0.229753	0.511068	0.459506	0.694715	0.0783284	0.898384	0.921672	0.995666	0.156657	0.843383	0.102977	0.999937	0.897023	0.965464	0.205954	0.656259	0.853091	1	0.14865	0.398021	0.2973	0.535701
unknown Clostridiales [meta_mOTU_v2_5339]	0.97362	1	0.0266751	0.10469	0.0533501	0.155176	0.900879	1	0.106445	0.386173	0.212891	0.583333	0.930208	1	0.0707384	0.238996	0.141477	0.341422	0.40673	0.990998	0.59327	0.976813	0.813461	0.968965	0.211702	0.999937	0.788298	0.925857	0.423404	0.753241	0.909548	1	0.0916702	0.306066	0.18334	0.417578
unknown Clostridiales [meta_mOTU_v2_5341]	0.8125	1	0.21875	0.435221	0.4375	0.617457	NA	NA	NA	NA	NA	NA	0.8125	1	0.21875	0.499566	0.4375	0.674145	0.897999	0.990998	0.102001	0.7768	0.204002	0.843383	0.834532	0.999937	0.165468	0.504455	0.330937	0.743459	0.8125	1	0.21875	0.497396	0.4375	0.664954
unknown Clostridiales [meta_mOTU_v2_5347]	0.906738	1	0.0981445	0.256789	0.196289	0.367561	0.375	1	0.6875	0.962297	0.75	1	0.992188	1	0.015625	0.0994792	0.03125	0.146773	0.443083	0.990998	0.556917	0.960633	0.886167	0.971921	0.0347752	0.999937	0.965225	0.989794	0.0695504	0.528759	0.791016	1	0.222656	0.498367	0.445312	0.667969
Oscillibacter sp. 57_20 [meta_mOTU_v2_5351]	0.999916	1	8.63212e-05	0.00150073	0.000172642	0.00210741	0.995117	1	0.00537109	0.0690748	0.0107422	0.112084	0.997205	1	0.00285143	0.0389016	0.00570285	0.0502728	0.132315	0.898384	0.867685	0.995666	0.264631	0.848327	0.816484	0.999937	0.183516	0.509325	0.367033	0.753241	0.998748	1	0.00128475	0.0265314	0.00256949	0.0349731
unknown Roseburia [meta_mOTU_v2_5354]	0.0569367	0.479632	0.94357	1	0.113873	0.261686	0.2323	1	0.779053	0.98811	0.4646	0.79454	0.0921967	0.71625	0.908889	1	0.184393	0.418278	0.905692	0.990998	0.0943085	0.7768	0.188617	0.843383	0.933628	0.999937	0.0663721	0.411361	0.132744	0.639896	0.105874	0.707503	0.895382	1	0.211748	0.452594
unknown Anaeromassilibacillus [meta_mOTU_v2_5357]	0.0182117	0.231895	0.9821	1	0.0364234	0.120639	0.445312	1	0.585938	0.876838	0.890625	1	0.0136983	0.253198	0.986737	1	0.0273967	0.137704	0.204995	0.939695	0.795005	0.995666	0.409989	0.887103	0.77484	0.999937	0.22516	0.510125	0.450319	0.758336	0.083673	0.622658	0.917834	1	0.167346	0.392989
unknown Clostridiales [meta_mOTU_v2_5362]	0.486328	1	0.523438	0.779759	0.972656	0.988177	1	1	0.5	0.79454	1	1	0.347656	1	0.664062	0.903819	0.695312	0.8813	0.662741	0.990998	0.337259	0.870492	0.674517	0.93966	0.935891	0.999937	0.0641092	0.410882	0.128218	0.639896	0.609375	1	0.410156	0.695324	0.820312	0.910928
Clostridium sp. CAG:127 [meta_mOTU_v2_5364]	0.98139	1	0.0191071	0.0842182	0.0382142	0.125124	1	1	0.25	0.55746	0.5	0.79454	0.960231	1	0.0409441	0.184732	0.0818882	0.265096	0.911417	0.990998	0.0885829	0.7768	0.177166	0.843383	0.949088	0.999937	0.0509124	0.368136	0.101825	0.586012	0.991241	1	0.00907898	0.0684507	0.018158	0.10838
unknown Eggerthellaceae [meta_mOTU_v2_5373]	0.736323	1	0.26755	0.499368	0.535099	0.703238	0.90625	1	0.109375	0.386173	0.21875	0.583333	0.43985	1	0.568176	0.839085	0.8797	0.973104	0.305865	0.990998	0.694135	0.981159	0.611731	0.927306	0.602269	0.999937	0.397731	0.669614	0.795463	0.922105	0.719818	1	0.286652	0.572304	0.573303	0.76753
unknown Bacteroidales [meta_mOTU_v2_5375]	0.996752	1	0.00336301	0.024357	0.00672603	0.0389294	0.96875	1	0.0351562	0.204646	0.0703125	0.31612	0.975281	1	0.0261536	0.1412	0.0523071	0.202513	0.147585	0.898384	0.852415	0.995666	0.295171	0.848327	0.302073	0.999937	0.697927	0.86607	0.604147	0.825033	0.966976	1	0.0342522	0.166326	0.0685043	0.242302
unknown Coprococcus [meta_mOTU_v2_5379]	0.71875	1	0.3125	0.555696	0.625	0.780007	1	1	0.25	0.55746	0.5	0.79454	0.4375	1	0.625	0.877757	0.875	0.971657	0.295768	0.990998	0.704232	0.981159	0.591536	0.920584	0.834532	0.999937	0.165468	0.504455	0.330937	0.743459	0.625	1	0.40625	0.690746	0.8125	0.905764
unknown Clostridiaceae [meta_mOTU_v2_5382]	0.460032	1	0.541877	0.794106	0.920065	0.965925	1	1	0.25	0.55746	0.5	0.79454	0.324945	1	0.677528	0.911323	0.64989	0.850199	0.977052	0.992031	0.0229479	0.7768	0.0458958	0.843383	0.996523	0.999937	0.00347715	0.126447	0.00695429	0.235167	0.533313	1	0.469665	0.762374	0.93933	0.980394
Azospirillum sp. CAG:239 [meta_mOTU_v2_5386]	0.585938	1	0.445312	0.69717	0.890625	0.945052	0.75	1	0.375	0.762408	0.75	1	0.4375	1	0.625	0.877757	0.875	0.971657	0.092257	0.898384	0.907743	0.995666	0.184514	0.843383	0.10195	0.999937	0.89805	0.965464	0.203901	0.654161	0.75	1	0.3125	0.596875	0.625	0.802591
unknown Ruminococcus [meta_mOTU_v2_5392]	0.773422	1	0.226791	0.441397	0.453583	0.627528	0.90625	1	0.109375	0.386173	0.21875	0.583333	0.383789	1	0.619141	0.877757	0.767578	0.925942	0.0166133	0.762183	0.983387	0.995666	0.0332265	0.843383	0.636817	0.999937	0.363183	0.626407	0.726366	0.879121	0.502319	1	0.498535	0.789256	0.99707	1
unknown Sutterellaceae [meta_mOTU_v2_5393]	0.0613279	0.483194	0.940216	1	0.122656	0.268237	0.125	1	0.9375	1	0.25	0.583333	0.131569	0.827191	0.871971	1	0.263138	0.512468	0.664709	0.990998	0.335291	0.870492	0.670581	0.93966	0.709222	0.999937	0.290778	0.558383	0.581556	0.819518	0.431824	1	0.576477	0.869096	0.863647	0.935482
unknown Clostridiales [meta_mOTU_v2_5396]	0.997253	1	0.00278757	0.020893	0.00557513	0.0331704	0.999634	1	0.000457764	0.0245472	0.000915527	0.0415415	0.894413	1	0.106843	0.326158	0.213686	0.457594	0.042807	0.817614	0.957193	0.995666	0.085614	0.843383	0.992989	0.999937	0.00701138	0.14646	0.0140228	0.255124	0.991437	1	0.00873387	0.0680558	0.0174677	0.107152
unknown Clostridiales [meta_mOTU_v2_5397]	0.902344	1	0.109375	0.272486	0.21875	0.391699	0.875	1	0.1875	0.534472	0.375	0.79454	0.8125	1	0.25	0.530556	0.5	0.718045	0.0359558	0.817614	0.964044	0.995666	0.0719116	0.843383	0.192688	0.999937	0.807312	0.937622	0.385377	0.753241	0.921875	1	0.09375	0.306066	0.1875	0.417578
unknown Clostridiales [meta_mOTU_v2_5411]	1	1	2.95677e-09	5.64743e-07	5.91353e-09	6.77691e-07	1	1	0.000244141	0.0225016	0.000488281	0.0385742	0.999995	1	5.00679e-06	0.000478148	1.00136e-05	0.000717223	0.130799	0.898384	0.869201	0.995666	0.261598	0.848327	0.636817	0.999937	0.363183	0.626407	0.726366	0.879121	0.999999	1	8.02334e-07	0.000153246	1.60467e-06	0.000183895
unknown Clostridiales [meta_mOTU_v2_5412]	0.75	1	0.3125	0.555696	0.625	0.780007	1	1	0.5	0.79454	1	1	0.625	1	0.5	0.781574	1	1	0.46625	0.990998	0.53375	0.960633	0.932499	0.975669	0.784979	0.999937	0.215021	0.509325	0.430042	0.753241	0.625	1	0.5	0.789256	1	1
unknown Clostridium [meta_mOTU_v2_5413]	0.629883	1	0.373047	0.631985	0.746094	0.869939	0.625	1	0.5	0.79454	1	1	0.53125	1	0.484375	0.777442	0.96875	1	0.287759	0.990998	0.712241	0.981159	0.575519	0.920584	0.46625	0.999937	0.53375	0.774199	0.932499	0.963241	0.21875	1	0.8125	1	0.4375	0.664954
unknown Clostridiales [meta_mOTU_v2_5417]	0.999599	1	0.000406602	0.00480479	0.000813205	0.00747412	0.996094	1	0.0078125	0.084712	0.015625	0.137153	0.994605	1	0.00546324	0.05492	0.0109265	0.0772948	0.23758	0.990998	0.76242	0.988923	0.475159	0.917802	0.679614	0.999937	0.320386	0.587569	0.640773	0.846758	0.989551	1	0.0106131	0.0756683	0.0212263	0.121369
unknown Alistipes [meta_mOTU_v2_5423]	0.993164	1	0.0078125	0.0430439	0.015625	0.0663194	0.9375	1	0.078125	0.357051	0.15625	0.526867	1	1	0.0625	0.225416	0.125	0.320058	0.00143622	0.762183	0.998564	0.998564	0.00287244	0.843383	0.00516414	0.951468	0.994836	0.996603	0.0103283	0.235167	0.9375	1	0.078125	0.271307	0.15625	0.376182
unknown Butyricicoccus [meta_mOTU_v2_5437]	0.579486	1	0.42222	0.674636	0.844441	0.923456	0.427555	1	0.586733	0.876838	0.85511	1	0.676514	1	0.325825	0.637193	0.65165	0.850559	0.160895	0.898384	0.839105	0.995666	0.321789	0.848327	0.548285	0.999937	0.451715	0.705727	0.903431	0.963014	0.357989	1	0.644548	0.907435	0.715979	0.863902
unknown Eubacterium [meta_mOTU_v2_5463]	0.780579	1	0.221863	0.438363	0.443726	0.622262	0.75	1	0.5	0.79454	1	1	0.786621	1	0.219727	0.499616	0.439453	0.675085	0.769205	0.990998	0.230795	0.8214	0.46159	0.912038	0.662741	0.999937	0.337259	0.600044	0.674517	0.858753	0.592529	1	0.414307	0.700288	0.828613	0.914827
unknown Clostridiales [meta_mOTU_v2_5466]	0.34375	1	0.6875	0.909786	0.6875	0.824137	1	1	0.5	0.79454	1	1	0.203125	1	0.828125	1	0.40625	0.657574	0.342704	0.990998	0.657296	0.976813	0.685407	0.93966	0.870624	0.999937	0.129376	0.464763	0.258751	0.681942	0.34375	1	0.6875	0.936048	0.6875	0.845359
uncultured Eubacterium sp. [meta_mOTU_v2_5477]	0.880487	1	0.120439	0.291187	0.240877	0.417638	0.999023	1	0.00115967	0.0305379	0.00231934	0.0557649	0.264245	1	0.738036	0.967905	0.528491	0.742219	0.0819533	0.898384	0.918047	0.995666	0.163907	0.843383	0.969028	0.999937	0.0309724	0.311936	0.0619447	0.499098	0.807213	1	0.194765	0.466309	0.389529	0.623464
unknown Prevotella [meta_mOTU_v2_5502]	1	1	0.00390625	0.0266462	0.0078125	0.0430439	1	1	0.25	0.55746	0.5	0.79454	1	1	0.015625	0.0994792	0.03125	0.146773	0.475539	0.990998	0.524461	0.960633	0.951078	0.981241	NA	NA	NA	NA	NA	NA	1	1	0.0625	0.235609	0.125	0.336268
unknown Clostridiales [meta_mOTU_v2_5511]	0.758301	1	0.24939	0.475914	0.498779	0.67096	NA	NA	NA	NA	NA	NA	0.758301	1	0.24939	0.530556	0.498779	0.718045	0.949088	0.990998	0.0509124	0.7768	0.101825	0.843383	0.935891	0.999937	0.0641092	0.410882	0.128218	0.639896	0.777344	1	0.232422	0.5142	0.464844	0.684718
unknown Clostridiales [meta_mOTU_v2_5514]	0.340179	1	0.663597	0.893211	0.680359	0.820728	1	1	0.25	0.55746	0.5	0.79454	0.191254	0.978467	0.814301	1	0.382507	0.629818	0.538634	0.990998	0.461366	0.930854	0.922731	0.971921	0.86268	0.999937	0.13732	0.478075	0.274639	0.704075	0.113281	0.726982	0.896484	1	0.226562	0.468665
unknown Clostridiales [meta_mOTU_v2_5517]	0.30132	1	0.700217	0.920239	0.60264	0.76566	0.276123	1	0.736206	0.962297	0.552246	0.860259	0.400256	1	0.602278	0.864926	0.800513	0.94752	0.451509	0.990998	0.548491	0.960633	0.903019	0.971921	0.477619	0.999937	0.522381	0.774199	0.955237	0.977775	0.158616	0.828109	0.843056	1	0.317231	0.559303
unknown Bacteroidales [meta_mOTU_v2_5520]	0.722326	1	0.279164	0.517674	0.558329	0.722172	0.845322	1	0.163773	0.481735	0.327545	0.72453	0.505299	1	0.497351	0.781574	0.994701	1	0.267273	0.990998	0.732727	0.985005	0.534546	0.920584	0.789225	0.999937	0.210775	0.509325	0.421549	0.753241	0.882821	1	0.118563	0.355688	0.237125	0.480116
unknown Firmicutes [meta_mOTU_v2_5525]	1	1	0.0078125	0.0430439	0.015625	0.0663194	1	1	0.125	0.386173	0.25	0.583333	1	1	0.0625	0.225416	0.125	0.320058	0.0907008	0.898384	0.909299	0.995666	0.181402	0.843383	NA	NA	NA	NA	NA	NA	1	1	0.03125	0.154364	0.0625	0.227325
unknown Prevotella [meta_mOTU_v2_5555]	0.997192	1	0.00317383	0.0233154	0.00634766	0.0371144	1	1	0.25	0.55746	0.5	0.79454	0.992188	1	0.00878906	0.0671807	0.0175781	0.0987951	0.709061	0.990998	0.290939	0.834844	0.581878	0.920584	0.784979	0.999937	0.215021	0.509325	0.430042	0.753241	0.991211	1	0.0102539	0.0743733	0.0205078	0.118697
unknown Prevotellaceae [meta_mOTU_v2_5568]	0.976562	1	0.03125	0.116274	0.0625	0.168927	1	1	0.5	0.79454	1	1	0.953125	1	0.0625	0.225416	0.125	0.320058	0.636817	0.990998	0.363183	0.89372	0.726366	0.950853	0.71045	0.999937	0.28955	0.558383	0.5791	0.818577	0.953125	1	0.0625	0.235609	0.125	0.336268
unknown Clostridiales [meta_mOTU_v2_5569]	0.524536	1	0.481079	0.73903	0.962158	0.982739	NA	NA	NA	NA	NA	NA	0.524536	1	0.481079	0.776502	0.962158	1	0.935891	0.990998	0.0641092	0.7768	0.128218	0.843383	0.919222	0.999937	0.0807784	0.414173	0.161557	0.648717	0.515625	1	0.515625	0.800686	1	1
unknown Clostridiales [meta_mOTU_v2_5603]	0.99984	1	0.000164285	0.00261487	0.00032857	0.00376541	0.982422	1	0.0195312	0.150011	0.0390625	0.2348	0.997522	1	0.00258029	0.0360611	0.00516057	0.0476937	0.0851846	0.898384	0.914815	0.995666	0.170369	0.843383	0.515474	0.999937	0.484526	0.746646	0.969052	0.986219	0.996294	1	0.00381696	0.0405022	0.00763392	0.0624891
unknown Veillonella [meta_mOTU_v2_5607]	0.984375	1	0.0195312	0.0847834	0.0390625	0.126457	1	1	0.5	0.79454	1	1	0.96875	1	0.0390625	0.179979	0.078125	0.260085	0.702778	0.990998	0.297222	0.834844	0.594444	0.920584	0.870624	0.999937	0.129376	0.464763	0.258751	0.681942	0.9375	1	0.078125	0.271307	0.15625	0.376182
Mailhella massiliensis [meta_mOTU_v2_5632]	0.277344	1	0.746094	0.958979	0.554688	0.720716	1	1	0.5	0.79454	1	1	0.15625	0.862033	0.867188	1	0.3125	0.554071	0.717648	0.990998	0.282352	0.834844	0.564703	0.920584	0.919222	0.999937	0.0807784	0.414173	0.161557	0.648717	0.25	1	0.875	1	0.5	0.703931
unknown Clostridiales [meta_mOTU_v2_5641]	0.0681152	0.513553	0.935791	1	0.13623	0.291269	0.5	1	0.75	0.962297	1	1	0.0527344	0.503613	0.952148	1	0.105469	0.297702	0.800623	0.990998	0.199377	0.815875	0.398754	0.880551	0.800623	0.999937	0.199377	0.509325	0.398754	0.753241	0.0224609	0.362725	0.980469	1	0.0449219	0.18666
unknown Streptococcus [meta_mOTU_v2_5642]	0.0636874	0.493147	0.936863	1	0.127375	0.276461	0.0235748	0.592585	0.978577	1	0.0471497	0.271602	0.258601	1	0.743505	0.967905	0.517201	0.734747	0.956176	0.990998	0.0438243	0.7768	0.0876486	0.843383	0.457809	0.999937	0.542191	0.774199	0.915618	0.963241	0.131798	0.759605	0.869666	1	0.263596	0.507344
Azospirillum sp. 51_20 [meta_mOTU_v2_5652]	0.991211	1	0.00976562	0.05087	0.0195312	0.0782616	1	1	0.25	0.55746	0.5	0.79454	0.972656	1	0.03125	0.155707	0.0625	0.223828	0.616482	0.990998	0.383518	0.915147	0.767035	0.954311	0.784979	0.999937	0.215021	0.509325	0.430042	0.753241	0.84375	1	0.1875	0.460656	0.375	0.611605
unknown Anaeromassilibacillus [meta_mOTU_v2_5656]	0.0765103	0.534639	0.924153	1	0.153021	0.309826	0.3125	1	0.75	0.962297	0.625	0.936653	0.08782	0.708745	0.913249	1	0.17564	0.402678	0.990708	0.99244	0.00929171	0.7768	0.0185834	0.843383	0.992159	0.999937	0.00784126	0.152499	0.0156825	0.268028	0.0830325	0.622658	0.918063	1	0.166065	0.391585
unknown Clostridiales [meta_mOTU_v2_5661]	0.893883	1	0.106979	0.27015	0.213959	0.388808	0.940186	1	0.0644531	0.312654	0.128906	0.462891	0.661585	1	0.340972	0.657835	0.681944	0.874918	0.0463579	0.826291	0.953642	0.995666	0.0927159	0.843383	0.679129	0.999937	0.320871	0.587569	0.641742	0.846758	0.498552	1	0.504343	0.791749	0.997105	1
unknown Clostridiales [meta_mOTU_v2_5669]	0.999997	1	2.84093e-06	0.000198711	5.68186e-06	0.000250439	0.999966	1	4.57764e-05	0.013501	9.15527e-05	0.0225016	0.999026	1	0.000996855	0.0219692	0.00199371	0.0271999	0.161964	0.898384	0.838036	0.995666	0.323928	0.848327	0.958377	0.999937	0.0416226	0.355684	0.0832451	0.558932	0.999654	1	0.000355772	0.0123435	0.000711544	0.0148015
Clostridium sp. CAG:273 [meta_mOTU_v2_5681]	0.993896	1	0.00683594	0.0403814	0.0136719	0.0626719	1	1	0.125	0.386173	0.25	0.583333	0.969727	1	0.0351562	0.170366	0.0703125	0.244176	0.47953	0.990998	0.52047	0.960633	0.959059	0.983079	0.784979	0.999937	0.215021	0.509325	0.430042	0.753241	0.981934	1	0.0205078	0.118697	0.0410156	0.179404
unknown Veillonellaceae [meta_mOTU_v2_5707]	0.5	1	0.546875	0.798981	1	1	0.75	1	0.375	0.762408	0.75	1	0.25	1	0.875	1	0.5	0.718045	0.0617996	0.827624	0.9382	0.995666	0.123599	0.843383	0.46625	0.999937	0.53375	0.774199	0.932499	0.963241	0.5	1	0.546875	0.837859	1	1
unknown Clostridiales [meta_mOTU_v2_5712]	0.999985	1	1.56196e-05	0.000596667	3.12391e-05	0.000745834	0.922424	1	0.083374	0.363038	0.166748	0.542422	0.999967	1	3.38032e-05	0.00215214	6.76063e-05	0.0032282	0.453974	0.990998	0.546026	0.960633	0.907948	0.971921	0.235991	0.999937	0.764009	0.90716	0.471983	0.7761	0.998402	1	0.00163623	0.0280626	0.00327246	0.0385173
Clostridium sp. 27_14 [meta_mOTU_v2_5718]	0.9375	1	0.0703125	0.20324	0.140625	0.294081	0.75	1	0.5	0.79454	1	1	0.96875	1	0.0625	0.225416	0.125	0.320058	0.585482	0.990998	0.414518	0.91706	0.829035	0.971446	0.192688	0.999937	0.807312	0.937622	0.385377	0.753241	0.6875	1	0.375	0.653116	0.75	0.866431
Butyricicoccus sp. BB10 [meta_mOTU_v2_5734]	0.4375	1	0.625	0.860877	0.875	0.935401	NA	NA	NA	NA	NA	NA	0.4375	1	0.625	0.877757	0.875	0.971657	0.784979	0.990998	0.215021	0.815875	0.430042	0.896051	0.784979	0.999937	0.215021	0.509325	0.430042	0.753241	0.5	1	0.75	0.983526	1	1
unknown Clostridiales [meta_mOTU_v2_5735]	0.622949	1	0.378765	0.634597	0.757529	0.87513	1	1	0.000976562	0.0305379	0.00195312	0.0557649	0.139535	0.837057	0.861953	1	0.279069	0.525531	0.323603	0.990998	0.676397	0.977022	0.647207	0.93966	0.999638	0.999937	0.000361995	0.068055	0.000723989	0.13611	0.715898	1	0.286515	0.572304	0.573029	0.76753
unknown Peptostreptococcaceae [meta_mOTU_v2_5742]	0.99616	1	0.0039005	0.0266462	0.007801	0.0430439	0.589844	1	0.429688	0.79454	0.859375	1	0.998504	1	0.00154262	0.0259977	0.00308524	0.0353569	0.702996	0.990998	0.297004	0.834844	0.594008	0.920584	0.0254733	0.999937	0.974527	0.990181	0.0509466	0.456719	0.958238	1	0.0426011	0.192208	0.0852022	0.269083
unknown Clostridiales [meta_mOTU_v2_5745]	0.878906	1	0.134766	0.310811	0.269531	0.443507	1	1	0.125	0.386173	0.25	0.583333	0.59375	1	0.453125	0.76071	0.90625	0.988291	0.0646953	0.839258	0.935305	0.995666	0.129391	0.843383	0.834532	0.999937	0.165468	0.504455	0.330937	0.743459	0.71875	1	0.3125	0.596875	0.625	0.802591
unknown Clostridiales [meta_mOTU_v2_5754]	0.424835	1	0.579056	0.824919	0.84967	0.923835	NA	NA	NA	NA	NA	NA	0.424835	1	0.579056	0.848591	0.84967	0.971657	0.959585	0.990998	0.0404147	0.7768	0.0808294	0.843383	0.949088	0.999937	0.0509124	0.368136	0.101825	0.586012	0.823242	1	0.187988	0.460656	0.375977	0.611605
unknown Faecalibacterium [meta_mOTU_v2_5779]	0.96875	1	0.046875	0.155257	0.09375	0.22859	1	1	0.25	0.55746	0.5	0.79454	0.875	1	0.1875	0.457181	0.375	0.621026	0.173616	0.898384	0.826384	0.995666	0.347233	0.857604	0.71045	0.999937	0.28955	0.558383	0.5791	0.818577	0.9375	1	0.09375	0.306066	0.1875	0.417578
unknown Clostridiales [meta_mOTU_v2_5791]	0.166724	0.876448	0.834859	1	0.333448	0.51224	1	1	0.125	0.386173	0.25	0.583333	0.0601615	0.538633	0.940849	1	0.120323	0.320058	0.848749	0.990998	0.151251	0.784809	0.302503	0.848327	0.997338	0.999937	0.00266235	0.126447	0.0053247	0.235167	0.0677037	0.578857	0.933903	1	0.135407	0.352675
unknown Butyricicoccus [meta_mOTU_v2_5800]	0.966733	1	0.0335963	0.124198	0.0671925	0.180757	0.90625	1	0.109375	0.386173	0.21875	0.583333	0.896222	1	0.104681	0.325876	0.209362	0.454411	0.377082	0.990998	0.622918	0.976813	0.754164	0.951247	0.702101	0.999937	0.297899	0.561924	0.595799	0.823922	0.754425	1	0.246841	0.526654	0.493683	0.703931
unknown Clostridiales [meta_mOTU_v2_5805]	0.999259	1	0.000753561	0.00731848	0.00150712	0.0115144	0.994904	1	0.00576782	0.072491	0.0115356	0.118134	0.981301	1	0.0190162	0.113089	0.0380325	0.165863	0.155214	0.898384	0.844786	0.995666	0.310428	0.848327	0.801815	0.999937	0.198185	0.509325	0.39637	0.753241	0.996521	1	0.00355728	0.0384589	0.00711457	0.0590818
unknown Clostridiales [meta_mOTU_v2_5806]	0.999939	1	6.86646e-05	0.00126919	0.000137329	0.00174866	0.90625	1	0.125	0.386173	0.25	0.583333	1	1	0.000244141	0.00932617	0.000488281	0.0111914	0.451636	0.990998	0.548364	0.960633	0.903272	0.971921	0.330873	0.999937	0.669127	0.849972	0.661747	0.856246	0.998291	1	0.00195312	0.0283068	0.00390625	0.0404382
unknown Veillonella [meta_mOTU_v2_5811]	0.672831	1	0.328772	0.572602	0.657543	0.801643	0.472168	1	0.54248	0.842673	0.944336	1	0.739057	1	0.263086	0.552191	0.526172	0.740777	0.918524	0.990998	0.081476	0.7768	0.162952	0.843383	0.641639	0.999937	0.358361	0.623813	0.716721	0.874959	0.638785	1	0.363803	0.653116	0.727606	0.866431
unknown Faecalibacterium [meta_mOTU_v2_5815]	0.941589	1	0.0586853	0.179822	0.117371	0.261686	0.5	1	0.75	0.962297	1	1	0.955811	1	0.0447998	0.191969	0.0895996	0.273088	0.806785	0.990998	0.193215	0.815875	0.386431	0.87867	0.575555	0.999937	0.424445	0.676235	0.84889	0.938773	0.982422	1	0.0195312	0.116577	0.0390625	0.176243
unknown Clostridiales [meta_mOTU_v2_5826]	0.999597	1	0.000410881	0.00480479	0.000821761	0.00747412	1	1	0.000488281	0.0245472	0.000976562	0.0415415	0.965133	1	0.0354378	0.170366	0.0708757	0.244649	0.102499	0.898384	0.897501	0.995666	0.204998	0.843383	0.923765	0.999937	0.0762347	0.414173	0.152469	0.648717	0.993373	1	0.00677028	0.0587784	0.0135406	0.0912793
unknown Oscillibacter [meta_mOTU_v2_5845]	0.237854	1	0.76709	0.976761	0.475708	0.653671	0.5	1	1	1	1	1	0.309448	1	0.695068	0.930547	0.618896	0.823276	0.935891	0.990998	0.0641092	0.7768	0.128218	0.843383	0.866707	0.999937	0.133293	0.466941	0.266587	0.686552	0.404297	1	0.604492	0.888139	0.808594	0.903166
unknown Clostridiales [meta_mOTU_v2_5849]	0.994492	1	0.00593567	0.0358015	0.0118713	0.0562172	1	1	0.03125	0.189904	0.0625	0.295406	0.947266	1	0.0581055	0.22533	0.116211	0.316738	0.189177	0.898384	0.810823	0.995666	0.378353	0.87867	0.870624	0.999937	0.129376	0.464763	0.258751	0.681942	0.929688	1	0.0820312	0.282193	0.164062	0.389474
unknown Dialister [meta_mOTU_v2_5867]	0.999998	1	3.8147e-06	0.000198711	7.62939e-06	0.000257155	1	1	0.125	0.386173	0.25	0.583333	0.999985	1	3.05176e-05	0.00215214	6.10352e-05	0.00317938	0.709222	0.990998	0.290778	0.834844	0.581556	0.920584	0.71045	0.999937	0.28955	0.558383	0.5791	0.818577	1	1	0.00012207	0.00582886	0.000244141	0.00635875
Oscillibacter sp. CAG:155 [meta_mOTU_v2_5868]	0.464844	1	0.550781	0.798981	0.929688	0.966808	0.5	1	1	1	1	1	0.621094	1	0.390625	0.710565	0.78125	0.932617	0.897999	0.990998	0.102001	0.7768	0.204002	0.843383	0.575555	0.999937	0.424445	0.676235	0.84889	0.938773	0.65625	1	0.359375	0.653116	0.71875	0.863902
candidatus Saccharibacteria oral taxon TM7x [meta_mOTU_v2_5893]	0.442431	1	0.559333	0.805271	0.884861	0.942427	0.0390625	0.696825	0.96875	1	0.078125	0.337524	0.82159	1	0.178936	0.447731	0.357872	0.606688	0.828003	0.990998	0.171997	0.794792	0.343994	0.857604	0.0562775	0.999937	0.943723	0.98022	0.112555	0.628525	0.345355	1	0.656716	0.918514	0.690709	0.845676
uncultured Clostridium sp. [meta_mOTU_v2_5907]	0.999338	1	0.000674725	0.00666581	0.00134945	0.0104491	0.84375	1	0.1875	0.534472	0.375	0.79454	0.998657	1	0.00144958	0.0259566	0.00289917	0.0346088	0.353294	0.990998	0.646706	0.976813	0.706588	0.948972	0.455041	0.999937	0.544959	0.774199	0.910082	0.963014	0.999023	1	0.00109863	0.0242122	0.00219727	0.0314758
unknown Clostridium [meta_mOTU_v2_5915]	0.619141	1	0.383789	0.637424	0.767578	0.877889	1	1	0.25	0.55746	0.5	0.79454	0.363281	1	0.640625	0.891407	0.726562	0.903081	0.186958	0.898384	0.813042	0.995666	0.373916	0.87867	0.897999	0.999937	0.102001	0.436107	0.204002	0.654161	0.65625	1	0.359375	0.653116	0.71875	0.863902
unknown Bacilli [meta_mOTU_v2_5934]	0.669555	1	0.332087	0.576624	0.664174	0.805898	0.554688	1	0.46875	0.79454	0.9375	1	0.624616	1	0.378931	0.701268	0.757862	0.921157	0.142902	0.898384	0.857098	0.995666	0.285804	0.848327	0.298014	0.999937	0.701986	0.868245	0.596029	0.823922	0.475002	1	0.53093	0.818296	0.950005	0.987936
unknown Oscillibacter [meta_mOTU_v2_5944]	0.875	1	0.25	0.475914	0.5	0.67096	1	1	0.5	0.79454	1	1	0.75	1	0.5	0.781574	1	1	0.192688	0.898384	0.807312	0.995666	0.385377	0.87867	0.71045	0.999937	0.28955	0.558383	0.5791	0.818577	1	1	0.25	0.526654	0.5	0.703931
unknown Tyzzerella [meta_mOTU_v2_5947]	0.999642	1	0.000364331	0.00467786	0.000728662	0.00713571	0.998047	1	0.00244141	0.0435515	0.00488281	0.0771484	0.987395	1	0.0128333	0.0903988	0.0256666	0.13237	0.130332	0.898384	0.869668	0.995666	0.260665	0.848327	0.972448	0.999937	0.0275516	0.287761	0.0551032	0.463854	0.997811	1	0.00224152	0.0298695	0.00448304	0.0435386
unknown Clostridiales [meta_mOTU_v2_5954]	0.75	1	0.28125	0.518187	0.5625	0.724298	1	1	0.5	0.79454	1	1	0.625	1	0.4375	0.741679	0.875	0.971657	0.575555	0.990998	0.424445	0.922874	0.84889	0.971921	0.595356	0.999937	0.404644	0.671234	0.809289	0.925839	0.625	1	0.4375	0.72663	0.875	0.93715
Ruminococcus sp. CAG:254 [meta_mOTU_v2_5967]	0.961182	1	0.0424805	0.146634	0.0849609	0.21541	1	1	0.03125	0.189904	0.0625	0.295406	0.71875	1	0.3125	0.615335	0.625	0.823276	0.0208373	0.762183	0.979163	0.995666	0.0416746	0.843383	0.870624	0.999937	0.129376	0.464763	0.258751	0.681942	0.851562	1	0.164062	0.427308	0.328125	0.566312
Eggerthella sp. CAG:298 [meta_mOTU_v2_5975]	0.84747	1	0.154926	0.341433	0.309852	0.485096	0.375	1	0.75	0.962297	0.75	1	0.896405	1	0.105743	0.325876	0.211487	0.455736	0.908933	0.990998	0.0910666	0.7768	0.182133	0.843383	0.771677	0.999937	0.228323	0.515097	0.456647	0.76424	0.740341	1	0.264893	0.542084	0.529785	0.727978
unknown Clostridiales [meta_mOTU_v2_5978]	0.892848	1	0.107966	0.27015	0.215932	0.389085	0.998306	1	0.00196075	0.0361432	0.00392151	0.0664821	0.572155	1	0.430396	0.741679	0.860791	0.971657	0.377579	0.990998	0.622421	0.976813	0.755158	0.951247	0.922944	0.999937	0.0770556	0.414173	0.154111	0.648717	0.859324	1	0.142213	0.393662	0.284426	0.527431
unknown Clostridium [meta_mOTU_v2_5983]	0.991211	1	0.00976562	0.05087	0.0195312	0.0782616	0.5	1	1	1	1	1	1	1	0.00195312	0.0294511	0.00390625	0.0414497	0.959585	0.990998	0.0404147	0.7768	0.0808294	0.843383	0.182074	0.999937	0.817926	0.937622	0.364149	0.753241	0.972656	1	0.03125	0.154364	0.0625	0.227325
unknown Clostridiales [meta_mOTU_v2_5991]	0.78125	1	0.25	0.475914	0.5	0.67096	1	1	0.25	0.55746	0.5	0.79454	0.5	1	0.625	0.877757	1	1	0.107066	0.898384	0.892934	0.995666	0.214132	0.848327	0.834532	0.999937	0.165468	0.504455	0.330937	0.743459	0.78125	1	0.25	0.526654	0.5	0.703931
unknown Clostridiales [meta_mOTU_v2_6000]	0.997559	1	0.00280762	0.020893	0.00561523	0.0331704	1	1	0.125	0.386173	0.25	0.583333	0.983398	1	0.0195312	0.113089	0.0390625	0.165863	0.338184	0.990998	0.661816	0.976813	0.676369	0.93966	0.784979	0.999937	0.215021	0.509325	0.430042	0.753241	0.949219	1	0.0585938	0.235609	0.117188	0.334502
unknown Clostridiales [meta_mOTU_v2_6009]	0.733631	1	0.267116	0.499368	0.534233	0.703238	1	1	0.25	0.55746	0.5	0.79454	0.594016	1	0.407921	0.724995	0.815842	0.958449	0.848273	0.990998	0.151727	0.784809	0.303453	0.848327	0.950735	0.999937	0.0492651	0.368136	0.0985302	0.586012	0.518585	1	0.485077	0.782955	0.970154	1
unknown Clostridiales [meta_mOTU_v2_6013]	1	1	0.0078125	0.0430439	0.015625	0.0663194	1	1	0.25	0.55746	0.5	0.79454	1	1	0.03125	0.155707	0.0625	0.223828	0.388779	0.990998	0.611221	0.976813	0.777559	0.960218	0.784979	0.999937	0.215021	0.509325	0.430042	0.753241	1	1	0.015625	0.0994792	0.03125	0.151748
unknown Clostridiales [meta_mOTU_v2_6022]	0.515625	1	0.515625	0.775468	1	1	1	1	0.5	0.79454	1	1	0.445312	1	0.585938	0.84998	0.890625	0.983291	0.477485	0.990998	0.522515	0.960633	0.954969	0.981241	0.595356	0.999937	0.404644	0.671234	0.809289	0.925839	0.125	0.746094	0.9375	1	0.25	0.485593
unknown Clostridiales [meta_mOTU_v2_6028]	0.995581	1	0.0044909	0.029578	0.0089818	0.0472163	0.949219	1	0.0585938	0.311374	0.117188	0.457781	0.981825	1	0.0186477	0.113089	0.0372955	0.164387	0.439442	0.990998	0.560558	0.960633	0.878885	0.971921	0.844581	0.999937	0.155419	0.504455	0.310838	0.743459	0.986371	1	0.0139178	0.0938224	0.0278356	0.144998
unknown Clostridiales [meta_mOTU_v2_6044]	1	1	0.000488281	0.00538936	0.000976562	0.00836558	1	1	0.125	0.386173	0.25	0.583333	1	1	0.00390625	0.0446452	0.0078125	0.0613228	0.377958	0.990998	0.622042	0.976813	0.755917	0.951247	NA	NA	NA	NA	NA	NA	1	1	0.015625	0.0994792	0.03125	0.151748
unknown candidatus Saccharibacteria [meta_mOTU_v2_6046]	0.99292	1	0.00805664	0.0431444	0.0161133	0.0669051	1	1	0.25	0.55746	0.5	0.79454	0.977539	1	0.0263672	0.1412	0.0527344	0.202797	0.637507	0.990998	0.362493	0.89372	0.724986	0.950853	0.870624	0.999937	0.129376	0.464763	0.258751	0.681942	0.983398	1	0.0195312	0.116577	0.0390625	0.176243
unknown Clostridiales [meta_mOTU_v2_6049]	0.999969	1	3.24249e-05	0.000844522	6.48499e-05	0.00116122	1	1	0.00390625	0.0526867	0.0078125	0.0881696	0.996094	1	0.00439453	0.0475107	0.00878906	0.0662649	0.0241596	0.762183	0.97584	0.995666	0.0483192	0.843383	0.784979	0.999937	0.215021	0.509325	0.430042	0.753241	0.998779	1	0.00134277	0.0265314	0.00268555	0.0349731
unknown Clostridiales [meta_mOTU_v2_6054]	0.824219	1	0.178711	0.376476	0.357422	0.536133	NA	NA	NA	NA	NA	NA	0.824219	1	0.178711	0.447731	0.357422	0.606688	0.919222	0.990998	0.0807784	0.7768	0.161557	0.843383	0.870624	0.999937	0.129376	0.464763	0.258751	0.681942	0.621094	1	0.390625	0.672157	0.78125	0.886355
unknown Alistipes [meta_mOTU_v2_6070]	0.72674	1	0.27482	0.511272	0.54964	0.715781	0.431641	1	0.582764	0.876838	0.863281	1	0.78824	1	0.213842	0.49897	0.427684	0.672584	0.31429	0.990998	0.68571	0.977392	0.62858	0.938509	0.306317	0.999937	0.693683	0.86607	0.612634	0.834602	0.829986	1	0.171852	0.439662	0.343704	0.584477
unknown Clostridiales [meta_mOTU_v2_6073]	0.022078	0.258178	0.978237	1	0.0441561	0.136764	1	1	0.125	0.386173	0.25	0.583333	0.00242284	0.0661089	0.997631	1	0.00484568	0.0455176	0.642969	0.990998	0.357031	0.89372	0.714062	0.949321	0.997971	0.999937	0.0020285	0.126447	0.004057	0.235167	0.0353296	0.43662	0.965499	1	0.0706592	0.244237
unknown Clostridiales [meta_mOTU_v2_6088]	0.99953	1	0.000477812	0.00538936	0.000955625	0.00836558	0.999939	1	9.15527e-05	0.013501	0.000183105	0.0225016	0.966088	1	0.0344269	0.168604	0.0688538	0.240569	0.123983	0.898384	0.876017	0.995666	0.247966	0.848327	0.897932	0.999937	0.102068	0.436107	0.204135	0.654161	0.989504	1	0.0106966	0.0756683	0.0213931	0.121369
unknown Firmicutes [meta_mOTU_v2_6091]	0.989731	1	0.0104099	0.0537378	0.0208199	0.0825226	1	1	0.0078125	0.084712	0.015625	0.137153	0.887118	1	0.114327	0.341195	0.228654	0.481687	0.440314	0.990998	0.559686	0.960633	0.880627	0.971921	0.990326	0.999937	0.00967381	0.176001	0.0193476	0.311773	0.994591	1	0.00553861	0.052591	0.0110772	0.0812165
unknown Clostridiales [meta_mOTU_v2_6105]	0.211693	1	0.789784	0.990476	0.423387	0.607781	0.9375	1	0.125	0.386173	0.25	0.583333	0.102975	0.737556	0.898349	1	0.205949	0.448703	0.846012	0.990998	0.153988	0.784809	0.307976	0.848327	0.993598	0.999937	0.00640197	0.138874	0.0128039	0.252263	0.292824	1	0.709652	0.950071	0.585647	0.778598
unknown Pseudoflavonifractor [meta_mOTU_v2_6108]	0.570098	1	0.431767	0.677904	0.863533	0.926723	0.953125	1	0.0546875	0.296492	0.109375	0.451376	0.271947	1	0.730466	0.964417	0.543894	0.760126	0.632967	0.990998	0.367033	0.896984	0.734066	0.951247	0.979948	0.999937	0.0200518	0.240622	0.0401037	0.41886	0.400264	1	0.602617	0.887659	0.800528	0.899309
Brachyspira sp. CAG:700 [meta_mOTU_v2_6130]	0.993164	1	0.0078125	0.0430439	0.015625	0.0663194	1	1	0.0625	0.311374	0.125	0.457781	0.921875	1	0.09375	0.295322	0.1875	0.418278	0.0769733	0.898384	0.923027	0.995666	0.153947	0.843383	0.897999	0.999937	0.102001	0.436107	0.204002	0.654161	0.987305	1	0.0146484	0.0975995	0.0292969	0.151235
unknown Ruminococcaceae [meta_mOTU_v2_6174]	0.875	1	0.15625	0.343032	0.3125	0.487441	1	1	0.25	0.55746	0.5	0.79454	0.75	1	0.375	0.701268	0.75	0.921157	0.18021	0.898384	0.81979	0.995666	0.360419	0.87867	0.71045	0.999937	0.28955	0.558383	0.5791	0.818577	0.875	1	0.15625	0.412586	0.3125	0.552662
unknown Clostridiales [meta_mOTU_v2_6190]	0.918904	1	0.0823431	0.229042	0.164686	0.327657	0.9375	1	0.09375	0.386173	0.1875	0.576042	0.783783	1	0.218262	0.499566	0.436523	0.674145	0.348268	0.990998	0.651732	0.976813	0.696535	0.94577	0.805999	0.999937	0.194001	0.509325	0.388001	0.753241	0.79248	1	0.216431	0.496059	0.432861	0.663181
unknown Clostridiales Family XIII. Incertae Sedis [meta_mOTU_v2_6192]	1	1	0.25	0.475914	0.5	0.67096	1	1	0.5	0.79454	1	1	1	1	0.5	0.781574	1	1	0.192688	0.898384	0.807312	0.995666	0.385377	0.87867	0.71045	0.999937	0.28955	0.558383	0.5791	0.818577	1	1	0.5	0.789256	1	1
unknown Clostridiales [meta_mOTU_v2_6197]	0.917969	1	0.0878906	0.238679	0.175781	0.342594	1	1	0.125	0.386173	0.25	0.583333	0.792969	1	0.230469	0.511068	0.460938	0.694838	0.239455	0.990998	0.760545	0.988923	0.47891	0.917802	0.870624	0.999937	0.129376	0.464763	0.258751	0.681942	0.746094	1	0.277344	0.563539	0.554688	0.756752
uncultured Eubacterium sp. [meta_mOTU_v2_6201]	0.575971	1	0.426532	0.677016	0.853063	0.925768	0.671875	1	0.34375	0.725549	0.6875	1	0.473293	1	0.529532	0.809126	0.946586	1	0.75308	0.990998	0.24692	0.834844	0.493841	0.920584	0.715985	0.999937	0.284015	0.558383	0.568029	0.818577	0.659183	1	0.344786	0.641436	0.689571	0.845676
unknown Clostridiales [meta_mOTU_v2_6233]	0.859375	1	0.171875	0.366113	0.34375	0.519706	1	1	0.5	0.79454	1	1	0.8125	1	0.21875	0.499566	0.4375	0.674145	0.488738	0.990998	0.511262	0.960633	0.977476	0.99081	0.784979	0.999937	0.215021	0.509325	0.430042	0.753241	0.875	1	0.25	0.526654	0.5	0.703931
unknown Firmicutes [meta_mOTU_v2_6237]	0.948246	1	0.0525398	0.171053	0.10508	0.250762	0.375	1	0.75	0.962297	0.75	1	0.981262	1	0.0191956	0.113089	0.0383911	0.165863	0.91891	0.990998	0.0810896	0.7768	0.162179	0.843383	0.459277	0.999937	0.540723	0.774199	0.918555	0.963241	0.89917	1	0.107422	0.332717	0.214844	0.452594
unknown Clostridiales [meta_mOTU_v2_6261]	0.747484	1	0.254036	0.481996	0.508073	0.6802	1	1	0.0625	0.311374	0.125	0.457781	0.512067	1	0.490627	0.779055	0.981255	1	0.711353	0.990998	0.288647	0.834844	0.577295	0.920584	0.990326	0.999937	0.00967381	0.176001	0.0193476	0.311773	0.321274	1	0.680644	0.936048	0.642548	0.81197
unknown Clostridiales [meta_mOTU_v2_6272]	0.793163	1	0.208403	0.423457	0.416806	0.603105	1	1	0.0078125	0.084712	0.015625	0.137153	0.327648	1	0.674414	0.909268	0.655297	0.852679	0.323917	0.990998	0.676083	0.977022	0.647834	0.93966	0.987631	0.999937	0.0123691	0.191387	0.0247382	0.338265	0.548363	1	0.456242	0.744805	0.912483	0.961024
unknown Lactobacillales [meta_mOTU_v2_6288]	0.466883	1	0.534856	0.787847	0.933766	0.969289	0.405731	1	0.608444	0.896235	0.811462	1	0.523368	1	0.479226	0.775697	0.958452	1	0.525694	0.990998	0.474306	0.940406	0.948612	0.981241	0.36229	0.999937	0.63771	0.844292	0.72458	0.879121	0.35865	1	0.643901	0.907435	0.7173	0.863902
unknown Bacteroidales [meta_mOTU_v2_6326]	0.897949	1	0.105469	0.270035	0.210938	0.386992	1	1	0.25	0.55746	0.5	0.79454	0.767578	1	0.240234	0.525398	0.480469	0.714284	0.467401	0.990998	0.532599	0.960633	0.934803	0.975669	0.935891	0.999937	0.0641092	0.410882	0.128218	0.639896	0.515625	1	0.492188	0.789256	0.984375	1
unknown Firmicutes [meta_mOTU_v2_6331]	0.576477	1	0.431824	0.677904	0.863647	0.926723	0.375	1	0.640625	0.915415	0.75	1	0.677734	1	0.34375	0.660969	0.6875	0.877366	0.0201247	0.762183	0.979875	0.995666	0.0402494	0.843383	0.0907008	0.999937	0.909299	0.965464	0.181402	0.654161	0.231934	1	0.777832	1	0.463867	0.684718
Merdibacter massiliensis [meta_mOTU_v2_6340]	0.286652	1	0.719818	0.94168	0.573303	0.736553	0.375	1	0.75	0.962297	0.75	1	0.346436	1	0.662842	0.903819	0.692871	0.8803	0.866707	0.990998	0.133293	0.784809	0.266587	0.848327	0.630541	0.999937	0.369459	0.633358	0.738917	0.888592	0.220703	1	0.791992	1	0.441406	0.667051
unknown Clostridiales [meta_mOTU_v2_6348]	0.931328	1	0.0692825	0.20324	0.138565	0.294066	1	1	0.125	0.386173	0.25	0.583333	0.794861	1	0.206909	0.490644	0.413818	0.661481	0.625376	0.990998	0.374624	0.904614	0.749248	0.951247	0.679614	0.999937	0.320386	0.587569	0.640773	0.846758	0.744141	1	0.26123	0.536506	0.522461	0.71964
unknown Clostridiales [meta_mOTU_v2_6371]	0.271704	1	0.729848	0.950461	0.543408	0.709277	0.929688	1	0.0771484	0.357051	0.154297	0.526705	0.0824058	0.67455	0.91867	1	0.164812	0.380795	0.356071	0.990998	0.643929	0.976813	0.712143	0.948972	0.978972	0.999937	0.0210276	0.247074	0.0420551	0.423555	0.063304	0.574325	0.937608	1	0.126608	0.339002
uncultured Clostridium sp. [meta_mOTU_v2_6381]	0.999904	1	0.000102043	0.00171973	0.000204086	0.00243628	1	1	0.00195312	0.0361432	0.00390625	0.0664821	0.984985	1	0.0162354	0.102229	0.0324707	0.148846	0.00477605	0.762183	0.995224	0.998145	0.0095521	0.843383	0.897999	0.999937	0.102001	0.436107	0.204002	0.654161	0.99469	1	0.0057373	0.0530238	0.0114746	0.0821869
Sutterella sp. CAG:521 [meta_mOTU_v2_6395]	0.863281	1	0.140625	0.319754	0.28125	0.453961	1	1	0.25	0.55746	0.5	0.79454	0.6875	1	0.328125	0.639509	0.65625	0.852679	0.413984	0.990998	0.586016	0.976126	0.827967	0.971446	0.870624	0.999937	0.129376	0.464763	0.258751	0.681942	0.671875	1	0.34375	0.641436	0.6875	0.845359
unknown Clostridiales [meta_mOTU_v2_6407]	0.948914	1	0.0543213	0.174866	0.108643	0.256182	0.75	1	0.5	0.79454	1	1	0.943115	1	0.0600586	0.225416	0.120117	0.320058	0.845751	0.990998	0.154249	0.784809	0.308499	0.848327	0.488738	0.999937	0.511262	0.766893	0.977476	0.986219	0.851562	1	0.164062	0.427308	0.328125	0.566312
unknown Prevotella [meta_mOTU_v2_6415]	0.625	1	0.5	0.757937	1	1	1	1	0.5	0.79454	1	1	0.5	1	0.75	0.967905	1	1	0.192688	0.898384	0.807312	0.995666	0.385377	0.87867	0.71045	0.999937	0.28955	0.558383	0.5791	0.818577	0.5	1	0.75	0.983526	1	1
unknown Clostridiales [meta_mOTU_v2_6416]	0.976562	1	0.0273438	0.106585	0.0546875	0.15668	1	1	0.5	0.79454	1	1	0.960938	1	0.0429688	0.187947	0.0859375	0.267045	0.739259	0.990998	0.260741	0.834844	0.521482	0.920584	0.784979	0.999937	0.215021	0.509325	0.430042	0.753241	0.96875	1	0.0625	0.235609	0.125	0.336268
unknown Oribacterium [meta_mOTU_v2_6417]	0.839844	1	0.171875	0.366113	0.34375	0.519706	0.25	1	1	1	0.5	0.79454	0.96875	1	0.046875	0.193233	0.09375	0.276901	0.897999	0.990998	0.102001	0.7768	0.204002	0.843383	0.10195	0.999937	0.89805	0.965464	0.203901	0.654161	0.921875	1	0.09375	0.306066	0.1875	0.417578
unknown Clostridiales [meta_mOTU_v2_6419]	0.226483	1	0.774831	0.982253	0.452965	0.627528	0.888565	1	0.118759	0.386173	0.237518	0.583333	0.0935007	0.71625	0.907592	1	0.187001	0.418278	0.602202	0.990998	0.397798	0.916447	0.795596	0.966024	0.987642	0.999937	0.0123583	0.191387	0.0247167	0.338265	0.150899	0.820719	0.850699	1	0.301797	0.5421
candidatus Saccharibacteria oral taxon TM7x [meta_mOTU_v2_6424]	0.971893	1	0.0293159	0.112739	0.0586319	0.163883	0.5	1	0.625	0.898779	1	1	0.993195	1	0.00741577	0.0643824	0.0148315	0.0923747	0.911196	0.990998	0.0888043	0.7768	0.177609	0.843383	0.14379	0.999937	0.85621	0.954353	0.28758	0.727332	0.991943	1	0.00927734	0.0690379	0.0185547	0.109607
unknown Clostridiales [meta_mOTU_v2_6427]	0.839844	1	0.171875	0.366113	0.34375	0.519706	NA	NA	NA	NA	NA	NA	0.839844	1	0.171875	0.435772	0.34375	0.591498	0.919222	0.990998	0.0807784	0.7768	0.161557	0.843383	0.834532	0.999937	0.165468	0.504455	0.330937	0.743459	0.859375	1	0.171875	0.439662	0.34375	0.584477
unknown Oscillibacter [meta_mOTU_v2_6438]	0.0740073	0.534639	0.926883	1	0.148015	0.305081	0.75	1	0.375	0.762408	0.75	1	0.0418012	0.457438	0.958998	1	0.0836024	0.267045	0.742229	0.990998	0.257771	0.834844	0.515543	0.920584	0.987105	0.999937	0.0128949	0.191387	0.0257897	0.338265	0.0796967	0.617111	0.922836	1	0.159393	0.382144
unknown Faecalibacterium [meta_mOTU_v2_6452]	0.986469	1	0.0138245	0.0682881	0.0276489	0.102066	1	1	0.03125	0.189904	0.0625	0.295406	0.87793	1	0.124756	0.352833	0.249512	0.493966	0.173135	0.898384	0.826865	0.995666	0.346271	0.857604	0.870624	0.999937	0.129376	0.464763	0.258751	0.681942	0.97168	1	0.0297852	0.154364	0.0595703	0.227325
unknown Atopobiaceae [meta_mOTU_v2_6458]	0.941406	1	0.0703125	0.20324	0.140625	0.294081	1	1	0.125	0.386173	0.25	0.583333	0.75	1	0.3125	0.615335	0.625	0.823276	0.0617996	0.827624	0.9382	0.995666	0.123599	0.843383	0.784979	0.999937	0.215021	0.509325	0.430042	0.753241	0.890625	1	0.132812	0.378615	0.265625	0.507344
unknown Ruminococcaceae [meta_mOTU_v2_6478]	0.999639	1	0.000367371	0.00467786	0.000734742	0.00713571	0.988708	1	0.0126343	0.120461	0.0252686	0.194077	0.994358	1	0.00576504	0.0559893	0.0115301	0.0795992	0.0479027	0.826291	0.952097	0.995666	0.0958054	0.843383	0.309663	0.999937	0.690337	0.86607	0.619326	0.837649	0.993225	1	0.00691914	0.0591742	0.0138383	0.0922016
unknown Veillonella [meta_mOTU_v2_6491]	0.268188	1	0.737305	0.955564	0.536377	0.703304	0.25	1	1	1	0.5	0.79454	0.462891	1	0.54834	0.82251	0.925781	0.997129	0.935891	0.990998	0.0641092	0.7768	0.128218	0.843383	0.587918	0.999937	0.412082	0.675552	0.824165	0.935152	0.375	1	0.626953	0.891425	0.75	0.866431
unknown Eubacterium [meta_mOTU_v2_6509]	0.966208	1	0.0344962	0.1259	0.0689925	0.183873	0.953125	1	0.0625	0.311374	0.125	0.457781	0.873131	1	0.130009	0.365171	0.260017	0.51024	0.379598	0.990998	0.620402	0.976813	0.759195	0.951901	0.452329	0.999937	0.547671	0.775259	0.904658	0.963014	0.964539	1	0.0366402	0.170575	0.0732803	0.246495
unknown Prevotella [meta_mOTU_v2_6516]	0.870605	1	0.137451	0.315038	0.274902	0.447497	1	1	0.25	0.55746	0.5	0.79454	0.734375	1	0.283203	0.580211	0.566406	0.77592	0.459277	0.990998	0.540723	0.960633	0.918555	0.971921	0.870624	0.999937	0.129376	0.464763	0.258751	0.681942	0.65625	1	0.365234	0.653116	0.730469	0.866431
unknown Clostridiales [meta_mOTU_v2_6525]	0.996677	1	0.00340062	0.024357	0.00680125	0.0389711	0.90625	1	0.109375	0.386173	0.21875	0.583333	0.987195	1	0.0133018	0.0918308	0.0266037	0.134902	0.377082	0.990998	0.622918	0.976813	0.754164	0.951247	0.836789	0.999937	0.163211	0.504455	0.326422	0.743459	0.983501	1	0.0172215	0.106106	0.0344429	0.161769
unknown Azospirillum [meta_mOTU_v2_6527]	0.21875	1	0.8125	1	0.4375	0.617457	1	1	0.5	0.79454	1	1	0.125	0.823276	0.9375	1	0.25	0.493966	0.192688	0.898384	0.807312	0.995666	0.385377	0.87867	0.834532	0.999937	0.165468	0.504455	0.330937	0.743459	0.375	1	0.6875	0.936048	0.75	0.866431
unknown Pasteurellaceae [meta_mOTU_v2_6543]	0.904528	1	0.0962934	0.255445	0.192587	0.365405	0.878906	1	0.128906	0.396029	0.257812	0.598576	0.767887	1	0.234631	0.517091	0.469262	0.702056	0.154399	0.898384	0.845601	0.995666	0.308798	0.848327	0.280917	0.999937	0.719083	0.874492	0.561834	0.818577	0.897268	1	0.104009	0.327458	0.208019	0.448101
unknown Clostridiales [meta_mOTU_v2_6548]	0.77667	1	0.226082	0.441397	0.452164	0.627528	0.78125	1	0.226562	0.55746	0.453125	0.79454	0.598999	1	0.412476	0.724995	0.824951	0.958817	0.0621079	0.827624	0.937892	0.995666	0.124216	0.843383	0.65202	0.999937	0.34798	0.615237	0.69596	0.868532	0.888489	1	0.115692	0.350749	0.231384	0.474343
unknown Ruminococcaceae [meta_mOTU_v2_6557]	0.995386	1	0.00467667	0.0301093	0.00935333	0.0482834	0.970856	1	0.0319214	0.191875	0.0638428	0.296681	0.975917	1	0.0244722	0.133548	0.0489443	0.19209	0.299893	0.990998	0.700107	0.981159	0.599787	0.925604	0.378484	0.999937	0.621516	0.830652	0.756968	0.902142	0.987884	1	0.0123429	0.0861688	0.0246858	0.136009
unknown Clostridiales [meta_mOTU_v2_6561]	0.942738	1	0.0577887	0.179822	0.115577	0.261686	0.803711	1	0.206787	0.55746	0.413574	0.79454	0.907332	1	0.0938023	0.295322	0.187605	0.418278	0.552252	0.990998	0.447748	0.928696	0.895497	0.971921	0.698854	0.999937	0.301146	0.566155	0.602292	0.825033	0.880413	1	0.12101	0.357415	0.24202	0.483196
unknown Clostridiales [meta_mOTU_v2_6571]	0.955679	1	0.044601	0.152121	0.0892019	0.2232	0.804688	1	0.210938	0.55746	0.421875	0.79454	0.902313	1	0.0990448	0.310124	0.19809	0.435151	0.0796713	0.898384	0.920329	0.995666	0.159343	0.843383	0.443083	0.999937	0.556917	0.777478	0.886167	0.958559	0.710205	1	0.292572	0.582096	0.585144	0.778598
unknown Clostridiales [meta_mOTU_v2_6575]	0.999378	1	0.000632703	0.00636033	0.00126541	0.00993257	0.996826	1	0.00366211	0.0526867	0.00732422	0.0881696	0.978242	1	0.0221456	0.123934	0.0442912	0.179792	0.0452	0.826291	0.9548	0.995666	0.0904	0.843383	0.825236	0.999937	0.174764	0.509325	0.349528	0.748119	0.999199	1	0.000824463	0.021124	0.00164893	0.027763
unknown Clostridiales [meta_mOTU_v2_6602]	0.404355	1	0.597335	0.832209	0.808709	0.905178	0.830544	1	0.179035	0.523844	0.35807	0.7772	0.211852	1	0.790033	1	0.423704	0.670669	0.533244	0.990998	0.466756	0.935145	0.933513	0.975669	0.985476	0.999937	0.0145239	0.210039	0.0290479	0.372341	0.144596	0.796668	0.856957	1	0.289192	0.531112
unknown Lachnospiraceae [meta_mOTU_v2_6615]	0.145201	0.797269	0.85585	1	0.290402	0.463511	0.400391	1	0.611328	0.896723	0.800781	1	0.144447	0.842126	0.857107	1	0.288894	0.532271	0.899186	0.990998	0.100814	0.7768	0.201628	0.843383	0.828019	0.999937	0.171981	0.509325	0.343962	0.748119	0.0187903	0.358894	0.981553	1	0.0375806	0.17507
unknown Clostridiales [meta_mOTU_v2_6629]	0.0746578	0.534639	0.92599	1	0.149316	0.306126	0.333008	1	0.680664	0.962297	0.666016	0.978373	0.077516	0.64372	0.923478	1	0.155032	0.368078	0.724348	0.990998	0.275652	0.834844	0.551303	0.920584	0.80219	0.999937	0.19781	0.509325	0.39562	0.753241	0.0496732	0.490737	0.951062	1	0.0993463	0.298828
unknown Faecalibacterium [meta_mOTU_v2_6631]	0.999997	1	2.78783e-06	0.000198711	5.57566e-06	0.000250439	0.991028	1	0.0100708	0.101257	0.0201416	0.163799	0.999951	1	5.06464e-05	0.00290204	0.000101293	0.00362755	0.236557	0.990998	0.763443	0.988923	0.473115	0.917802	0.577331	0.999937	0.422669	0.676235	0.845339	0.938773	0.999983	1	1.75984e-05	0.00168065	3.51969e-05	0.00168065
unknown Clostridiales [meta_mOTU_v2_6632]	0.999952	1	4.8701e-05	0.0010733	9.74021e-05	0.00150842	0.996616	1	0.00386047	0.0526867	0.00772095	0.0881696	0.99871	1	0.0013197	0.0243931	0.0026394	0.0321782	0.121411	0.898384	0.878589	0.995666	0.242823	0.848327	0.824908	0.999937	0.175092	0.509325	0.350183	0.748119	0.999521	1	0.000491527	0.0148234	0.000983053	0.0181706
unknown Ruminococcaceae [meta_mOTU_v2_6652]	0.00624014	0.131033	0.993842	1	0.0124803	0.0581398	0.695312	1	0.322266	0.690748	0.644531	0.955565	0.00205971	0.0645269	0.997986	1	0.00411942	0.0417692	0.703888	0.990998	0.296112	0.834844	0.592224	0.920584	0.998929	0.999937	0.00107091	0.106457	0.00214182	0.212913	0.0321764	0.42877	0.968341	1	0.0643529	0.231151
unknown Eubacterium [meta_mOTU_v2_6657]	0.99998	1	2.08239e-05	0.000701889	4.16479e-05	0.000917855	0.991943	1	0.00902939	0.0942123	0.0180588	0.151311	0.999329	1	0.000687279	0.0183106	0.00137456	0.0224895	0.028892	0.762183	0.971108	0.995666	0.0577839	0.843383	0.44881	0.999937	0.55119	0.775259	0.89762	0.963014	0.999911	1	9.22542e-05	0.00480561	0.000184508	0.00528617
Ruminococcus sp. CAG:177 [meta_mOTU_v2_6664]	0.96991	1	0.0311737	0.116274	0.0623474	0.168927	1	1	0.5	0.79454	1	1	0.952667	1	0.0490417	0.197894	0.0980835	0.282685	0.951595	0.990998	0.0484046	0.7768	0.0968093	0.843383	0.870624	0.999937	0.129376	0.464763	0.258751	0.681942	0.973633	1	0.0302734	0.154364	0.0605469	0.227325
unknown Clostridiales [meta_mOTU_v2_6672]	9.40816e-07	0.000107818	0.999999	1	1.88163e-06	0.000107818	0.00228882	0.25239	0.998016	1	0.00457764	0.0744539	9.02455e-05	0.00738724	0.999912	1	0.000180491	0.00574563	0.757335	0.990998	0.242665	0.834844	0.48533	0.917802	0.381047	0.999937	0.618953	0.830652	0.762093	0.902984	1.2458e-05	0.00122374	0.999988	1	2.49159e-05	0.00146848
Oscillibacter sp. 57_20 [meta_mOTU_v2_6676]	0.99851	1	0.00151273	0.0131332	0.00302545	0.0211413	0.998535	1	0.00170898	0.0361432	0.00341797	0.0664821	0.961307	1	0.0392623	0.179979	0.0785247	0.260085	0.130332	0.898384	0.869668	0.995666	0.260665	0.848327	0.929629	0.999937	0.0703708	0.414173	0.140742	0.645352	0.99722	1	0.00284386	0.0346709	0.00568771	0.0517311
unknown Clostridiales [meta_mOTU_v2_6699]	0.996523	1	0.00355163	0.0251245	0.00710326	0.0402987	1	1	0.0078125	0.084712	0.015625	0.137153	0.937979	1	0.0637302	0.225416	0.12746	0.320328	0.252881	0.990998	0.747119	0.988681	0.505763	0.920584	0.959585	0.999937	0.0404147	0.350675	0.0808294	0.54925	0.997397	1	0.00269222	0.034281	0.00538445	0.0505785
unknown Clostridiales [meta_mOTU_v2_6700]	0.948914	1	0.0543213	0.174866	0.108643	0.256182	0.75	1	0.5	0.79454	1	1	0.939941	1	0.0629883	0.225416	0.125977	0.320252	0.671503	0.990998	0.328497	0.868158	0.656994	0.93966	0.488738	0.999937	0.511262	0.766893	0.977476	0.986219	0.960938	1	0.0429688	0.192352	0.0859375	0.269083
unknown Clostridiales [meta_mOTU_v2_6716]	0.992188	1	0.015625	0.0739928	0.03125	0.108599	1	1	0.5	0.79454	1	1	0.984375	1	0.03125	0.155707	0.0625	0.223828	0.717648	0.990998	0.282352	0.834844	0.564703	0.920584	0.71045	0.999937	0.28955	0.558383	0.5791	0.818577	0.96875	1	0.0625	0.235609	0.125	0.336268
unknown Clostridiales [meta_mOTU_v2_6721]	0.739033	1	0.262512	0.494555	0.525024	0.696385	0.457031	1	0.570312	0.866436	0.914062	1	0.775333	1	0.226775	0.509577	0.453551	0.689349	0.927813	0.990998	0.072187	0.7768	0.144374	0.843383	0.666553	0.999937	0.333447	0.597028	0.666893	0.856246	0.501417	1	0.501417	0.789318	1	1
Roseburia sp. CAG:303 [meta_mOTU_v2_6722]	0.25	1	0.796875	0.990476	0.5	0.67096	0.5	1	1	1	1	1	0.4375	1	0.625	0.877757	0.875	0.971657	0.784979	0.990998	0.215021	0.815875	0.430042	0.896051	0.46625	0.999937	0.53375	0.774199	0.932499	0.963241	0.25	1	0.796875	1	0.5	0.703931
unknown Clostridium [meta_mOTU_v2_6741]	0.75	1	0.3125	0.555696	0.625	0.780007	1	1	0.5	0.79454	1	1	0.5625	1	0.5625	0.835006	1	1	0.455041	0.990998	0.544959	0.960633	0.910082	0.971921	0.35469	0.999937	0.64531	0.846406	0.709381	0.872741	0.75	1	0.375	0.653116	0.75	0.866431
unknown Clostridiales [meta_mOTU_v2_6760]	0.985596	1	0.0153809	0.0739928	0.0307617	0.108599	1	1	0.25	0.55746	0.5	0.79454	0.957031	1	0.0458984	0.191969	0.0917969	0.273956	0.665057	0.990998	0.334943	0.870492	0.669886	0.93966	0.784979	0.999937	0.215021	0.509325	0.430042	0.753241	0.820312	1	0.195312	0.466309	0.390625	0.623477
unknown Clostridiales [meta_mOTU_v2_6777]	0.939801	1	0.0613654	0.185065	0.122731	0.268237	0.867188	1	0.15625	0.46455	0.3125	0.696825	0.868805	1	0.135132	0.375783	0.270264	0.519668	0.369353	0.990998	0.630647	0.976813	0.738705	0.951247	0.491842	0.999937	0.508158	0.766893	0.983684	0.988944	0.814301	1	0.191254	0.463303	0.382507	0.617399
unknown Clostridiales [meta_mOTU_v2_6787]	0.999938	1	6.29686e-05	0.00123175	0.000125937	0.00167819	1	1	0.00195312	0.0361432	0.00390625	0.0664821	0.993495	1	0.00663567	0.060353	0.0132713	0.0854435	0.0606636	0.827624	0.939336	0.995666	0.121327	0.843383	0.897999	0.999937	0.102001	0.436107	0.204002	0.654161	0.998369	1	0.00169849	0.0280626	0.00339699	0.0385173
unknown Ruminococcaceae [meta_mOTU_v2_6789]	0.846672	1	0.154432	0.341433	0.308864	0.484875	1	1	0.00195312	0.0361432	0.00390625	0.0664821	0.370101	1	0.632479	0.883928	0.740202	0.918042	0.336801	0.990998	0.663199	0.976813	0.673601	0.93966	0.999131	0.999937	0.000869492	0.106457	0.00173898	0.212913	0.696338	1	0.306148	0.596875	0.612296	0.799193
unknown Parvimonas [meta_mOTU_v2_6790]	1	1	0.0078125	0.0430439	0.015625	0.0663194	NA	NA	NA	NA	NA	NA	1	1	0.0078125	0.0651311	0.015625	0.0946116	0.935891	0.990998	0.0641092	0.7768	0.128218	0.843383	NA	NA	NA	NA	NA	NA	1	1	0.0625	0.235609	0.125	0.336268
unknown Clostridiales [meta_mOTU_v2_6791]	0.431641	1	0.589844	0.826358	0.863281	0.926723	NA	NA	NA	NA	NA	NA	0.431641	1	0.589844	0.853486	0.863281	0.971657	0.870624	0.990998	0.129376	0.784809	0.258751	0.848327	0.919222	0.999937	0.0807784	0.414173	0.161557	0.648717	0.484375	1	0.53125	0.818296	0.96875	1
unknown Clostridium [meta_mOTU_v2_6792]	0.999519	1	0.000489087	0.00538936	0.000978174	0.00836558	0.958557	1	0.045105	0.25195	0.09021	0.38081	0.996834	1	0.00323457	0.0404182	0.00646914	0.053891	0.16615	0.898384	0.83385	0.995666	0.3323	0.848327	0.398108	0.999937	0.601892	0.821955	0.796215	0.922105	0.999754	1	0.000253575	0.0111768	0.00050715	0.0124859
unknown Clostridiales [meta_mOTU_v2_6795]	0.941727	1	0.0597844	0.182215	0.119569	0.264529	1	1	0.03125	0.189904	0.0625	0.295406	0.699692	1	0.307388	0.613706	0.614777	0.821135	0.261694	0.990998	0.738306	0.98647	0.523388	0.920584	0.935891	0.999937	0.0641092	0.410882	0.128218	0.639896	0.783569	1	0.225098	0.501871	0.450195	0.671776
unknown Clostridiales [meta_mOTU_v2_6801]	0.835938	1	0.179688	0.376947	0.359375	0.537655	0.75	1	0.5	0.79454	1	1	0.820312	1	0.195312	0.472211	0.390625	0.639509	0.662741	0.990998	0.337259	0.870492	0.674517	0.93966	0.477485	0.999937	0.522515	0.774199	0.954969	0.977775	0.84375	1	0.1875	0.460656	0.375	0.611605
candidatus Saccharibacteria oral taxon TM7x [meta_mOTU_v2_6803]	0.93477	1	0.0658211	0.196435	0.131642	0.282513	0.165039	1	0.841797	1	0.330078	0.727224	0.99023	1	0.00995684	0.0740944	0.0199137	0.106641	0.833444	0.990998	0.166556	0.784809	0.333113	0.848327	0.0788036	0.999937	0.921196	0.97113	0.157607	0.648717	0.940467	1	0.0603985	0.235609	0.120797	0.336268
unknown Clostridiales [meta_mOTU_v2_6807]	0.998482	1	0.00156975	0.0134249	0.0031395	0.0216739	1	1	0.125	0.386173	0.25	0.583333	0.992455	1	0.00784302	0.0651311	0.015686	0.0946116	0.72099	0.990998	0.27901	0.834844	0.558019	0.920584	0.919222	0.999937	0.0807784	0.414173	0.161557	0.648717	0.99292	1	0.00728607	0.0613959	0.0145721	0.0959752
unknown Clostridiales [meta_mOTU_v2_6808]	0.999661	1	0.000346288	0.00467786	0.000692576	0.00713571	0.902344	1	0.109375	0.386173	0.21875	0.583333	0.999255	1	0.000787735	0.0196249	0.00157547	0.0243985	0.11673	0.898384	0.88327	0.995666	0.23346	0.848327	0.5	0.999937	0.5	0.764228	1	1	0.999986	1	1.52588e-05	0.00168065	3.05176e-05	0.00158969
unknown Eggerthellaceae [meta_mOTU_v2_6813]	0.503662	1	0.497681	0.756422	0.995361	1	0.75	1	0.3125	0.677696	0.625	0.936653	0.277344	1	0.732422	0.964776	0.554688	0.771446	0.135386	0.898384	0.864614	0.995666	0.270771	0.848327	0.372226	0.999937	0.627774	0.835058	0.744452	0.889557	0.0917969	0.655107	0.910156	1	0.183594	0.417578
unknown Clostridiales [meta_mOTU_v2_6819]	0.999633	1	0.000395775	0.00480479	0.00079155	0.00743538	1	1	0.0625	0.311374	0.125	0.457781	0.996033	1	0.00431824	0.0475107	0.00863647	0.0659827	0.446911	0.990998	0.553089	0.960633	0.893821	0.971921	0.919222	0.999937	0.0807784	0.414173	0.161557	0.648717	0.996887	1	0.00335693	0.0382304	0.00671387	0.0582016
unknown Clostridiales [meta_mOTU_v2_6823]	0.742188	1	0.28125	0.518187	0.5625	0.724298	0.75	1	0.5	0.79454	1	1	0.75	1	0.3125	0.615335	0.625	0.823276	0.295768	0.990998	0.704232	0.981159	0.591536	0.920584	0.342704	0.999937	0.657296	0.848318	0.685407	0.864809	0.828125	1	0.203125	0.478974	0.40625	0.641271
unknown Clostridiales [meta_mOTU_v2_6832]	0.99998	1	2.03932e-05	0.000701889	4.07865e-05	0.000917855	0.999207	1	0.000976562	0.0305379	0.00195312	0.0557649	0.998293	1	0.00174544	0.0285753	0.00349087	0.039221	0.267208	0.990998	0.732792	0.985005	0.534416	0.920584	0.918058	0.999937	0.0819417	0.416352	0.163883	0.650917	0.999484	1	0.000529793	0.0151786	0.00105959	0.0189732
unknown Clostridiales [meta_mOTU_v2_6834]	0.589844	1	0.431641	0.677904	0.863281	0.926723	0.75	1	0.375	0.762408	0.75	1	0.453125	1	0.59375	0.854821	0.90625	0.988291	0.105736	0.898384	0.894264	0.995666	0.211472	0.848327	0.555562	0.999937	0.444438	0.696287	0.888877	0.958559	0.722656	1	0.300781	0.59226	0.601562	0.790586
unknown Anaerotruncus [meta_mOTU_v2_6835]	0.947266	1	0.0581055	0.179822	0.116211	0.261686	1	1	0.25	0.55746	0.5	0.79454	0.888672	1	0.121094	0.352217	0.242188	0.493966	0.443083	0.990998	0.556917	0.960633	0.886167	0.971921	0.575555	0.999937	0.424445	0.676235	0.84889	0.938773	0.875	1	0.140625	0.393455	0.28125	0.525461
unknown Ruminococcaceae [meta_mOTU_v2_6850]	0.125	0.723485	0.9375	1	0.25	0.417638	0.5	1	0.75	0.962297	1	1	0.25	1	1	1	0.5	0.718045	0.192688	0.898384	0.807312	0.995666	0.385377	0.87867	0.112364	0.999937	0.887636	0.965464	0.224729	0.681942	0.25	1	0.875	1	0.5	0.703931
unknown Clostridiales [meta_mOTU_v2_6852]	0.99512	1	0.00494909	0.0315092	0.00989819	0.0497514	0.990723	1	0.010498	0.103668	0.0209961	0.168273	0.942259	1	0.0585645	0.22533	0.117129	0.316738	0.158865	0.898384	0.841135	0.995666	0.31773	0.848327	0.869523	0.999937	0.130477	0.465752	0.260953	0.683007	0.977916	1	0.0224774	0.125044	0.0449548	0.18666
unknown Clostridiales [meta_mOTU_v2_6856]	0.742737	1	0.263245	0.494555	0.526489	0.696717	1	1	0.125	0.386173	0.25	0.583333	0.466064	1	0.546387	0.821731	0.932129	0.998336	0.276754	0.990998	0.723246	0.982037	0.553509	0.920584	0.919222	0.999937	0.0807784	0.414173	0.161557	0.648717	0.758789	1	0.249023	0.526654	0.498047	0.703931
unknown Pasteurellaceae [meta_mOTU_v2_6865]	0.590561	1	0.411238	0.660054	0.822476	0.908051	0.759277	1	0.25293	0.561727	0.505859	0.799258	0.429565	1	0.573156	0.842099	0.85913	0.971657	0.113639	0.898384	0.886361	0.995666	0.227277	0.848327	0.0893142	0.999937	0.910686	0.965464	0.178628	0.654161	0.703742	1	0.298717	0.590443	0.597434	0.789072
Roseburia sp. 40_7 [meta_mOTU_v2_6875]	0.953688	1	0.0468208	0.155257	0.0936416	0.22859	1	1	0.015625	0.128965	0.03125	0.208208	0.748336	1	0.253975	0.537003	0.50795	0.727639	0.549327	0.990998	0.450673	0.928905	0.901345	0.971921	0.99548	0.999937	0.00452001	0.126447	0.00904002	0.235167	0.858195	1	0.143737	0.395967	0.287474	0.529654
unknown Clostridium [meta_mOTU_v2_6883]	0.974151	1	0.0266294	0.10469	0.0532589	0.155176	0.953125	1	0.0625	0.311374	0.125	0.457781	0.892792	1	0.111511	0.334534	0.223022	0.471557	0.27901	0.990998	0.72099	0.9813	0.558019	0.920584	0.739259	0.999937	0.260741	0.558383	0.521482	0.818577	0.9599	1	0.0425415	0.192208	0.085083	0.269083
unknown Clostridiales [meta_mOTU_v2_6885]	0.892167	1	0.109852	0.27249	0.219704	0.392181	1	1	0.125	0.386173	0.25	0.583333	0.720688	1	0.283569	0.580211	0.567139	0.77592	0.613498	0.990998	0.386502	0.915147	0.773004	0.956655	0.78146	0.999937	0.21854	0.509325	0.43708	0.753863	0.884308	1	0.119781	0.356016	0.239563	0.480498
unknown Clostridiales [meta_mOTU_v2_6891]	0.611328	1	0.410156	0.660054	0.820312	0.908051	NA	NA	NA	NA	NA	NA	0.611328	1	0.410156	0.724995	0.820312	0.958449	0.919222	0.990998	0.0807784	0.7768	0.161557	0.843383	0.870624	0.999937	0.129376	0.464763	0.258751	0.681942	0.4375	1	0.625	0.890858	0.875	0.93715
unknown Ruminococcaceae [meta_mOTU_v2_6905]	0.999974	1	2.62246e-05	0.000751335	5.24492e-05	0.0010169	0.981995	1	0.0198975	0.15073	0.0397949	0.23663	0.999792	1	0.00021405	0.00932617	0.0004281	0.0106653	0.89928	0.990998	0.10072	0.7768	0.201441	0.843383	0.711617	0.999937	0.288383	0.558383	0.576767	0.818577	0.996874	1	0.00319516	0.0373638	0.00639032	0.0563331
Sutterella parvirubra [meta_mOTU_v2_6907]	0.125	0.723485	0.890625	1	0.25	0.417638	0.5	1	0.75	0.962297	1	1	0.125	0.823276	0.9375	1	0.25	0.493966	0.256792	0.990998	0.743208	0.98647	0.513585	0.920584	0.18021	0.999937	0.81979	0.937853	0.360419	0.753241	0.125	0.746094	0.9375	1	0.25	0.485593
unknown Acidaminococcus [meta_mOTU_v2_6910]	0.00878906	0.15261	0.992188	1	0.0175781	0.0714345	0.1875	1	0.875	1	0.375	0.79454	0.0234375	0.327553	0.984375	1	0.046875	0.185237	0.109762	0.898384	0.890238	0.995666	0.219523	0.848327	0.335102	0.999937	0.664898	0.849972	0.670205	0.856246	0.0117188	0.313359	0.992188	1	0.0234375	0.131664
unknown Clostridiales [meta_mOTU_v2_6916]	0.999862	1	0.000141389	0.00231474	0.000282778	0.00330677	0.990234	1	0.0107422	0.104218	0.0214844	0.169727	0.997032	1	0.00302812	0.0403515	0.00605625	0.0525793	0.0854074	0.898384	0.914593	0.995666	0.170815	0.843383	0.671503	0.999937	0.328497	0.596242	0.656994	0.856246	0.995991	1	0.00410646	0.0408465	0.00821292	0.063176
unknown Peptostreptococcaceae [meta_mOTU_v2_6922]	0.973633	1	0.0302734	0.114879	0.0605469	0.166795	1	1	0.25	0.55746	0.5	0.79454	0.929688	1	0.0820312	0.264067	0.164062	0.380598	0.45117	0.990998	0.54883	0.960633	0.90234	0.971921	0.784979	0.999937	0.215021	0.509325	0.430042	0.753241	0.953125	1	0.0546875	0.228729	0.109375	0.321394
unknown Clostridiales [meta_mOTU_v2_6926]	0.999448	1	0.000562676	0.00608327	0.00112535	0.00934531	0.941406	1	0.0703125	0.329515	0.140625	0.489092	0.998034	1	0.00202802	0.0297605	0.00405604	0.0417692	0.328335	0.990998	0.671665	0.976813	0.656669	0.93966	0.745909	0.999937	0.254091	0.54907	0.508182	0.809646	0.995325	1	0.00481719	0.0467839	0.00963438	0.0726381
unknown Clostridiales [meta_mOTU_v2_6929]	0.47062	1	0.532517	0.786424	0.94124	0.97321	1	1	0.25	0.55746	0.5	0.79454	0.316099	1	0.685398	0.91975	0.632198	0.828947	0.81414	0.990998	0.18586	0.815875	0.37172	0.87867	0.974643	0.999937	0.0253566	0.276508	0.0507133	0.456719	0.389526	1	0.621948	0.890858	0.779053	0.885709
unknown cellular organisms [meta_mOTU_v2_6934]	0.25865	1	0.74596	0.958979	0.5173	0.687732	0.171875	1	0.859375	1	0.34375	0.751359	0.453369	1	0.555908	0.831685	0.906738	0.988291	0.569299	0.990998	0.430701	0.922874	0.861402	0.971921	0.0577155	0.999937	0.942284	0.98022	0.115431	0.638266	0.389526	1	0.621948	0.890858	0.779053	0.885709
unknown Lachnospiraceae [meta_mOTU_v2_6937]	0.953923	1	0.0465062	0.155257	0.0930124	0.22859	0.902283	1	0.104424	0.386173	0.208847	0.583333	0.894195	1	0.107012	0.326158	0.214023	0.457594	0.438006	0.990998	0.561994	0.960633	0.876012	0.971921	0.801401	0.999937	0.198599	0.509325	0.397198	0.753241	0.84704	1	0.154586	0.411988	0.309171	0.550171
Prevotella sp. CAG:279 [meta_mOTU_v2_6938]	0.992188	1	0.0117188	0.0589021	0.0234375	0.0907411	1	1	0.125	0.386173	0.25	0.583333	0.96875	1	0.0625	0.225416	0.125	0.320058	0.173419	0.898384	0.826581	0.995666	0.346838	0.857604	0.71045	0.999937	0.28955	0.558383	0.5791	0.818577	0.984375	1	0.0234375	0.127902	0.046875	0.190492
unknown Clostridiales [meta_mOTU_v2_6961]	0.222168	1	0.789062	0.990476	0.444336	0.622262	0.625	1	0.5	0.79454	1	1	0.136719	0.837057	0.871094	1	0.273438	0.520124	0.112364	0.898384	0.887636	0.995666	0.224729	0.848327	0.609394	0.999937	0.390606	0.662352	0.781212	0.913305	0.414062	1	0.617188	0.890858	0.828125	0.914827
unknown Clostridiales [meta_mOTU_v2_6975]	0.135949	0.771277	0.865003	1	0.271899	0.445137	0.5	1	0.625	0.898779	1	1	0.159787	0.871979	0.841905	1	0.319574	0.55957	0.980628	0.992031	0.0193725	0.7768	0.038745	0.843383	0.987592	0.999937	0.0124078	0.191387	0.0248155	0.338265	0.303893	1	0.699005	0.945345	0.607786	0.795118
unknown Lentisphaerae [meta_mOTU_v2_6979]	0.69751	1	0.314209	0.555696	0.628418	0.780007	0.75	1	0.375	0.762408	0.75	1	0.611328	1	0.410156	0.724995	0.820312	0.958449	0.65202	0.990998	0.34798	0.886189	0.69596	0.94577	0.585482	0.999937	0.414518	0.675552	0.829035	0.935152	0.4375	1	0.625	0.890858	0.875	0.93715
unknown Clostridiales [meta_mOTU_v2_6986]	0.921875	1	0.09375	0.249855	0.1875	0.356935	1	1	0.5	0.79454	1	1	0.84375	1	0.1875	0.457181	0.375	0.621026	0.636817	0.990998	0.363183	0.89372	0.726366	0.950853	0.784979	0.999937	0.215021	0.509325	0.430042	0.753241	0.75	1	0.375	0.653116	0.75	0.866431
unknown Synergistaceae [meta_mOTU_v2_6989]	0.355469	1	0.652344	0.887869	0.710938	0.84341	1	1	0.5	0.79454	1	1	0.226562	1	0.78125	0.997007	0.453125	0.689349	0.717648	0.990998	0.282352	0.834844	0.564703	0.920584	0.919222	0.999937	0.0807784	0.414173	0.161557	0.648717	0.328125	1	0.6875	0.936048	0.65625	0.82463
unknown Eggerthella [meta_mOTU_v2_6998]	0.137451	0.772152	0.870605	1	0.274902	0.447497	0.21875	1	0.8125	0.998472	0.4375	0.79454	0.195312	0.982113	0.820312	1	0.390625	0.639509	0.0227651	0.762183	0.977235	0.995666	0.0455301	0.843383	0.184103	0.999937	0.815897	0.937622	0.368206	0.753241	0.0195312	0.361013	0.983398	1	0.0390625	0.176243
unknown Massiliomicrobiota [meta_mOTU_v2_7010]	0.0270383	0.29232	0.973314	1	0.0540766	0.155708	0.5	1	0.53125	0.829891	1	1	0.0219385	0.321753	0.978523	1	0.0438771	0.179583	0.632127	0.990998	0.367873	0.896984	0.735746	0.951247	0.794206	0.999937	0.205794	0.509325	0.411589	0.753241	0.022789	0.362725	0.977942	1	0.045578	0.187886
unknown Clostridiales [meta_mOTU_v2_7014]	0.999953	1	4.77054e-05	0.0010733	9.54107e-05	0.00150842	0.746094	1	0.259766	0.574602	0.519531	0.813883	0.999985	1	1.51047e-05	0.00123642	3.02093e-05	0.00192333	0.789225	0.990998	0.210775	0.815875	0.421549	0.895548	0.264497	0.999937	0.735503	0.883623	0.528994	0.818577	0.998359	1	0.00168235	0.0280626	0.0033647	0.0385173
unknown Clostridiales [meta_mOTU_v2_7018]	0.974951	1	0.0253338	0.101512	0.0506675	0.149652	0.982422	1	0.0195312	0.150011	0.0390625	0.2348	0.84392	1	0.158209	0.408349	0.316417	0.556157	0.190353	0.898384	0.809647	0.995666	0.380706	0.87867	0.891029	0.999937	0.108971	0.458656	0.217943	0.679115	0.746241	1	0.255926	0.531324	0.511852	0.710148
unknown Clostridiales [meta_mOTU_v2_7031]	0.999958	1	4.30691e-05	0.00102827	8.61382e-05	0.00145168	0.999046	1	0.00112152	0.0305379	0.00224304	0.0557649	0.994989	1	0.00511372	0.0523244	0.0102274	0.0732541	0.00946266	0.762183	0.990537	0.998145	0.0189253	0.843383	0.801815	0.999937	0.198185	0.509325	0.39637	0.753241	0.998414	1	0.00162391	0.0280626	0.00324782	0.0385173
unknown Sutterellaceae [meta_mOTU_v2_7053]	0.121826	0.723485	0.885742	1	0.243652	0.417638	0.25	1	0.8125	0.998472	0.5	0.79454	0.207031	1	0.8125	1	0.414062	0.661481	0.282986	0.990998	0.717014	0.981159	0.565971	0.920584	0.239455	0.999937	0.760545	0.904952	0.47891	0.780651	0.283203	1	0.734375	0.974067	0.566406	0.763904
unknown Akkermansia [meta_mOTU_v2_7059]	0.585083	1	0.423523	0.674636	0.847046	0.923456	1	1	0.5	0.79454	1	1	0.469666	1	0.539795	0.816833	0.939331	0.998423	0.836789	0.990998	0.163211	0.784809	0.326422	0.848327	0.949088	0.999937	0.0509124	0.368136	0.101825	0.586012	0.734375	1	0.283203	0.571392	0.566406	0.763904
unknown Clostridiales [meta_mOTU_v2_7061]	0.999989	1	1.33514e-05	0.00058849	2.67029e-05	0.000701492	1	1	0.03125	0.189904	0.0625	0.295406	0.999634	1	0.000427246	0.0144007	0.000854492	0.0163208	0.229756	0.990998	0.770244	0.988923	0.459511	0.912038	0.784979	0.999937	0.215021	0.509325	0.430042	0.753241	0.999695	1	0.000366211	0.0123435	0.000732422	0.0148015
unknown Clostridiales [meta_mOTU_v2_7076]	0.9456	1	0.0554446	0.175556	0.110889	0.258338	0.976562	1	0.03125	0.189904	0.0625	0.295406	0.756859	1	0.248741	0.530556	0.497482	0.718045	0.111981	0.898384	0.888019	0.995666	0.223961	0.848327	0.793331	0.999937	0.206669	0.509325	0.413337	0.753241	0.857515	1	0.145483	0.397106	0.290966	0.532275
unknown Firmicutes [meta_mOTU_v2_7081]	0.993164	1	0.0078125	0.0430439	0.015625	0.0663194	1	1	0.25	0.55746	0.5	0.79454	0.976562	1	0.0273438	0.145074	0.0546875	0.208906	0.507739	0.990998	0.492261	0.956155	0.984523	0.99081	0.71045	0.999937	0.28955	0.558383	0.5791	0.818577	0.9375	1	0.078125	0.271307	0.15625	0.376182
unknown Eggerthella [meta_mOTU_v2_7082]	0.960541	1	0.0415039	0.144132	0.0830078	0.212337	1	1	0.0625	0.311374	0.125	0.457781	0.812012	1	0.199707	0.480807	0.399414	0.648341	0.259422	0.990998	0.740578	0.98647	0.518843	0.920584	0.732151	0.999937	0.267849	0.558383	0.535698	0.818577	0.957031	1	0.0458984	0.20183	0.0917969	0.282778
unknown Clostridiales [meta_mOTU_v2_7093]	0.999975	1	2.5817e-05	0.000751335	5.16341e-05	0.0010169	1	1	0.00195312	0.0361432	0.00390625	0.0664821	0.998504	1	0.00153234	0.0259977	0.00306467	0.0353569	0.698147	0.990998	0.301853	0.839619	0.603705	0.925604	0.980957	0.999937	0.0190431	0.240622	0.0380861	0.41886	0.9984	1	0.00164063	0.0280626	0.00328125	0.0385173
unknown Clostridiales [meta_mOTU_v2_7097]	0.754883	1	0.255615	0.483391	0.51123	0.681244	0.75	1	0.5	0.79454	1	1	0.734375	1	0.283203	0.580211	0.566406	0.77592	0.724947	0.990998	0.275053	0.834844	0.550107	0.920584	0.671221	0.999937	0.328779	0.596242	0.657558	0.856246	0.754883	1	0.255615	0.531324	0.51123	0.710148
unknown Clostridiales [meta_mOTU_v2_7104]	0.85236	1	0.148654	0.33015	0.297308	0.468015	0.790194	1	0.220627	0.55746	0.441254	0.79454	0.788226	1	0.213669	0.49897	0.427338	0.672584	0.234696	0.990998	0.765304	0.988923	0.469391	0.917802	0.744402	0.999937	0.255598	0.550218	0.511195	0.812152	0.821206	1	0.180588	0.457862	0.361175	0.606865
unknown Oscillibacter [meta_mOTU_v2_7111]	0.3172	1	0.691772	0.913331	0.634399	0.783429	1	1	0.5	0.79454	1	1	0.24939	1	0.758301	0.974229	0.498779	0.718045	0.739259	0.990998	0.260741	0.834844	0.521482	0.920584	0.949088	0.999937	0.0509124	0.368136	0.101825	0.586012	0.431641	1	0.589844	0.875597	0.863281	0.935482
Neglecta timonensis [meta_mOTU_v2_7115]	0.786621	1	0.219727	0.435652	0.439453	0.61869	0.9375	1	0.125	0.386173	0.25	0.583333	0.570312	1	0.457031	0.76071	0.914062	0.99009	0.153262	0.898384	0.846738	0.995666	0.306524	0.848327	0.679614	0.999937	0.320386	0.587569	0.640773	0.846758	0.941406	1	0.0615234	0.235609	0.123047	0.336268
unknown Clostridiales [meta_mOTU_v2_7130]	0.87791	1	0.122982	0.29341	0.245964	0.417638	0.938454	1	0.0663633	0.319121	0.132727	0.473535	0.690403	1	0.311894	0.615335	0.623788	0.823276	0.5	0.990998	0.5	0.960633	1	1	0.941675	0.999937	0.0583249	0.410882	0.11665	0.638742	0.489151	1	0.513561	0.799647	0.978302	1
Eubacterium sp. CAG:274 [meta_mOTU_v2_7140]	0.91475	1	0.0860366	0.234757	0.172073	0.336512	0.410156	1	0.609375	0.896235	0.820312	1	0.952846	1	0.0478558	0.194478	0.0957116	0.27981	0.74889	0.990998	0.25111	0.834844	0.502221	0.920584	0.149902	0.999937	0.850098	0.95101	0.299805	0.743459	0.964958	1	0.0356327	0.16874	0.0712653	0.244521
unknown Faecalibacterium [meta_mOTU_v2_7143]	0.982635	1	0.0174561	0.0793835	0.0349121	0.117674	1	1	0.25	0.55746	0.5	0.79454	0.954346	1	0.0458984	0.191969	0.0917969	0.273956	0.771677	0.990998	0.228323	0.8214	0.456647	0.912038	0.870624	0.999937	0.129376	0.464763	0.258751	0.681942	0.928711	1	0.0720215	0.262855	0.144043	0.363597
Faecalibacterium prausnitzii [meta_mOTU_v2_7154]	0.123717	0.723485	0.878039	1	0.247433	0.417638	0.5	1	0.75	0.962297	1	1	0.121479	0.823276	0.88031	1	0.242957	0.493966	0.979569	0.992031	0.0204313	0.7768	0.0408627	0.843383	0.98162	0.999937	0.0183795	0.240622	0.0367591	0.41886	0.244795	1	0.759783	0.993962	0.48959	0.703931
unknown Clostridiales [meta_mOTU_v2_7156]	0.6875	1	0.375	0.631985	0.75	0.869939	1	1	0.25	0.55746	0.5	0.79454	0.5	1	0.625	0.877757	1	1	0.10195	0.898384	0.89805	0.995666	0.203901	0.843383	0.784979	0.999937	0.215021	0.509325	0.430042	0.753241	0.75	1	0.375	0.653116	0.75	0.866431
unknown Clostridiales [meta_mOTU_v2_7157]	0.999386	1	0.000631809	0.00636033	0.00126362	0.00993257	1	1	0.125	0.386173	0.25	0.583333	0.997005	1	0.00310516	0.0404182	0.00621033	0.0531122	0.867507	0.990998	0.132493	0.784809	0.264987	0.848327	0.870624	0.999937	0.129376	0.464763	0.258751	0.681942	0.993164	1	0.00756836	0.0628503	0.0151367	0.098386
unknown Clostridiales [meta_mOTU_v2_7158]	0.999212	1	0.00083065	0.00793271	0.0016613	0.0125253	0.9375	1	0.078125	0.357051	0.15625	0.526867	0.995728	1	0.00463867	0.0492215	0.00927734	0.0690379	0.234387	0.990998	0.765613	0.988923	0.468774	0.917802	0.443083	0.999937	0.556917	0.777478	0.886167	0.958559	0.997406	1	0.0027771	0.034593	0.0055542	0.0513316
unknown Firmicutes [meta_mOTU_v2_7175]	0.995361	1	0.00537109	0.0338202	0.0107422	0.0530627	1	1	0.5	0.79454	1	1	0.992188	1	0.00878906	0.0671807	0.0175781	0.0987951	0.86268	0.990998	0.13732	0.784809	0.274639	0.848327	0.784979	0.999937	0.215021	0.509325	0.430042	0.753241	0.929688	1	0.078125	0.271307	0.15625	0.376182
unknown Clostridiales [meta_mOTU_v2_7180]	0.998622	1	0.00140359	0.0123732	0.00280718	0.0198582	1	1	0.00195312	0.0361432	0.00390625	0.0664821	0.964824	1	0.0356788	0.170366	0.0713575	0.244837	0.587962	0.990998	0.412038	0.91706	0.824076	0.971446	0.984239	0.999937	0.0157606	0.222224	0.0315212	0.395065	0.998715	1	0.00131833	0.0265314	0.00263665	0.0349731
Clostridium sp. CAG:302 [meta_mOTU_v2_7183]	0.980225	1	0.0202637	0.0866499	0.0405273	0.129012	1	1	0.25	0.55746	0.5	0.79454	0.943359	1	0.0585938	0.22533	0.117188	0.316738	0.538634	0.990998	0.461366	0.930854	0.922731	0.971921	0.870624	0.999937	0.129376	0.464763	0.258751	0.681942	0.980225	1	0.0202637	0.118697	0.0405273	0.179404
unknown Clostridiales [meta_mOTU_v2_7186]	0.862549	1	0.14502	0.325867	0.290039	0.463511	0.75	1	0.5	0.79454	1	1	0.867188	1	0.141602	0.382725	0.283203	0.525531	0.538634	0.990998	0.461366	0.930854	0.922731	0.971921	0.477485	0.999937	0.522515	0.774199	0.954969	0.977775	0.902344	1	0.109375	0.335144	0.21875	0.457459
unknown Prevotella [meta_mOTU_v2_7196]	1	1	0.03125	0.116274	0.0625	0.168927	1	1	0.5	0.79454	1	1	1	1	0.0625	0.225416	0.125	0.320058	0.585482	0.990998	0.414518	0.91706	0.829035	0.971446	NA	NA	NA	NA	NA	NA	1	1	0.5	0.789256	1	1
unknown Clostridiales [meta_mOTU_v2_7200]	0.825775	1	0.176025	0.372187	0.352051	0.529462	NA	NA	NA	NA	NA	NA	0.825775	1	0.176025	0.444328	0.352051	0.601877	0.967958	0.992031	0.0320419	0.7768	0.0640839	0.843383	0.949088	0.999937	0.0509124	0.368136	0.101825	0.586012	0.611328	1	0.395508	0.678521	0.791016	0.892228
unknown Clostridiales [meta_mOTU_v2_7209]	0.965748	1	0.0354614	0.12801	0.0709229	0.18759	0.5	1	1	1	1	1	0.98114	1	0.0195389	0.113089	0.0390778	0.165863	0.984239	0.992031	0.0157606	0.7768	0.0315212	0.843383	0.585482	0.999937	0.414518	0.675552	0.829035	0.935152	0.946533	1	0.0568848	0.235609	0.11377	0.330913
unknown Clostridiales [meta_mOTU_v2_7230]	0.98317	1	0.017868	0.0806172	0.0357361	0.119747	1	1	0.125	0.386173	0.25	0.583333	0.939453	1	0.064209	0.225716	0.128418	0.321325	0.529669	0.990998	0.470331	0.937285	0.940662	0.978036	0.870624	0.999937	0.129376	0.464763	0.258751	0.681942	0.957031	1	0.0507812	0.215538	0.101562	0.30153
unknown Ruminococcaceae [meta_mOTU_v2_7231]	0.049159	0.447113	0.951888	1	0.0983181	0.238713	0.375	1	0.75	0.962297	0.75	1	0.0569649	0.518109	0.944336	1	0.11393	0.313855	0.805999	0.990998	0.194001	0.815875	0.388001	0.878754	0.878942	0.999937	0.121058	0.464763	0.242116	0.681942	0.0380783	0.43662	0.963539	1	0.0761566	0.249497
Clostridium sp. AT4 [meta_mOTU_v2_7263]	0.917436	1	0.0833057	0.2306	0.166611	0.33034	0.78125	1	0.226562	0.55746	0.453125	0.79454	0.864467	1	0.137066	0.375783	0.274132	0.520124	0.67935	0.990998	0.32065	0.862593	0.641299	0.93966	0.825716	0.999937	0.174284	0.509325	0.348567	0.748119	0.387715	1	0.615153	0.890858	0.775429	0.885709
unknown Ruminococcus [meta_mOTU_v2_7275]	0.912323	1	0.089006	0.240568	0.178012	0.345766	NA	NA	NA	NA	NA	NA	0.912156	1	0.0892159	0.284004	0.178432	0.407336	0.996523	0.996523	0.00347715	0.7768	0.00695429	0.843383	0.974643	0.999937	0.0253566	0.276508	0.0507133	0.456719	0.966446	1	0.0349579	0.168327	0.0699158	0.244237
unknown Clostridiales [meta_mOTU_v2_7281]	0.888697	1	0.112187	0.277083	0.224375	0.399275	1	1	0.0078125	0.084712	0.015625	0.137153	0.57482	1	0.427822	0.740721	0.855645	0.971657	0.598689	0.990998	0.401311	0.916447	0.802623	0.966088	0.995638	0.999937	0.00436237	0.126447	0.00872474	0.235167	0.90796	1	0.0932597	0.306066	0.186519	0.417578
unknown Clostridiales [meta_mOTU_v2_7298]	0.657227	1	0.350281	0.604551	0.700562	0.832825	1	1	0.5	0.79454	1	1	0.576538	1	0.434204	0.741679	0.868408	0.971657	0.831533	0.990998	0.168467	0.784809	0.336934	0.850498	0.919222	0.999937	0.0807784	0.414173	0.161557	0.648717	0.322754	1	0.688477	0.936048	0.645508	0.812914
Sutterella sp. CAG:351 [meta_mOTU_v2_7305]	0.293381	1	0.713348	0.935352	0.586761	0.750478	0.125	1	0.9375	1	0.25	0.583333	0.546387	1	0.466064	0.76961	0.932129	0.998336	0.725379	0.990998	0.274621	0.834844	0.549242	0.920584	0.331714	0.999937	0.668286	0.849972	0.663427	0.856246	0.107422	0.707503	0.89917	1	0.214844	0.452594
unknown Clostridiales [meta_mOTU_v2_7306]	0.976807	1	0.0249023	0.101512	0.0498047	0.149176	0.9375	1	0.125	0.386173	0.25	0.583333	0.949219	1	0.0585938	0.22533	0.117188	0.316738	0.302073	0.990998	0.697927	0.981159	0.604147	0.925604	0.488738	0.999937	0.511262	0.766893	0.977476	0.986219	0.949219	1	0.0585938	0.235609	0.117188	0.334502
unknown Clostridiales [meta_mOTU_v2_7320]	0.984375	1	0.0234375	0.0973166	0.046875	0.143369	1	1	0.5	0.79454	1	1	0.96875	1	0.046875	0.193233	0.09375	0.276901	0.645535	0.990998	0.354465	0.89372	0.708929	0.948972	0.71045	0.999937	0.28955	0.558383	0.5791	0.818577	0.9375	1	0.125	0.359925	0.25	0.485593
Bacteroides sp. CAG:144 [meta_mOTU_v2_7324]	0.991714	1	0.00847054	0.0449409	0.0169411	0.0693374	1	1	0.03125	0.189904	0.0625	0.295406	0.924072	1	0.0783691	0.256603	0.156738	0.368078	0.401837	0.990998	0.598163	0.976813	0.803675	0.966088	0.836368	0.999937	0.163632	0.504455	0.327264	0.743459	0.988251	1	0.0124817	0.0861688	0.0249634	0.136229
Eubacterium sp. CAG:156 [meta_mOTU_v2_7325]	0.94584	1	0.054701	0.175104	0.109402	0.256915	0.998047	1	0.00390625	0.0526867	0.0078125	0.0881696	0.695558	1	0.306991	0.613706	0.613983	0.821135	0.18142	0.898384	0.81858	0.995666	0.362839	0.87867	0.98865	0.999937	0.0113505	0.191387	0.022701	0.338265	0.881507	1	0.119915	0.356016	0.23983	0.480498
unknown Peptostreptococcaceae [meta_mOTU_v2_7331]	0.999616	1	0.000391285	0.00480479	0.000782569	0.00743538	0.93457	1	0.0703125	0.329515	0.140625	0.489092	0.998779	1	0.00125085	0.0238912	0.00250169	0.0311624	0.781971	0.990998	0.218029	0.815875	0.436059	0.900075	0.889718	0.999937	0.110282	0.460734	0.220564	0.681942	0.999007	1	0.00101865	0.0233475	0.0020373	0.0300997
unknown Clostridiales [meta_mOTU_v2_7337]	0.0156359	0.203623	0.984549	1	0.0312719	0.108599	0.71875	1	0.3125	0.677696	0.625	0.936653	0.00590246	0.135284	0.994214	1	0.0118049	0.0804677	0.962274	0.991696	0.0377257	0.7768	0.0754513	0.843383	0.997515	0.999937	0.00248473	0.126447	0.00496947	0.235167	0.0151165	0.316247	0.985167	1	0.0302331	0.151748
Stomatobaculum longum [meta_mOTU_v2_7344]	0.765625	1	0.25	0.475914	0.5	0.67096	0.3125	1	0.75	0.962297	0.625	0.936653	0.984375	1	0.03125	0.155707	0.0625	0.223828	0.702778	0.990998	0.297222	0.834844	0.594444	0.920584	0.00648548	0.951468	0.993515	0.996603	0.012971	0.252263	0.742188	1	0.28125	0.569457	0.5625	0.763774
unknown Clostridiales [meta_mOTU_v2_7355]	0.594467	1	0.406708	0.660054	0.813416	0.906784	1	1	0.125	0.386173	0.25	0.583333	0.2771	1	0.726929	0.961963	0.554199	0.771446	0.246643	0.990998	0.753357	0.988923	0.493287	0.920584	0.949088	0.999937	0.0509124	0.368136	0.101825	0.586012	0.677734	1	0.34375	0.641436	0.6875	0.845359
unknown Clostridiales [meta_mOTU_v2_7415]	0.984375	1	0.0180664	0.0808754	0.0361328	0.120373	1	1	0.25	0.55746	0.5	0.79454	0.962891	1	0.0429688	0.187947	0.0859375	0.267045	0.658125	0.990998	0.341875	0.874529	0.68375	0.93966	0.784979	0.999937	0.215021	0.509325	0.430042	0.753241	0.957031	1	0.0507812	0.215538	0.101562	0.30153
unknown Tyzzerella [meta_mOTU_v2_7425]	0.115311	0.723485	0.88562	1	0.230622	0.406605	0.695312	1	0.322266	0.690748	0.644531	0.955565	0.0514475	0.499652	0.949297	1	0.102895	0.293328	0.288481	0.990998	0.711519	0.981159	0.576962	0.920584	0.867838	0.999937	0.132162	0.466941	0.264325	0.686552	0.0380995	0.43662	0.962513	1	0.076199	0.249497
unknown Clostridiales [meta_mOTU_v2_7430]	0.388672	1	0.634766	0.870145	0.777344	0.883766	0.5	1	1	1	1	1	0.570312	1	0.457031	0.76071	0.914062	0.99009	0.897999	0.990998	0.102001	0.7768	0.204002	0.843383	0.645535	0.999937	0.354465	0.620863	0.708929	0.872741	0.53125	1	0.5	0.789256	1	1
unknown Burkholderiales [meta_mOTU_v2_7434]	0.10083	0.649164	0.904785	1	0.20166	0.373952	0.5	1	1	1	1	1	0.146484	0.842126	0.861328	1	0.292969	0.533258	0.787444	0.990998	0.212556	0.815875	0.425112	0.895548	0.78146	0.999937	0.21854	0.509325	0.43708	0.753863	0.34375	1	0.6875	0.936048	0.6875	0.845359
unknown Clostridiales [meta_mOTU_v2_7440]	1	1	0.015625	0.0739928	0.03125	0.108599	1	1	0.125	0.386173	0.25	0.583333	1	1	0.125	0.352833	0.25	0.493966	0.0537171	0.827624	0.946283	0.995666	0.107434	0.843383	NA	NA	NA	NA	NA	NA	1	1	0.03125	0.154364	0.0625	0.227325
Eubacterium sp. CAG:202 [meta_mOTU_v2_7449]	0.950912	1	0.0509872	0.166947	0.101974	0.244483	1	1	0.015625	0.128965	0.03125	0.208208	0.63623	1	0.379395	0.701268	0.758789	0.921157	0.0104432	0.762183	0.989557	0.998145	0.0208864	0.843383	0.897999	0.999937	0.102001	0.436107	0.204002	0.654161	0.953857	1	0.0498047	0.214572	0.0996094	0.298828
Clostridium sp. CAG:217 [meta_mOTU_v2_7451]	0.216612	1	0.784882	0.990476	0.433223	0.616673	0.5625	1	0.46875	0.79454	0.9375	1	0.141701	0.837057	0.86113	1	0.283401	0.525531	0.342597	0.990998	0.657403	0.976813	0.685194	0.93966	0.825236	0.999937	0.174764	0.509325	0.349528	0.748119	0.0935593	0.655107	0.90918	1	0.187119	0.417578
unknown Clostridiales [meta_mOTU_v2_7455]	0.85218	1	0.148519	0.33015	0.297039	0.468015	1	1	0.015625	0.128965	0.03125	0.208208	0.438805	1	0.565163	0.836791	0.877609	0.972669	0.296779	0.990998	0.703221	0.981159	0.593559	0.920584	0.901092	0.999937	0.0989084	0.436107	0.197817	0.654161	0.75196	1	0.249177	0.526654	0.498354	0.703931
unknown Clostridiales [meta_mOTU_v2_7527]	0.99968	1	0.00033164	0.00467786	0.00066328	0.00703814	1	1	0.015625	0.128965	0.03125	0.208208	0.991592	1	0.00875854	0.0671807	0.0175171	0.0987951	0.154542	0.898384	0.845458	0.995666	0.309083	0.848327	0.870624	0.999937	0.129376	0.464763	0.258751	0.681942	0.996521	1	0.00390625	0.040696	0.0078125	0.0630502
unknown Clostridium [meta_mOTU_v2_7530]	0.865942	1	0.135065	0.310811	0.270129	0.443507	0.25	1	0.875	1	0.5	0.79454	0.937979	1	0.0637302	0.225416	0.12746	0.320328	0.848273	0.990998	0.151727	0.784809	0.303453	0.848327	0.5	0.999937	0.5	0.764228	1	1	0.821167	1	0.183701	0.460656	0.367401	0.609111
unknown Clostridiales [meta_mOTU_v2_7531]	0.998846	1	0.00116648	0.0104437	0.00233296	0.0167098	0.773438	1	0.234375	0.55746	0.46875	0.79454	0.999374	1	0.000656366	0.0183106	0.00131273	0.0224895	0.505066	0.990998	0.494934	0.958099	0.989868	0.993335	0.148475	0.999937	0.851525	0.95101	0.296951	0.743459	0.999561	1	0.000443697	0.0141244	0.000887394	0.0169492
unknown Clostridiales [meta_mOTU_v2_7546]	0.99292	1	0.00805664	0.0431444	0.0161133	0.0669051	1	1	0.125	0.386173	0.25	0.583333	0.962891	1	0.0429688	0.187947	0.0859375	0.267045	0.371225	0.990998	0.628775	0.976813	0.74245	0.951247	0.784979	0.999937	0.215021	0.509325	0.430042	0.753241	0.984375	1	0.0195312	0.116577	0.0390625	0.176243
unknown Clostridiales [meta_mOTU_v2_7550]	0.9375	1	0.125	0.29341	0.25	0.417638	NA	NA	NA	NA	NA	NA	0.9375	1	0.125	0.352833	0.25	0.493966	0.834532	0.990998	0.165468	0.784809	0.330937	0.848327	0.71045	0.999937	0.28955	0.558383	0.5791	0.818577	0.9375	1	0.125	0.359925	0.25	0.485593
unknown Clostridiales [meta_mOTU_v2_7553]	0.691544	1	0.310237	0.555696	0.620475	0.780007	0.640625	1	0.363281	0.758093	0.726562	1	0.614578	1	0.388361	0.709264	0.776722	0.929891	0.265973	0.990998	0.734027	0.985005	0.531947	0.920584	0.630887	0.999937	0.369113	0.633358	0.738226	0.888592	0.597788	1	0.403949	0.688877	0.807898	0.903166
unknown Collinsella [meta_mOTU_v2_7573]	0.428711	1	0.584961	0.824919	0.857422	0.926723	0.375	1	0.6875	0.962297	0.75	1	0.546875	1	0.5	0.781574	1	1	0.0603424	0.827624	0.939658	0.995666	0.120685	0.843383	0.264369	0.999937	0.735631	0.883623	0.528737	0.818577	0.140625	0.789982	0.875	1	0.28125	0.525461
Holdemanella biformis [meta_mOTU_v2_7589]	0.998207	1	0.00183487	0.0152374	0.00366974	0.0241697	1	1	0.03125	0.189904	0.0625	0.295406	0.982605	1	0.0181351	0.111735	0.0362701	0.161107	0.540872	0.990998	0.459128	0.930854	0.918255	0.971921	0.561664	0.999937	0.438336	0.692496	0.876671	0.956368	0.978165	1	0.0222931	0.125044	0.0445862	0.18666
unknown Ruminococcaceae [meta_mOTU_v2_7593]	0.0569992	0.479632	0.943519	1	0.113998	0.261686	0.767578	1	0.240234	0.55746	0.480469	0.79454	0.0178681	0.284401	0.98243	1	0.0357363	0.159976	0.793343	0.990998	0.206657	0.815875	0.413314	0.887103	0.994907	0.999937	0.00509306	0.127808	0.0101861	0.235167	0.0221216	0.362725	0.978257	1	0.0442432	0.18666
unknown Clostridiales [meta_mOTU_v2_7630]	1	1	0.00195312	0.0159877	0.00390625	0.025435	1	1	0.5	0.79454	1	1	1	1	0.00390625	0.0446452	0.0078125	0.0613228	0.800623	0.990998	0.199377	0.815875	0.398754	0.880551	0.784979	0.999937	0.215021	0.509325	0.430042	0.753241	1	1	0.0078125	0.0630502	0.015625	0.098386
unknown Clostridiales [meta_mOTU_v2_7643]	1	1	0.125	0.29341	0.25	0.417638	1	1	0.5	0.79454	1	1	1	1	0.25	0.530556	0.5	0.718045	0.342704	0.990998	0.657296	0.976813	0.685407	0.93966	NA	NA	NA	NA	NA	NA	1	1	0.125	0.359925	0.25	0.485593
unknown Pasteurellaceae [meta_mOTU_v2_7650]	0.600122	1	0.404408	0.658311	0.808815	0.905178	0.921875	1	0.09375	0.386173	0.1875	0.576042	0.257263	1	0.748993	0.967905	0.514526	0.733392	0.0343279	0.817614	0.965672	0.995666	0.0686559	0.843383	0.4967	0.999937	0.5033	0.766893	0.993401	0.996936	0.495987	1	0.511932	0.799284	0.991974	1
unknown Ruminococcaceae [meta_mOTU_v2_7652]	0.983643	1	0.0170898	0.0789716	0.0341797	0.116577	1	1	0.25	0.55746	0.5	0.79454	0.957031	1	0.0458984	0.191969	0.0917969	0.273956	0.758525	0.990998	0.241475	0.834844	0.48295	0.917802	0.834532	0.999937	0.165468	0.504455	0.330937	0.743459	0.972656	1	0.03125	0.154364	0.0625	0.227325
Eubacterium sp. CAG:38 [meta_mOTU_v2_7668]	0.00640303	0.131033	0.993679	1	0.0128061	0.0591763	0.634766	1	0.388672	0.781584	0.777344	1	0.00220529	0.0645269	0.997842	1	0.00441059	0.042835	0.917311	0.990998	0.0826892	0.7768	0.165378	0.843383	0.994788	0.999937	0.00521204	0.127808	0.0104241	0.235167	0.0211811	0.362725	0.979177	1	0.0423622	0.182508
unknown Clostridiales [meta_mOTU_v2_7682]	0.610474	1	0.401001	0.654626	0.802002	0.902843	0.5625	1	0.5625	0.856921	1	1	0.634766	1	0.388672	0.709264	0.777344	0.929891	0.43502	0.990998	0.56498	0.960633	0.870041	0.971921	0.355905	0.999937	0.644095	0.846406	0.71181	0.872741	0.876953	1	0.132812	0.378615	0.265625	0.507344
unknown Eubacterium [meta_mOTU_v2_7687]	0.0859375	0.593279	0.917725	1	0.171875	0.336512	0.5	1	0.75	0.962297	1	1	0.0703125	0.592486	0.93457	1	0.140625	0.341422	0.455041	0.990998	0.544959	0.960633	0.910082	0.971921	0.78146	0.999937	0.21854	0.509325	0.43708	0.753863	0.015625	0.316247	1	1	0.03125	0.151748
unknown Firmicutes [meta_mOTU_v2_7689]	0.97509	1	0.0251879	0.101512	0.0503758	0.149561	0.293457	1	0.71875	0.962297	0.586914	0.906602	0.995168	1	0.00493633	0.0514276	0.00987266	0.071608	0.9038	0.990998	0.0961997	0.7768	0.192399	0.843383	0.0376236	0.999937	0.962376	0.989794	0.0752473	0.538514	0.929371	1	0.0716331	0.262855	0.143266	0.363597
unknown Solobacterium [meta_mOTU_v2_7712]	0.96328	1	0.0370883	0.132531	0.0741765	0.194863	0.301575	1	0.711243	0.962297	0.603149	0.926505	0.989561	1	0.0106344	0.0781222	0.0212689	0.112843	0.850598	0.990998	0.149402	0.784809	0.298805	0.848327	0.0621311	0.999937	0.937869	0.979552	0.124262	0.639896	0.888716	1	0.112649	0.343341	0.225299	0.468356
unknown Clostridiales [meta_mOTU_v2_7717]	0.979492	1	0.0229492	0.0959847	0.0458984	0.141397	0.90625	1	0.125	0.386173	0.25	0.583333	0.9375	1	0.078125	0.256603	0.15625	0.368078	0.0292636	0.762183	0.970736	0.995666	0.0585271	0.843383	0.182074	0.999937	0.817926	0.937622	0.364149	0.753241	0.953125	1	0.0625	0.235609	0.125	0.336268
unknown Olsenella [meta_mOTU_v2_7724]	0.40625	1	0.625	0.860877	0.8125	0.906784	1	1	0.5	0.79454	1	1	0.3125	1	0.75	0.967905	0.625	0.823276	0.595356	0.990998	0.404644	0.916447	0.809289	0.966088	0.834532	0.999937	0.165468	0.504455	0.330937	0.743459	0.4375	1	0.625	0.890858	0.875	0.93715
unknown Clostridiales [meta_mOTU_v2_7735]	0.607464	1	0.397991	0.651568	0.795982	0.89783	0.5	1	0.546875	0.84712	1	1	0.632935	1	0.378052	0.701268	0.756104	0.921157	0.42535	0.990998	0.57465	0.964428	0.8507	0.971921	0.302073	0.999937	0.697927	0.86607	0.604147	0.825033	0.643768	1	0.36377	0.653116	0.727539	0.866431
unknown Firmicutes [meta_mOTU_v2_7746]	0.449219	1	0.568359	0.814175	0.898438	0.95158	1	1	0.125	0.386173	0.25	0.583333	0.09375	0.71625	0.921875	1	0.1875	0.418278	0.00701817	0.762183	0.992982	0.998145	0.0140363	0.843383	0.897999	0.999937	0.102001	0.436107	0.204002	0.654161	0.445312	1	0.585938	0.875597	0.890625	0.950332
unknown Mogibacterium [meta_mOTU_v2_7750]	0.791086	1	0.210174	0.425546	0.420348	0.606698	0.579971	1	0.434433	0.79454	0.868866	1	0.794642	1	0.207218	0.490644	0.414436	0.661481	0.846374	0.990998	0.153626	0.784809	0.307252	0.848327	0.762629	0.999937	0.237371	0.525009	0.474742	0.7761	0.554159	1	0.448534	0.737543	0.897068	0.953342
Clostridium sp. CAG:138 [meta_mOTU_v2_7765]	0.878845	1	0.124191	0.29341	0.248383	0.417638	1	1	0.125	0.386173	0.25	0.583333	0.690552	1	0.315063	0.618258	0.630127	0.828126	0.42535	0.990998	0.57465	0.964428	0.8507	0.971921	0.935891	0.999937	0.0641092	0.410882	0.128218	0.639896	0.705566	1	0.302246	0.593106	0.604492	0.792618
unknown Clostridiales [meta_mOTU_v2_7778]	0.996094	1	0.0078125	0.0430439	0.015625	0.0663194	1	1	0.5	0.79454	1	1	0.992188	1	0.015625	0.0994792	0.03125	0.146773	0.793331	0.990998	0.206669	0.815875	0.413337	0.887103	0.784979	0.999937	0.215021	0.509325	0.430042	0.753241	0.9375	1	0.125	0.359925	0.25	0.485593
unknown Clostridiales [meta_mOTU_v2_7782]	0.997584	1	0.00251007	0.0197023	0.00502014	0.0309305	1	1	0.015625	0.128965	0.03125	0.208208	0.964691	1	0.0373535	0.175439	0.074707	0.253297	0.230051	0.990998	0.769949	0.988923	0.460101	0.912038	0.919222	0.999937	0.0807784	0.414173	0.161557	0.648717	0.998016	1	0.00219727	0.0298695	0.00439453	0.0434149
unknown Clostridiales [meta_mOTU_v2_7784]	0.228789	1	0.773876	0.982253	0.457578	0.630269	1	1	0.5	0.79454	1	1	0.169588	0.908165	0.832581	1	0.339175	0.588932	0.888149	0.990998	0.111851	0.784809	0.223701	0.848327	0.994151	0.999937	0.00584934	0.131961	0.0116987	0.244372	0.133881	0.759605	0.869263	1	0.267761	0.50808
Clostridium sp. CAG:230 [meta_mOTU_v2_7788]	0.865234	1	0.148438	0.33015	0.296875	0.468015	NA	NA	NA	NA	NA	NA	0.865234	1	0.148438	0.390159	0.296875	0.533258	0.919222	0.990998	0.0807784	0.7768	0.161557	0.843383	0.834532	0.999937	0.165468	0.504455	0.330937	0.743459	0.865234	1	0.148438	0.398021	0.296875	0.535701

## Sheet: Table_S2-4
Table S2-4. Statistical results from comparing species between healthy controls and each of multistep CRC progression.
Note
	With the reported
Species	251 Healthy controls vs 67 MP						251 Healthy controls vs 73 Stage 0						251 Healthy controls vs 143 Stage I/II						251 Healthy controls vs 86 Stage III/IV
	less		greater		two-sided		less		greater		two-sided		less		greater		two-sided		less		greater		two-sided
	p-value	q-value	p-value	q-value	p-value	q-value	p-value	q-value	p-value	q-value	p-value	q-value	p-value	q-value	p-value	q-value	p-value	q-value	p-value	q-value	p-value	q-value	p-value	q-value
Streptococcus anginosus [ref_mOTU_v2_0004]	0.0360132	0.462663	0.963987	0.999601	0.0720264	0.800524	0.000555673	0.0167579	0.999444	0.999999	0.00111135	0.0335159	0.000662675	0.0338509	0.999337	1	0.00132535	0.0624939	6.90089e-05	0.00263614	0.999931	1	0.000138018	0.00527228
Streptococcus anginosus [ref_mOTU_v2_0005]	0.289332	0.785722	0.710668	0.999601	0.578664	0.978096	0.674903	0.957549	0.325097	0.999999	0.650195	0.855423	0.172011	0.497791	0.827989	1	0.344023	0.70275	0.000121085	0.00433636	0.999879	1	0.00024217	0.00867273
Streptococcus pneumoniae [ref_mOTU_v2_0020]	0.329457	0.820385	0.670543	0.999601	0.658915	0.987502	0.00068774	0.0182769	0.999312	0.999999	0.00137548	0.0365537	0.000622992	0.0338509	0.999377	1	0.00124598	0.0624939	0.0124905	0.125563	0.987509	1	0.0249811	0.235311
Streptococcus pseudopneumoniae [ref_mOTU_v2_0021]	0.185713	0.680342	0.814287	0.999601	0.371426	0.899531	0.000233763	0.0111622	0.999766	0.999999	0.000467526	0.0223244	0.0625368	0.295732	0.937463	1	0.125074	0.456479	0.052868	0.263421	0.947132	1	0.105736	0.448791
Streptococcus mitis [ref_mOTU_v2_0022]	0.636025	0.890609	0.363975	0.999601	0.727951	0.987502	4.27216e-05	0.00407992	0.999957	0.999999	8.54433e-05	0.00815983	0.0606873	0.292217	0.939313	1	0.121375	0.449837	0.0997149	0.380911	0.900285	1	0.19943	0.605955
Streptococcus mitis [ref_mOTU_v2_0024]	0.44845	0.837009	0.55155	0.999601	0.896899	0.988908	0.0329413	0.174772	0.967059	0.999999	0.0658825	0.302006	0.253438	0.604917	0.746562	1	0.506876	0.821323	0.0157202	0.134443	0.98428	1	0.0314403	0.24345
Streptococcus mitis [ref_mOTU_v2_0025]	0.300826	0.793101	0.699174	0.999601	0.601651	0.987502	0.00026145	0.0115239	0.999739	0.999999	0.000522901	0.0230478	0.0396623	0.244893	0.960338	1	0.0793247	0.381562	0.262662	0.542058	0.737338	1	0.525323	0.816759
Streptococcus mitis [ref_mOTU_v2_0026]	0.687876	0.898295	0.312124	0.999601	0.624248	0.987502	0.0131717	0.0943424	0.986828	0.999999	0.0263434	0.169604	0.238765	0.599868	0.761235	1	0.47753	0.814721	0.133237	0.410456	0.866763	1	0.266474	0.655321
Streptococcus mitis [ref_mOTU_v2_0027]	0.881542	0.951269	0.118458	0.999601	0.236916	0.888989	0.00569578	0.0578433	0.994304	0.999999	0.0113916	0.109902	0.311741	0.65097	0.688259	1	0.623482	0.871313	0.262988	0.542058	0.737012	1	0.525976	0.816759
Streptococcus mitis [ref_mOTU_v2_0028]	0.395138	0.820385	0.604862	0.999601	0.790277	0.988908	0.000985686	0.0188744	0.999014	0.999999	0.00197137	0.0377489	0.0596229	0.289525	0.940377	1	0.119246	0.449526	0.0268711	0.192464	0.973129	1	0.0537422	0.33472
Streptococcus mitis [ref_mOTU_v2_0029]	0.0225939	0.429307	0.977406	0.999601	0.0451877	0.75929	0.000601178	0.0172237	0.999399	0.999999	0.00120236	0.0344475	0.0143494	0.155136	0.985651	1	0.0286989	0.256944	0.0920117	0.36613	0.907988	1	0.184023	0.59239
Streptococcus mitis [ref_mOTU_v2_0030]	0.0757916	0.557444	0.924208	0.999601	0.151583	0.83882	0.0239963	0.143228	0.976004	0.999999	0.0479925	0.249997	0.131335	0.407972	0.868665	1	0.26267	0.606224	0.0488525	0.253759	0.951147	1	0.097705	0.433342
Streptococcus mitis [ref_mOTU_v2_0031]	0.214036	0.734387	0.785964	0.999601	0.428072	0.938367	0.000531667	0.0167579	0.999468	0.999999	0.00106333	0.0335159	0.00741955	0.130236	0.99258	1	0.0148391	0.21743	0.140519	0.422246	0.859481	1	0.281038	0.672076
Streptococcus mitis [ref_mOTU_v2_0032]	0.0863402	0.563417	0.91366	0.999601	0.17268	0.847516	0.00157367	0.0231209	0.998426	0.999999	0.00314734	0.0462417	0.0944362	0.359487	0.905564	1	0.188872	0.53745	0.478891	0.739635	0.521109	1	0.957782	0.980016
Streptococcus mitis [ref_mOTU_v2_0033]	0.187496	0.680342	0.812504	0.999601	0.374992	0.899531	0.00181238	0.0247261	0.998188	0.999999	0.00362477	0.048743	0.253619	0.604917	0.746381	1	0.507238	0.821323	0.330624	0.604124	0.669376	1	0.661248	0.859756
Enterobacteriaceae sp. [ref_mOTU_v2_0036]	0.343105	0.820385	0.656895	0.999601	0.68621	0.987502	0.620888	0.930652	0.379112	0.999999	0.758225	0.911287	0.352284	0.691995	0.647716	1	0.704567	0.906393	0.505435	0.770251	0.494565	1	0.98913	0.990859
Streptococcus oralis [ref_mOTU_v2_0072]	0.266666	0.771063	0.733334	0.999601	0.533331	0.971149	0.00281133	0.0350194	0.997189	0.999999	0.00562265	0.0685485	0.00815775	0.130236	0.991842	1	0.0163155	0.21743	0.0434941	0.246754	0.956506	1	0.0869882	0.426019
Raoultella ornithinolytica/planticola [ref_mOTU_v2_0074]	0.348445	0.820385	0.651555	0.999601	0.69689	0.987502	0.118475	0.392407	0.881525	0.999999	0.236951	0.552361	0.271304	0.624327	0.728696	1	0.542608	0.848273	0.514311	0.775386	0.485689	1	0.971378	0.983392
Citrobacter sp. [ref_mOTU_v2_0076]	0.217798	0.735364	0.782202	0.999601	0.435595	0.938367	0.63203	0.935797	0.36797	0.999999	0.735939	0.904921	0.149758	0.444618	0.850242	1	0.299516	0.640382	0.770652	0.893894	0.229348	1	0.458696	0.806047
Klebsiella michiganensis/oxytoca [ref_mOTU_v2_0079]	0.0715995	0.554412	0.928401	0.999601	0.143199	0.83882	0.396543	0.775438	0.603457	0.999999	0.793085	0.913482	0.288694	0.641769	0.711306	1	0.577388	0.864145	0.425856	0.693226	0.574144	1	0.851712	0.94033
Pseudomonas aeruginosa/otitidis [ref_mOTU_v2_0096]	0.876151	0.950589	0.123849	0.999601	0.247698	0.888989	0.191961	0.525442	0.808039	0.999999	0.383923	0.698374	0.844522	0.97244	0.155478	1	0.310957	0.655283	0.629098	0.8411	0.370902	1	0.741804	0.889233
Enterococcus faecalis [ref_mOTU_v2_0116]	0.37296	0.820385	0.62704	0.999601	0.745919	0.987502	0.302139	0.68429	0.697861	0.999999	0.604277	0.832613	0.505439	0.827476	0.494561	1	0.989121	0.994181	0.637477	0.845006	0.362523	1	0.725045	0.880193
Enterobacter aerogenes [ref_mOTU_v2_0120]	0.255345	0.755174	0.744655	0.999601	0.510689	0.954421	0.648352	0.952579	0.351648	0.999999	0.703295	0.887639	0.67586	0.892957	0.32414	1	0.648279	0.886549	0.450967	0.724031	0.549033	1	0.901935	0.96662
Lactobacillus salivarius [ref_mOTU_v2_0125]	0.397768	0.820385	0.602232	0.999601	0.795536	0.988908	0.171278	0.490793	0.828722	0.999999	0.342556	0.658783	0.304277	0.650802	0.695723	1	0.608553	0.8699	0.666957	0.856211	0.333043	1	0.666087	0.859756
Fusobacterium nucleatum s. polymorphum [ref_mOTU_v2_0131]	0.475675	0.854426	0.524325	0.999601	0.951351	0.991134	0.001912	0.0249254	0.998088	0.999999	0.00382399	0.048743	0.00247701	0.0691819	0.997523	1	0.00495401	0.132075	1.15049e-05	0.000732477	0.999988	1	2.30098e-05	0.00146495
Dielma fastidiosa [ref_mOTU_v2_0138]	0.0412562	0.472796	0.958744	0.999601	0.0825125	0.815166	0.00510908	0.0542131	0.994891	0.999999	0.0102182	0.102719	0.243571	0.599868	0.756429	1	0.487143	0.814721	0.0121198	0.125563	0.98788	1	0.0242397	0.235311
Streptococcus constellatus/intermedius [ref_mOTU_v2_0143]	0.781116	0.930518	0.218884	0.999601	0.437768	0.938367	0.206874	0.544261	0.793126	0.999999	0.413748	0.716991	0.0572224	0.282383	0.942778	1	0.114445	0.437179	0.000301547	0.00959925	0.999698	1	0.000603094	0.0191985
Streptococcus parasanguinis [ref_mOTU_v2_0144]	0.281699	0.778969	0.718301	0.999601	0.563398	0.971967	0.0311225	0.16984	0.968878	0.999999	0.0622449	0.292347	0.0792759	0.330094	0.920724	1	0.158552	0.500582	0.711268	0.856211	0.288732	1	0.577464	0.830132
Streptococcus sp. HSISM1 [ref_mOTU_v2_0145]	0.672594	0.898295	0.327406	0.999601	0.654811	0.987502	0.528886	0.876044	0.471114	0.999999	0.942228	0.978642	0.683553	0.896283	0.316447	1	0.632895	0.878454	0.80261	0.910684	0.19739	1	0.39478	0.769417
Streptococcus oralis [ref_mOTU_v2_0146]	0.398016	0.820385	0.601984	0.999601	0.796033	0.988908	0.0513254	0.237934	0.948675	0.999999	0.102651	0.382446	0.0101689	0.135507	0.989831	1	0.0203378	0.228501	0.0193659	0.150487	0.980634	1	0.0387319	0.27161
Bifidobacterium longum [ref_mOTU_v2_0150]	0.822928	0.945617	0.177072	0.999601	0.354144	0.889892	0.998145	0.998145	0.00185459	0.723848	0.00370919	0.048743	0.946734	0.998535	0.0532659	0.92489	0.106532	0.421347	0.259863	0.539498	0.740137	1	0.519726	0.811453
Haemophilus sputorum [ref_mOTU_v2_0151]	0.575934	0.868697	0.424066	0.999601	0.848133	0.988908	0.458304	0.820651	0.541696	0.999999	0.916609	0.968167	0.0126638	0.145127	0.987336	1	0.0253276	0.237913	0.271069	0.554723	0.728931	1	0.542137	0.830132
Bifidobacterium breve [ref_mOTU_v2_0157]	0.416136	0.824531	0.583864	0.999601	0.832273	0.988908	0.723559	0.975527	0.276441	0.999999	0.552883	0.804065	0.581784	0.864003	0.418216	1	0.836433	0.941603	0.662166	0.856004	0.337834	1	0.675668	0.86035
Klebsiella sp. [ref_mOTU_v2_0160]	0.0625914	0.542696	0.937409	0.999601	0.125183	0.83882	0.596219	0.928327	0.403781	0.999999	0.807562	0.913482	0.209209	0.560172	0.790791	1	0.418418	0.774665	0.452436	0.724031	0.547564	1	0.904872	0.96662
Lactobacillus delbrueckii [ref_mOTU_v2_0181]	0.82491	0.945617	0.17509	0.999601	0.35018	0.889892	0.135974	0.421151	0.864026	0.999999	0.271948	0.594756	0.777735	0.944157	0.222265	1	0.44453	0.791303	0.684831	0.856211	0.315169	1	0.630338	0.838014
Lactococcus lactis [ref_mOTU_v2_0182]	0.837479	0.945617	0.162521	0.999601	0.325042	0.888989	0.612891	0.928327	0.387109	0.999999	0.774218	0.913482	0.176837	0.504791	0.823163	1	0.353674	0.7121	0.607054	0.832157	0.392946	1	0.785892	0.917141
Bifidobacterium animalis [ref_mOTU_v2_0183]	0.665833	0.898295	0.334167	0.999601	0.668333	0.987502	0.945633	0.993584	0.0543665	0.90636	0.108733	0.382446	0.656883	0.88205	0.343117	1	0.686233	0.901862	0.987191	0.992387	0.0128087	1	0.0256174	0.235311
Enterobacter cloacae [ref_mOTU_v2_0192]	0.0254661	0.436126	0.974534	0.999601	0.0509321	0.75929	0.856152	0.993584	0.143848	0.974853	0.287696	0.602637	0.00836418	0.130236	0.991636	1	0.0167284	0.21743	0.665843	0.856211	0.334157	1	0.668314	0.859756
Streptococcus vestibularis [ref_mOTU_v2_0198]	0.369691	0.820385	0.630309	0.999601	0.739383	0.987502	0.133233	0.414906	0.866767	0.999999	0.266467	0.587252	0.128992	0.407972	0.871008	1	0.257984	0.606224	0.284323	0.563567	0.715677	1	0.568646	0.830132
Streptococcus salivarius [ref_mOTU_v2_0199]	0.622995	0.890609	0.377005	0.999601	0.75401	0.987502	0.221646	0.566978	0.778354	0.999999	0.443292	0.733162	0.939051	0.998359	0.0609486	0.970099	0.121897	0.449837	0.841772	0.927568	0.158228	1	0.316457	0.706677
Streptococcus thermophilus [ref_mOTU_v2_0219]	0.995209	0.996948	0.00479147	0.999601	0.00958293	0.482781	0.917286	0.993584	0.0827142	0.90751	0.165428	0.473878	0.90634	0.98931	0.0936599	1	0.18732	0.53745	0.629389	0.8411	0.370611	1	0.741223	0.889233
Sporosarcina pasteurii [ref_mOTU_v2_0221]	0.826174	0.945617	0.173826	0.999601	0.347652	0.889892	0.656154	0.9571	0.343846	0.999999	0.687692	0.87372	0.781785	0.945486	0.218215	1	0.43643	0.78487	0.899676	0.961388	0.100324	1	0.200648	0.605955
Lactobacillus casei/paracasei [ref_mOTU_v2_0226]	0.871369	0.950589	0.128631	0.999601	0.257262	0.888989	0.893831	0.993584	0.106169	0.907986	0.212339	0.522189	0.510549	0.829722	0.489451	1	0.978901	0.992762	0.807214	0.912988	0.192786	1	0.385573	0.759221
Megasphaera elsdenii [ref_mOTU_v2_0252]	0.437312	0.830567	0.562688	0.999601	0.874624	0.988908	0.83543	0.9911	0.16457	0.994465	0.329141	0.656211	0.558169	0.850615	0.441831	1	0.883661	0.964241	0.305965	0.572227	0.694035	1	0.61193	0.830132
Streptococcus sp. [ref_mOTU_v2_0261]	0.560736	0.864659	0.439264	0.999601	0.878527	0.988908	0.986383	0.997454	0.0136174	0.732932	0.0272349	0.172834	0.728383	0.913268	0.271617	1	0.543234	0.848273	0.973147	0.992194	0.0268532	1	0.0537064	0.33472
Enterobacter sp. [ref_mOTU_v2_0265]	0.158295	0.666742	0.841705	0.999601	0.316589	0.888989	0.347974	0.738479	0.652026	0.999999	0.695949	0.880306	0.300782	0.65037	0.699218	1	0.601564	0.8699	0.33344	0.604624	0.66656	1	0.66688	0.859756
Enterobacter cloacae [ref_mOTU_v2_0266]	0.0127722	0.348348	0.987228	0.999601	0.0255444	0.636388	0.933586	0.993584	0.0664143	0.90636	0.132829	0.433635	0.035973	0.231601	0.964027	1	0.071946	0.355388	0.178832	0.476631	0.821168	1	0.357663	0.739897
Enterobacter sp. [ref_mOTU_v2_0267]	0.347146	0.820385	0.652854	0.999601	0.694291	0.987502	0.782952	0.979545	0.217048	0.999999	0.434096	0.733162	0.0982235	0.364542	0.901777	1	0.196447	0.546428	0.697228	0.856211	0.302772	1	0.605543	0.830132
Bacteroides stercoris [ref_mOTU_v2_0275]	0.23006	0.740799	0.76994	0.999601	0.46012	0.938367	0.574858	0.915793	0.425142	0.999999	0.850284	0.932575	0.426334	0.758663	0.573666	1	0.852668	0.949415	0.592835	0.826508	0.407165	1	0.814329	0.926884
Streptococcus sanguinis [ref_mOTU_v2_0278]	0.527608	0.864659	0.472392	0.999601	0.944785	0.991134	0.0267963	0.154977	0.973204	0.999999	0.0535926	0.267031	0.0218952	0.191255	0.978105	1	0.0437904	0.304164	0.132079	0.410456	0.867921	1	0.264158	0.655321
Streptococcus sanguinis [ref_mOTU_v2_0279]	0.519047	0.864659	0.480953	0.999601	0.961905	0.993563	0.330045	0.713948	0.669955	0.999999	0.66009	0.858668	0.197582	0.536562	0.802418	1	0.395164	0.749143	0.0273756	0.193657	0.972624	1	0.0547512	0.33513
Ruminococcus gnavus [ref_mOTU_v2_0280]	0.562858	0.864659	0.437142	0.999601	0.874283	0.988908	0.524123	0.876044	0.475877	0.999999	0.951754	0.978642	0.473674	0.805387	0.526326	1	0.947349	0.979839	0.30215	0.572227	0.69785	1	0.604301	0.830132
Ruminococcus lactaris [ref_mOTU_v2_0281]	0.938195	0.965241	0.0618052	0.999601	0.12361	0.83882	0.831833	0.9911	0.168167	0.994465	0.336335	0.656211	0.636911	0.877284	0.363089	1	0.726177	0.916384	0.986768	0.992387	0.0132317	1	0.0264634	0.235311
Bacteroides fragilis [ref_mOTU_v2_0287]	0.159996	0.666742	0.840004	0.999601	0.319992	0.888989	0.712272	0.969927	0.287728	0.999999	0.575455	0.809405	0.0334863	0.223112	0.966514	1	0.0669726	0.345723	0.0194346	0.150487	0.980565	1	0.0388692	0.27161
Streptococcus sobrinus [ref_mOTU_v2_0288]	0.332925	0.820385	0.667075	0.999601	0.66585	0.987502	0.0727549	0.291528	0.927245	0.999999	0.14551	0.452608	0.334381	0.672281	0.665619	1	0.668761	0.891163	0.800265	0.910684	0.199735	1	0.399471	0.773299
Streptococcus mutans [ref_mOTU_v2_0289]	0.558355	0.864659	0.441645	0.999601	0.883291	0.988908	0.0129728	0.0940936	0.987027	0.999999	0.0259455	0.168941	0.04419	0.256752	0.95581	1	0.0883799	0.400291	0.290144	0.563567	0.709856	1	0.580287	0.830132
Bacteroides nordii [ref_mOTU_v2_0302]	0.00268593	0.244444	0.997314	0.999601	0.00537186	0.427777	0.00873356	0.0735931	0.991266	0.999999	0.0174671	0.135252	0.000589465	0.0338509	0.999411	1	0.00117893	0.0624939	0.0470906	0.250173	0.952909	1	0.0941812	0.432831
Coprococcus sp. [ref_mOTU_v2_0303]	0.791877	0.932923	0.208123	0.999601	0.416245	0.938367	0.793894	0.984215	0.206106	0.999999	0.412213	0.716991	0.776573	0.944157	0.223427	1	0.446854	0.792716	0.403946	0.6828	0.596054	1	0.807892	0.924908
Streptococcus anginosus [ref_mOTU_v2_0351]	0.28227	0.778969	0.71773	0.999601	0.56454	0.971967	0.733741	0.979105	0.266259	0.999999	0.532517	0.792551	0.077357	0.328337	0.922643	1	0.154714	0.500582	0.0399082	0.233394	0.960092	1	0.0798163	0.401275
Streptococcus intermedius [ref_mOTU_v2_0352]	0.382592	0.820385	0.617408	0.999601	0.765184	0.987502	0.000933167	0.0188744	0.999067	0.999999	0.00186633	0.0377489	0.052587	0.272747	0.947413	1	0.105174	0.421347	0.0841307	0.346812	0.915869	1	0.168261	0.56714
Streptococcus oralis [ref_mOTU_v2_0353]	0.546188	0.864659	0.453812	0.999601	0.907624	0.988908	0.0257893	0.150789	0.974211	0.999999	0.0515787	0.259251	0.0158625	0.15946	0.984138	1	0.031725	0.26733	0.205305	0.510299	0.794695	1	0.410611	0.77808
Streptococcus oralis [ref_mOTU_v2_0355]	0.54471	0.864659	0.45529	0.999601	0.91058	0.988908	0.00732833	0.0646021	0.992672	0.999999	0.0146567	0.120641	0.0397173	0.244893	0.960283	1	0.0794345	0.381562	0.483677	0.745018	0.516323	1	0.967353	0.98105
Streptococcus oralis [ref_mOTU_v2_0356]	0.599194	0.878103	0.400806	0.999601	0.801611	0.988908	0.00674085	0.0613096	0.993259	0.999999	0.0134817	0.115299	0.0406201	0.244893	0.95938	1	0.0812401	0.381562	0.0446971	0.248655	0.955303	1	0.0893943	0.430445
Haemophilus parainfluenzae [ref_mOTU_v2_0358]	0.559923	0.864659	0.440077	0.999601	0.880154	0.988908	0.117163	0.390318	0.882837	0.999999	0.234327	0.550284	0.504644	0.827476	0.495356	1	0.990711	0.994181	0.83268	0.924662	0.16732	1	0.334641	0.724999
Enterococcus faecium [ref_mOTU_v2_0372]	0.627936	0.890609	0.372064	0.999601	0.744127	0.987502	0.962372	0.993584	0.0376282	0.90636	0.0752564	0.331366	0.657969	0.88205	0.342031	1	0.684061	0.901074	0.611581	0.832389	0.388419	1	0.776839	0.910481
Actinomyces odontolyticus [ref_mOTU_v2_0375]	0.396569	0.820385	0.603431	0.999601	0.793139	0.988908	0.00728963	0.0646021	0.99271	0.999999	0.0145793	0.120641	0.186072	0.525217	0.813928	1	0.372144	0.735304	0.223234	0.52944	0.776766	1	0.446468	0.801556
Actinomyces sp. ICM39 [ref_mOTU_v2_0376]	0.0826366	0.563417	0.917363	0.999601	0.165273	0.847516	0.00016639	0.0105935	0.999834	0.999999	0.00033278	0.021187	0.0640777	0.29789	0.935922	1	0.128155	0.459706	0.237845	0.536158	0.762155	1	0.47569	0.806047
Actinomyces sp. [ref_mOTU_v2_0377]	0.169235	0.666742	0.830765	0.999601	0.33847	0.888989	0.0159887	0.107783	0.984011	0.999999	0.0319774	0.189944	0.22777	0.585257	0.77223	1	0.45554	0.79824	0.0658988	0.297323	0.934101	1	0.131798	0.496843
Acidaminococcus intestini [ref_mOTU_v2_0391]	0.74509	0.925724	0.25491	0.999601	0.50982	0.954421	0.706681	0.969927	0.293319	0.999999	0.586638	0.817867	0.640991	0.87868	0.359009	1	0.718017	0.914275	0.663291	0.856004	0.336709	1	0.673417	0.86035
Slackia exigua [ref_mOTU_v2_0397]	0.492012	0.864659	0.507988	0.999601	0.984024	0.993563	0.0287649	0.160022	0.971235	0.999999	0.0575298	0.274705	0.0175928	0.170858	0.982407	1	0.0351855	0.279951	0.341963	0.616179	0.658037	1	0.683926	0.867044
Streptococcus sp. [ref_mOTU_v2_0416]	0.00298623	0.244444	0.997014	0.999601	0.00597246	0.427777	0.0176715	0.113773	0.982329	0.999999	0.035343	0.20051	0.11576	0.379031	0.88424	1	0.23152	0.571815	0.0837156	0.346812	0.916284	1	0.167431	0.56714
Actinomyces sp. [ref_mOTU_v2_0430]	0.0906572	0.57731	0.909343	0.999601	0.181314	0.847516	0.00346134	0.0404764	0.996539	0.999999	0.00692267	0.0793338	0.747927	0.929635	0.252073	1	0.504147	0.821323	0.285486	0.563567	0.714514	1	0.570972	0.830132
Alloscardovia omnicolens [ref_mOTU_v2_0446]	0.018316	0.388705	0.981684	0.999601	0.0366319	0.699669	0.0587476	0.251212	0.941252	0.999999	0.117495	0.401155	0.0255294	0.202015	0.974471	1	0.0510588	0.315748	0.621149	0.837455	0.378851	1	0.757702	0.897041
Bacteroides massiliensis [ref_mOTU_v2_0455]	0.669961	0.898295	0.330039	0.999601	0.660078	0.987502	0.0371876	0.191969	0.962812	0.999999	0.0743753	0.330365	0.346353	0.686714	0.653647	1	0.692706	0.906212	0.526	0.775386	0.474	1	0.948	0.979415
Bacteroides salyersiae [ref_mOTU_v2_0458]	0.0746945	0.557444	0.925305	0.999601	0.149389	0.83882	0.828722	0.9911	0.171278	0.999999	0.342556	0.658783	0.245662	0.599868	0.754338	1	0.491324	0.814721	0.0677242	0.300829	0.932276	1	0.135448	0.501382
Blautia wexlerae [ref_mOTU_v2_0466]	0.659042	0.897817	0.340958	0.999601	0.681916	0.987502	0.772859	0.979545	0.227141	0.999999	0.454282	0.733162	0.311424	0.65097	0.688576	1	0.622848	0.871313	0.521991	0.775386	0.478009	1	0.956018	0.980016
Megamonas funiformis/rupellensis [ref_mOTU_v2_0502]	0.756442	0.928564	0.243558	0.999601	0.487115	0.952022	0.185651	0.513903	0.814349	0.999999	0.371302	0.684102	0.100704	0.364542	0.899296	1	0.201409	0.548378	0.0639898	0.292774	0.93601	1	0.12798	0.49186
Solobacterium moorei [ref_mOTU_v2_0531]	0.258446	0.758428	0.741554	0.999601	0.516891	0.961619	0.00615613	0.0597276	0.993844	0.999999	0.0123123	0.113039	8.50543e-07	8.12268e-05	0.999999	1	1.70109e-06	0.000162454	9.96961e-06	0.000714073	0.99999	1	1.99392e-05	0.00142815
Veillonella atypica [ref_mOTU_v2_0561]	0.037721	0.469873	0.962279	0.999601	0.0754421	0.800524	0.00167232	0.023956	0.998328	0.999999	0.00334464	0.047912	0.218476	0.574251	0.781524	1	0.436952	0.78487	0.409253	0.684142	0.590747	1	0.818505	0.926884
Lactobacillus mucosae [ref_mOTU_v2_0568]	0.590614	0.869979	0.409386	0.999601	0.818772	0.988908	0.638773	0.943342	0.361227	0.999999	0.722455	0.901242	0.0629656	0.295732	0.937034	1	0.125931	0.4567	0.179767	0.476882	0.820233	1	0.359534	0.74041
Enterococcus avium [ref_mOTU_v2_0599]	0.837471	0.945617	0.162529	0.999601	0.325057	0.888989	0.856245	0.993584	0.143755	0.974853	0.28751	0.602637	0.33915	0.674767	0.66085	1	0.6783	0.897611	0.682547	0.856211	0.317453	1	0.634905	0.840186
Bifidobacterium dentium [ref_mOTU_v2_0631]	0.102582	0.593731	0.897418	0.999601	0.205164	0.868506	0.418245	0.788747	0.581755	0.999999	0.83649	0.930896	0.465059	0.800237	0.534941	1	0.930118	0.976113	0.693129	0.856211	0.306871	1	0.613742	0.830132
Bifidobacterium pseudocatenulatum [ref_mOTU_v2_0632]	0.860959	0.950589	0.139041	0.999601	0.278082	0.888989	0.855906	0.993584	0.144094	0.974853	0.288189	0.602637	0.957803	0.998535	0.042197	0.863532	0.084394	0.388822	0.844933	0.929264	0.155067	1	0.310135	0.699634
Bifidobacterium catenulatum/kashiwanohense [ref_mOTU_v2_0633]	0.636489	0.890609	0.363511	0.999601	0.727021	0.987502	0.669488	0.957549	0.330512	0.999999	0.661024	0.858668	0.992749	0.998535	0.0072512	0.615523	0.0145024	0.21743	0.710233	0.856211	0.289767	1	0.579534	0.830132
Eggerthella lenta [ref_mOTU_v2_0642]	0.984315	0.987762	0.0156854	0.999601	0.0313708	0.641981	0.746394	0.979545	0.253606	0.999999	0.507213	0.766842	0.726865	0.913268	0.273135	1	0.54627	0.848273	0.0302219	0.206157	0.969778	1	0.0604439	0.353412
Clostridium innocuum [ref_mOTU_v2_0643]	0.894142	0.954863	0.105858	0.999601	0.211716	0.868506	0.618691	0.930652	0.381309	0.999999	0.762617	0.912275	0.44938	0.784671	0.55062	1	0.89876	0.964241	0.682633	0.856211	0.317367	1	0.634735	0.840186
Streptococcus sp. [ref_mOTU_v2_0650]	0.881021	0.951269	0.118979	0.999601	0.237958	0.888989	0.532969	0.87756	0.467031	0.999999	0.934063	0.97814	0.683098	0.896283	0.316902	1	0.633805	0.878454	0.700957	0.856211	0.299043	1	0.598086	0.830132
Streptococcus salivarius [ref_mOTU_v2_0656]	0.35325	0.820385	0.64675	0.999601	0.7065	0.987502	0.305821	0.685038	0.694179	0.999999	0.611643	0.835094	0.177073	0.504791	0.822927	1	0.354147	0.7121	0.582724	0.816816	0.417276	1	0.834552	0.932161
Streptococcus infantis/mitis [ref_mOTU_v2_0683]	0.940774	0.965241	0.0592257	0.999601	0.118451	0.83882	0.249975	0.604369	0.750025	0.999999	0.499949	0.76189	0.511341	0.829722	0.488659	1	0.977319	0.992762	0.70841	0.856211	0.29159	1	0.58318	0.830132
Prevotella melaninogenica [ref_mOTU_v2_0686]	0.00063602	0.176845	0.999364	0.999601	0.00127204	0.319229	0.00125905	0.0218617	0.998741	0.999999	0.0025181	0.0437233	0.0278509	0.204153	0.972149	1	0.0557017	0.315748	0.224527	0.52944	0.775473	1	0.449053	0.801581
Streptococcus anginosus [ref_mOTU_v2_0687]	0.211923	0.731519	0.788077	0.999601	0.423847	0.938367	0.000386162	0.0147514	0.999614	0.999999	0.000772323	0.0295027	0.0250073	0.202015	0.974993	1	0.0500147	0.315748	0.00645863	0.084109	0.993541	1	0.0129173	0.160904
Bacteroides cellulosilyticus/timonensis [ref_mOTU_v2_0692]	0.0961635	0.578253	0.903836	0.999601	0.192327	0.847516	0.0117703	0.0875892	0.98823	0.999999	0.0235406	0.16058	0.0791326	0.330094	0.920867	1	0.158265	0.500582	0.0131377	0.128686	0.986862	1	0.0262754	0.235311
Lactobacillus gasseri [ref_mOTU_v2_0725]	0.729896	0.914996	0.270104	0.999601	0.540207	0.971967	0.0496773	0.237934	0.950323	0.999999	0.0993546	0.382446	0.196254	0.536562	0.803746	1	0.392509	0.748878	0.787137	0.905682	0.212863	1	0.425725	0.789451
Atopobium parvulum [ref_mOTU_v2_0741]	0.0056757	0.281622	0.994324	0.999601	0.0113514	0.482781	3.06796e-05	0.00407992	0.999969	0.999999	6.13592e-05	0.00815983	0.0115079	0.140298	0.988492	1	0.0230158	0.231635	0.0443785	0.248655	0.955622	1	0.088757	0.430445
Olsenella uli [ref_mOTU_v2_0742]	0.569637	0.86809	0.430363	0.999601	0.860727	0.988908	0.105049	0.364197	0.894951	0.999999	0.210098	0.522189	0.260056	0.613219	0.739944	1	0.520112	0.834802	0.858638	0.938007	0.141362	1	0.282725	0.672204
Fusobacterium nucleatum s. vincentii [ref_mOTU_v2_0754]	0.485735	0.864367	0.514265	0.999601	0.97147	0.993563	0.018312	0.115305	0.981688	0.999999	0.036624	0.203743	0.00910701	0.130236	0.990893	1	0.018214	0.21743	3.29555e-06	0.000269765	0.999997	1	6.59111e-06	0.000539529
Sutterella wadsworthensis [ref_mOTU_v2_0767]	0.0667945	0.542696	0.933205	0.999601	0.133589	0.83882	0.275526	0.644393	0.724474	0.999999	0.551052	0.803442	0.0947339	0.359487	0.905266	1	0.189468	0.53745	0.147664	0.431692	0.852336	1	0.295329	0.685115
Alistipes onderdonkii [ref_mOTU_v2_0775]	0.80175	0.939474	0.19825	0.999601	0.3965	0.923555	0.260625	0.624847	0.739375	0.999999	0.521251	0.783928	0.00909619	0.130236	0.990904	1	0.0181924	0.21743	0.12759	0.406162	0.87241	1	0.255181	0.64986
Fusobacterium nucleatum s. animalis [ref_mOTU_v2_0776]	0.052231	0.542696	0.947769	0.999601	0.104462	0.83882	0.00070173	0.0182769	0.999298	0.999999	0.00140346	0.0365537	4.79901e-10	9.1661e-08	1	1	9.59801e-10	1.83322e-07	5.62625e-11	6.44768e-09	1	1	1.12525e-10	1.28954e-08
Bifidobacterium bifidum [ref_mOTU_v2_0786]	0.894746	0.954863	0.105254	0.999601	0.210507	0.868506	0.8433	0.993584	0.1567	0.994465	0.313401	0.636804	0.948774	0.998535	0.051226	0.92489	0.102452	0.421347	0.157314	0.446243	0.842686	1	0.314629	0.706677
Oscillibacter sp. KLE 1728 [ref_mOTU_v2_0858]	0.655506	0.896432	0.344494	0.999601	0.688987	0.987502	0.540157	0.881098	0.459843	0.999999	0.919687	0.968167	0.539403	0.850615	0.460597	1	0.921195	0.973883	0.345176	0.618081	0.654824	1	0.690353	0.871304
Blautia sp. KLE 1732 [ref_mOTU_v2_0859]	0.055225	0.542696	0.944775	0.999601	0.11045	0.83882	0.342294	0.731845	0.657706	0.999999	0.684588	0.87372	0.0172197	0.170119	0.98278	1	0.0344394	0.279951	0.689501	0.856211	0.310499	1	0.620998	0.831383
Clostridium sp. KLE 1755 [ref_mOTU_v2_0860]	0.322503	0.82009	0.677497	0.999601	0.645007	0.987502	0.318578	0.702096	0.681422	0.999999	0.637155	0.855011	0.286987	0.641769	0.713013	1	0.573974	0.864145	0.412644	0.684142	0.587356	1	0.825288	0.929148
Hungatella hathewayi [ref_mOTU_v2_0882]	0.560437	0.864659	0.439563	0.999601	0.879127	0.988908	0.79633	0.984215	0.20367	0.999999	0.40734	0.713615	0.294038	0.648015	0.705962	1	0.588077	0.8699	0.110836	0.391672	0.889164	1	0.221673	0.613616
Clostridium scindens [ref_mOTU_v2_0883]	0.333424	0.820385	0.666576	0.999601	0.666847	0.987502	0.0867863	0.320829	0.913214	0.999999	0.173573	0.475871	0.222338	0.57909	0.777662	1	0.444676	0.791303	0.643103	0.845006	0.356897	1	0.713795	0.880193
Anaerotruncus colihominis [ref_mOTU_v2_0884]	0.0990969	0.585387	0.900903	0.999601	0.198194	0.860341	0.0489946	0.237914	0.951005	0.999999	0.0979892	0.382446	0.0285873	0.204153	0.971413	1	0.0571746	0.315748	0.0193133	0.150487	0.980687	1	0.0386266	0.27161
Erysipelotrichaceae sp. [ref_mOTU_v2_0885]	0.46114	0.838045	0.53886	0.999601	0.92228	0.988908	0.923419	0.993584	0.0765811	0.90636	0.153162	0.457258	0.433106	0.768327	0.566894	1	0.866212	0.960038	0.653463	0.852925	0.346537	1	0.693075	0.872817
Clostridium boltae/clostridioforme [ref_mOTU_v2_0886]	0.169358	0.666742	0.830642	0.999601	0.338717	0.888989	0.622059	0.930652	0.377941	0.999999	0.755883	0.911287	0.507906	0.829146	0.492094	1	0.984188	0.994181	0.0727573	0.315833	0.927243	1	0.145515	0.517888
Lachnospiraceae bacterium 3_1_57FAA_CT1 [ref_mOTU_v2_0887]	0.0266059	0.436126	0.973394	0.999601	0.0532118	0.75929	0.121065	0.3964	0.878935	0.999999	0.242129	0.557189	0.0058336	0.113957	0.994166	1	0.0116672	0.207804	0.0249261	0.180793	0.975074	1	0.0498522	0.317392
Clostridiales sp. [ref_mOTU_v2_0888]	0.50944	0.864659	0.49056	0.999601	0.98112	0.993563	0.539572	0.881098	0.460428	0.999999	0.920857	0.968167	0.531131	0.845384	0.468869	1	0.937737	0.979839	0.363562	0.631277	0.636438	1	0.727125	0.880851
Bacteroides thetaiotaomicron [ref_mOTU_v2_0897]	0.489548	0.864659	0.510452	0.999601	0.979097	0.993563	0.105509	0.364197	0.894491	0.999999	0.211018	0.522189	0.225211	0.581289	0.774789	1	0.450423	0.79413	0.00450277	0.0716691	0.995497	1	0.00900554	0.139464
Bacteroides dorei/vulgatus [ref_mOTU_v2_0898]	0.850185	0.94916	0.149815	0.999601	0.29963	0.888989	0.613121	0.928327	0.386879	0.999999	0.773758	0.913482	0.922072	0.993373	0.0779283	1	0.155857	0.500582	0.453039	0.724031	0.546961	1	0.906077	0.96662
Bacteroides rodentium/uniformis [ref_mOTU_v2_0899]	0.382113	0.820385	0.617887	0.999601	0.764226	0.987502	0.990811	0.997454	0.00918876	0.732932	0.0183775	0.140404	0.67082	0.892957	0.32918	1	0.658361	0.88832	0.165449	0.462449	0.834551	1	0.330897	0.72368
Parabacteroides goldsteinii [ref_mOTU_v2_0901]	0.0921536	0.57731	0.907846	0.999601	0.184307	0.847516	0.000950069	0.0188744	0.99905	0.999999	0.00190014	0.0377489	0.0269784	0.202015	0.973022	1	0.0539568	0.315748	0.00955073	0.109451	0.990449	1	0.0191015	0.210483
Prevotella histicola [ref_mOTU_v2_0907]	0.000398998	0.176845	0.999601	0.999601	0.000797995	0.319229	0.000201367	0.0111622	0.999799	0.999999	0.000402735	0.0223244	0.0259587	0.202015	0.974041	1	0.0519173	0.315748	0.517456	0.775386	0.482544	1	0.965088	0.98105
Campylobacter concisus [ref_mOTU_v2_0927]	0.208722	0.72865	0.791278	0.999601	0.417444	0.938367	0.011031	0.0854153	0.988969	0.999999	0.0220619	0.156068	0.383972	0.718253	0.616028	1	0.767945	0.925142	0.302872	0.572227	0.697128	1	0.605744	0.830132
Phascolarctobacterium succinatutens [ref_mOTU_v2_0947]	0.00092589	0.176845	0.999074	0.999601	0.00185178	0.319229	0.000988191	0.0188744	0.999012	0.999999	0.00197638	0.0377489	0.165395	0.481073	0.834605	1	0.33079	0.68427	0.252522	0.536388	0.747478	1	0.505043	0.806047
Megasphaera sp. [ref_mOTU_v2_0965]	0.111405	0.602218	0.888595	0.999601	0.22281	0.868506	0.40986	0.78545	0.59014	0.999999	0.81972	0.921076	0.739205	0.922798	0.260795	1	0.52159	0.834836	0.890789	0.961311	0.109211	1	0.218423	0.613511
Dorea formicigenerans [ref_mOTU_v2_0973]	0.297188	0.793101	0.702812	0.999601	0.594377	0.987502	0.364716	0.753917	0.635284	0.999999	0.729431	0.904684	0.0180771	0.172637	0.981923	1	0.0361543	0.279951	0.140749	0.422246	0.859251	1	0.281498	0.672076
Clostridium clostridioforme [ref_mOTU_v2_0979]	0.611753	0.890609	0.388247	0.999601	0.776493	0.988908	0.77384	0.979545	0.22616	0.999999	0.45232	0.733162	0.812039	0.957404	0.187961	1	0.375923	0.740219	0.85943	0.938007	0.14057	1	0.28114	0.672076
Streptococcus oralis [ref_mOTU_v2_0984]	0.152204	0.660703	0.847796	0.999601	0.304408	0.888989	0.00433885	0.0469087	0.995661	0.999999	0.0086777	0.0904059	0.00223273	0.0691819	0.997767	1	0.00446545	0.132075	0.00375767	0.0652469	0.996242	1	0.00751535	0.126656
Streptococcus oralis [ref_mOTU_v2_1016]	0.126097	0.651026	0.873903	0.999601	0.252194	0.888989	0.000908355	0.0188744	0.999092	0.999999	0.00181671	0.0377489	0.00776652	0.130236	0.992233	1	0.015533	0.21743	0.023024	0.171334	0.976976	1	0.0460479	0.299835
Veillonella parvula [ref_mOTU_v2_1042]	0.138921	0.652187	0.861079	0.999601	0.277843	0.888989	0.0396354	0.19922	0.960365	0.999999	0.0792708	0.333987	0.193736	0.536562	0.806264	1	0.387471	0.748878	0.490613	0.751661	0.509387	1	0.981226	0.98639
Lactobacillus fermentum [ref_mOTU_v2_1050]	0.820147	0.945617	0.179853	0.999601	0.359706	0.889892	0.326461	0.711263	0.673539	0.999999	0.652922	0.855423	0.387162	0.718253	0.612838	1	0.774325	0.925142	0.566088	0.804281	0.433912	1	0.867824	0.947168
Actinomyces graevenitzii [ref_mOTU_v2_1056]	0.182482	0.678976	0.817518	0.999601	0.364965	0.889892	2.61004e-05	0.00407992	0.999974	0.999999	5.22008e-05	0.00815983	0.00846399	0.130236	0.991536	1	0.016928	0.21743	0.0176509	0.144486	0.982349	1	0.0353019	0.259333
Lactobacillus crispatus [ref_mOTU_v2_1063]	0.839998	0.945617	0.160002	0.999601	0.320004	0.888989	0.162439	0.474887	0.837561	0.999999	0.324879	0.650894	0.610895	0.867764	0.389105	1	0.77821	0.925142	0.256228	0.536388	0.743772	1	0.512456	0.806047
Bacteroides xylanisolvens [ref_mOTU_v2_1072]	0.869563	0.950589	0.130437	0.999601	0.260874	0.888989	0.995714	0.997454	0.00428635	0.723848	0.00857271	0.0904059	0.628089	0.871417	0.371911	1	0.743821	0.921003	0.239374	0.536158	0.760626	1	0.478748	0.806047
Bacteroides fragilis/ovatus [ref_mOTU_v2_1073]	0.250051	0.754101	0.749949	0.999601	0.500102	0.952022	0.677949	0.957549	0.322051	0.999999	0.644102	0.855423	0.0153526	0.159086	0.984647	1	0.0307052	0.265935	0.282376	0.563567	0.717624	1	0.564752	0.830132
Bacteroidales sp. [ref_mOTU_v2_1074]	0.0056695	0.281622	0.994331	0.999601	0.011339	0.482781	0.403556	0.775965	0.596444	0.999999	0.807112	0.913482	0.00615071	0.113957	0.993849	1	0.0123014	0.207804	0.0903727	0.362123	0.909627	1	0.180745	0.587022
Porphyromonadaceae sp. [ref_mOTU_v2_1091]	0.567857	0.86809	0.432143	0.999601	0.864287	0.988908	0.913604	0.993584	0.0863956	0.90751	0.172791	0.475871	0.711797	0.906064	0.288203	1	0.576406	0.864145	0.952775	0.980143	0.0472254	1	0.0944508	0.432831
Clostridium perfringens [ref_mOTU_v2_1117]	0.0835246	0.563417	0.916475	0.999601	0.167049	0.847516	0.887739	0.993584	0.112261	0.90957	0.224522	0.540414	0.287664	0.641769	0.712336	1	0.575329	0.864145	0.288352	0.563567	0.711648	1	0.576704	0.830132
Mogibacterium timidum [ref_mOTU_v2_1136]	0.163248	0.666742	0.836752	0.999601	0.326496	0.888989	0.0218623	0.133267	0.978138	0.999999	0.0437245	0.231983	0.0285131	0.204153	0.971487	1	0.0570263	0.315748	0.00357646	0.0652469	0.996424	1	0.00715291	0.126656
Parvimonas micra [ref_mOTU_v2_1145]	0.341079	0.820385	0.658921	0.999601	0.682159	0.987502	0.0137241	0.0970856	0.986276	0.999999	0.0274483	0.172834	4.30534e-12	2.46696e-09	1	1	8.61068e-12	4.93392e-09	6.02131e-20	3.45021e-17	1	1	1.20426e-19	6.90042e-17
Bilophila wadsworthia [ref_mOTU_v2_1149]	0.15871	0.666742	0.84129	0.999601	0.31742	0.888989	0.0833932	0.318483	0.916607	0.999999	0.166786	0.473878	0.112618	0.376887	0.887382	1	0.225237	0.566739	0.00987427	0.11094	0.990126	1	0.0197485	0.213508
Gemella sanguinis [ref_mOTU_v2_1151]	0.864409	0.950589	0.135591	0.999601	0.271181	0.888989	0.203803	0.540645	0.796197	0.999999	0.407607	0.713615	0.458106	0.795439	0.541894	1	0.916212	0.972203	0.373056	0.643859	0.626944	1	0.746112	0.892531
Bifidobacterium adolescentis [ref_mOTU_v2_1156]	0.72969	0.914996	0.27031	0.999601	0.54062	0.971967	0.974674	0.997454	0.0253258	0.90636	0.0506517	0.256936	0.845158	0.97244	0.154842	1	0.309685	0.655283	0.323478	0.594081	0.676522	1	0.646957	0.852198
Akkermansia muciniphila [ref_mOTU_v2_1301]	0.191491	0.69009	0.808509	0.999601	0.382982	0.906063	0.513591	0.870674	0.486409	0.999999	0.972817	0.983314	0.154619	0.456685	0.845381	1	0.309239	0.655283	0.0569045	0.274003	0.943095	1	0.113809	0.462501
Anaerostipes hadrus [ref_mOTU_v2_1309]	0.835886	0.945617	0.164114	0.999601	0.328227	0.888989	0.79002	0.984215	0.20998	0.999999	0.41996	0.718319	0.820734	0.962298	0.179266	1	0.358532	0.715815	0.748045	0.881556	0.251955	1	0.50391	0.806047
Ruminococcus torques [ref_mOTU_v2_1376]	0.354119	0.820385	0.645881	0.999601	0.708238	0.987502	0.426413	0.793294	0.573587	0.999999	0.852826	0.932575	0.0914524	0.356277	0.908548	1	0.182905	0.53745	5.93577e-05	0.00242943	0.999941	1	0.000118715	0.00485885
Flavonifractor plautii [ref_mOTU_v2_1377]	0.838939	0.945617	0.161061	0.999601	0.322122	0.888989	0.208395	0.544261	0.791605	0.999999	0.41679	0.716991	0.264733	0.61915	0.735267	1	0.529465	0.840397	0.172774	0.473355	0.827226	1	0.345548	0.738801
Parabacteroides merdae [ref_mOTU_v2_1378]	0.284126	0.778969	0.715874	0.999601	0.568253	0.971967	0.331758	0.713948	0.668242	0.999999	0.663515	0.858668	0.00616521	0.113957	0.993835	1	0.0123304	0.207804	0.236506	0.536158	0.763494	1	0.473013	0.806047
Faecalibacterium prausnitzii [ref_mOTU_v2_1379]	0.67704	0.898295	0.32296	0.999601	0.64592	0.987502	0.814732	0.9911	0.185268	0.999999	0.370536	0.684102	0.52001	0.839339	0.47999	1	0.959981	0.984023	0.831719	0.924662	0.168281	1	0.336561	0.724999
Clostridium saccharolyticum [ref_mOTU_v2_1380]	0.169537	0.666742	0.830463	0.999601	0.339074	0.888989	0.897054	0.993584	0.102946	0.90751	0.205892	0.51744	0.578488	0.864003	0.421512	1	0.843025	0.94531	0.30151	0.572227	0.69849	1	0.60302	0.830132
Anaerostipes caccae [ref_mOTU_v2_1381]	0.626709	0.890609	0.373291	0.999601	0.746583	0.987502	0.460138	0.821368	0.539862	0.999999	0.920276	0.968167	0.917308	0.993373	0.0826921	1	0.165384	0.504541	0.707565	0.856211	0.292435	1	0.584869	0.830132
Bacteroides caccae [ref_mOTU_v2_1382]	0.0314113	0.45955	0.968589	0.999601	0.0628226	0.799218	0.0481957	0.236036	0.951804	0.999999	0.0963915	0.382446	0.0545533	0.274884	0.945447	1	0.109107	0.426351	0.00701616	0.0893391	0.992984	1	0.0140323	0.171075
Collinsella aerofaciens [ref_mOTU_v2_1383]	0.387624	0.820385	0.612376	0.999601	0.775248	0.988908	0.00649901	0.0601657	0.993501	0.999999	0.012998	0.113039	0.0155477	0.159086	0.984452	1	0.0310954	0.265935	0.0037392	0.0652469	0.996261	1	0.0074784	0.126656
Methanobrevibacter smithii [ref_mOTU_v2_1384]	0.0818469	0.563417	0.918153	0.999601	0.163694	0.847516	0.397869	0.775438	0.602131	0.999999	0.795737	0.913482	0.476811	0.805937	0.523189	1	0.953622	0.981015	0.0136122	0.128686	0.986388	1	0.0272245	0.235311
Eubacterium siraeum [ref_mOTU_v2_1387]	0.699669	0.90499	0.300331	0.999601	0.600662	0.987502	0.661759	0.957549	0.338241	0.999999	0.676482	0.867168	0.720749	0.909667	0.279251	1	0.558503	0.859445	0.0682509	0.300829	0.931749	1	0.136502	0.501382
Neisseria mucosa [ref_mOTU_v2_1389]	0.00589785	0.281622	0.994102	0.999601	0.0117957	0.482781	0.00991326	0.080106	0.990087	0.999999	0.0198265	0.145834	0.118798	0.384872	0.881202	1	0.237596	0.572457	0.437926	0.710855	0.562074	1	0.875853	0.950499
Eubacterium sp. [ref_mOTU_v2_1395]	0.680368	0.898295	0.319632	0.999601	0.639264	0.987502	0.288039	0.660185	0.711961	0.999999	0.576078	0.809405	0.593895	0.867764	0.406105	1	0.81221	0.928935	0.352815	0.626633	0.647185	1	0.705629	0.880193
Fusobacterium ulcerans [ref_mOTU_v2_1396]	0.0796553	0.563417	0.920345	0.999601	0.159311	0.847516	0.0541061	0.237934	0.945894	0.999999	0.108212	0.382446	0.0343439	0.226196	0.965656	1	0.0686877	0.351411	0.067978	0.300829	0.932022	1	0.135956	0.501382
Streptococcus gordonii [ref_mOTU_v2_1398]	0.239204	0.753097	0.760796	0.999601	0.478407	0.952022	0.110384	0.376487	0.889616	0.999999	0.220767	0.536696	0.109473	0.376887	0.890527	1	0.218946	0.566739	0.217895	0.529041	0.782105	1	0.435789	0.799767
Streptococcus sp. 2_1_36FAA [ref_mOTU_v2_1399]	0.127215	0.651026	0.872785	0.999601	0.25443	0.888989	0.19099	0.525442	0.80901	0.999999	0.38198	0.698374	0.0510284	0.270734	0.948972	1	0.102057	0.421347	0.0549792	0.269257	0.945021	1	0.109958	0.459899
Coprobacillus sp. [ref_mOTU_v2_1401]	0.178778	0.678976	0.821222	0.999601	0.357557	0.889892	0.196739	0.530047	0.803261	0.999999	0.393477	0.707161	0.012113	0.144599	0.987887	1	0.0242261	0.23528	0.111418	0.391672	0.888582	1	0.222836	0.61387
Fusobacterium periodonticum [ref_mOTU_v2_1402]	0.0607399	0.542696	0.93926	0.999601	0.12148	0.83882	0.00134844	0.0224803	0.998652	0.999999	0.00269687	0.0449605	0.0112748	0.140298	0.988725	1	0.0225496	0.231635	0.00798265	0.0973204	0.992017	1	0.0159653	0.186696
Parasutterella excrementihominis [ref_mOTU_v2_1405]	0.692926	0.898295	0.307074	0.999601	0.614148	0.987502	0.343774	0.732277	0.656226	0.999999	0.687548	0.87372	0.621146	0.870624	0.378854	1	0.757708	0.923176	0.759877	0.884979	0.240123	1	0.480246	0.806047
Bacteroides finegoldii [ref_mOTU_v2_1409]	0.228634	0.740799	0.771366	0.999601	0.457269	0.938367	0.00287308	0.0350272	0.997127	0.999999	0.00574617	0.0685949	0.0313185	0.218848	0.968681	1	0.0626371	0.33543	0.0161854	0.136386	0.983815	1	0.0323709	0.246888
Bacteroides eggerthii [ref_mOTU_v2_1410]	0.298446	0.793101	0.701554	0.999601	0.596891	0.987502	0.521781	0.876044	0.478219	0.999999	0.956439	0.978642	0.599501	0.867764	0.400499	1	0.800999	0.926106	0.236223	0.536158	0.763777	1	0.472446	0.806047
Eubacterium rectale [ref_mOTU_v2_1416]	0.132932	0.651026	0.867068	0.999601	0.265864	0.888989	0.503193	0.863262	0.496807	0.999999	0.993614	0.995352	0.263959	0.61915	0.736041	1	0.527917	0.840397	0.405152	0.6828	0.594848	1	0.810303	0.924908
Roseburia intestinalis [ref_mOTU_v2_1427]	0.509144	0.864659	0.490856	0.999601	0.981712	0.993563	0.981089	0.997454	0.0189109	0.828829	0.0378218	0.206399	0.881806	0.979994	0.118194	1	0.236389	0.572457	0.977724	0.992387	0.0222764	1	0.0445529	0.294055
Blautia hansenii [ref_mOTU_v2_1428]	0.291453	0.786661	0.708547	0.999601	0.582906	0.982369	0.193488	0.525442	0.806512	0.999999	0.386975	0.699485	0.611827	0.867764	0.388173	1	0.776347	0.925142	0.0810651	0.341547	0.918935	1	0.16213	0.556291
Rothia mucilaginosa [ref_mOTU_v2_1438]	0.169885	0.666742	0.830115	0.999601	0.339771	0.888989	0.0942799	0.341914	0.90572	0.999999	0.18856	0.500207	0.893548	0.987072	0.106452	1	0.212904	0.559804	0.902918	0.961388	0.097082	1	0.194164	0.605723
Actinomyces viscosus [ref_mOTU_v2_1444]	0.231419	0.740799	0.768581	0.999601	0.462838	0.938367	0.000753359	0.0183369	0.999247	0.999999	0.00150672	0.0366738	0.414709	0.746737	0.585291	1	0.829418	0.941102	0.0364632	0.22466	0.963537	1	0.0729264	0.383365
Rothia dentocariosa [ref_mOTU_v2_1446]	0.495804	0.864659	0.504196	0.999601	0.991607	0.994438	0.000782624	0.0183369	0.999217	0.999999	0.00156525	0.0366738	0.138219	0.421275	0.861781	1	0.276439	0.621174	0.0901958	0.362123	0.909804	1	0.180392	0.587022
Faecalitalea cylindroides [ref_mOTU_v2_1470]	0.964065	0.974267	0.0359347	0.999601	0.0718693	0.800524	0.268765	0.641677	0.731235	0.999999	0.53753	0.79794	0.603459	0.867764	0.396541	1	0.793081	0.925142	0.526113	0.775386	0.473887	1	0.947774	0.979415
Clostridium symbiosum [ref_mOTU_v2_1475]	0.57366	0.868697	0.42634	0.999601	0.85268	0.988908	0.489943	0.848149	0.510057	0.999999	0.979886	0.985043	0.0859932	0.340218	0.914007	1	0.171986	0.513871	0.0417205	0.239357	0.95828	1	0.0834409	0.412685
Alistipes finegoldii [ref_mOTU_v2_1481]	0.542878	0.864659	0.457122	0.999601	0.914244	0.988908	0.153897	0.459287	0.846103	0.999999	0.307795	0.632137	0.475713	0.805937	0.524287	1	0.951426	0.980516	0.308583	0.572227	0.691417	1	0.617166	0.830132
Turicibacter sanguinis [ref_mOTU_v2_1493]	0.746396	0.925724	0.253604	0.999601	0.507209	0.954421	0.714326	0.969927	0.285674	0.999999	0.571347	0.809405	0.924222	0.993373	0.0757783	1	0.151557	0.496239	0.3346	0.604813	0.6654	1	0.669199	0.859756
Oribacterium parvum [ref_mOTU_v2_1507]	0.0180071	0.388705	0.981993	0.999601	0.0360142	0.699669	0.00409392	0.0469087	0.995906	0.999999	0.00818784	0.0904059	0.0185724	0.174459	0.981428	1	0.0371448	0.280052	0.232576	0.536158	0.767424	1	0.465152	0.806047
Oribacterium asaccharolyticum [ref_mOTU_v2_1508]	0.438504	0.830567	0.561496	0.999601	0.877008	0.988908	0.0727371	0.291528	0.927263	0.999999	0.145474	0.452608	0.0612343	0.292394	0.938766	1	0.122469	0.449837	0.257385	0.536388	0.742615	1	0.514769	0.806047
Streptococcus australis [ref_mOTU_v2_1524]	0.946095	0.965241	0.0539048	0.999601	0.10781	0.83882	0.52899	0.876044	0.47101	0.999999	0.94202	0.978642	0.607772	0.867764	0.392228	1	0.784456	0.925142	0.897939	0.961388	0.102061	1	0.204122	0.606019
Streptococcus cristatus [ref_mOTU_v2_1525]	0.688372	0.898295	0.311628	0.999601	0.623255	0.987502	0.0908496	0.333698	0.90915	0.999999	0.181699	0.488797	0.368439	0.704534	0.631561	1	0.736878	0.918957	0.253988	0.536388	0.746012	1	0.507976	0.806047
Lachnoanaerobaculum sp. [ref_mOTU_v2_1537]	0.0192304	0.393536	0.98077	0.999601	0.0384608	0.710904	0.000319407	0.0130729	0.999681	0.999999	0.000638814	0.0261457	0.00600977	0.113957	0.99399	1	0.0120195	0.207804	0.0121026	0.125563	0.987897	1	0.0242051	0.235311
Prevotella stercorea [ref_mOTU_v2_1551]	0.623783	0.890609	0.376217	0.999601	0.752434	0.987502	0.0528034	0.237934	0.947197	0.999999	0.105607	0.382446	0.0993164	0.364542	0.900684	1	0.198633	0.548294	0.0223235	0.168308	0.977676	1	0.044647	0.294055
Streptococcus infantis [ref_mOTU_v2_1561]	0.886785	0.954863	0.113215	0.999601	0.226431	0.876654	0.20879	0.544261	0.79121	0.999999	0.417581	0.716991	0.254167	0.604917	0.745833	1	0.508334	0.821323	0.0930595	0.367746	0.90694	1	0.186119	0.595789
Alistipes timonensis [ref_mOTU_v2_1593]	0.415688	0.824531	0.584312	0.999601	0.831375	0.988908	0.183751	0.513606	0.816249	0.999999	0.367502	0.683696	0.447821	0.784671	0.552179	1	0.895641	0.964241	0.583033	0.816816	0.416967	1	0.833934	0.932161
Alistipes senegalensis [ref_mOTU_v2_1594]	0.350607	0.820385	0.649393	0.999601	0.701213	0.987502	0.599031	0.928327	0.400969	0.999999	0.801937	0.913482	0.0977885	0.364542	0.902212	1	0.195577	0.546428	0.185252	0.482108	0.814748	1	0.370505	0.745076
Senegalimassilia anaerobia [ref_mOTU_v2_1606]	0.110513	0.602218	0.889487	0.999601	0.221026	0.868506	0.371957	0.756823	0.628043	0.999999	0.743914	0.90626	0.0859005	0.340218	0.914099	1	0.171801	0.513871	0.0390165	0.233394	0.960984	1	0.078033	0.401275
Streptococcus infantis [ref_mOTU_v2_1612]	0.0814056	0.563417	0.918594	0.999601	0.162811	0.847516	0.654504	0.9571	0.345496	0.999999	0.690993	0.875971	0.0410293	0.244893	0.958971	1	0.0820585	0.382273	0.616583	0.83523	0.383417	1	0.766833	0.904106
Corynebacterium durum [ref_mOTU_v2_1615]	0.222643	0.740799	0.777357	0.999601	0.445286	0.938367	0.156626	0.46261	0.843374	0.999999	0.313251	0.636804	0.676341	0.892957	0.323659	1	0.647318	0.886549	0.694664	0.856211	0.305336	1	0.610673	0.830132
Bacteroides faecis [ref_mOTU_v2_1706]	0.283838	0.778969	0.716162	0.999601	0.567676	0.971967	0.826318	0.9911	0.173682	0.999999	0.347364	0.663465	0.439031	0.774045	0.560969	1	0.878062	0.96385	0.530951	0.778095	0.469049	1	0.938097	0.979415
Streptococcus sp. SK140 [ref_mOTU_v2_1746]	0.786281	0.930865	0.213719	0.999601	0.427439	0.938367	0.00978353	0.080106	0.990216	0.999999	0.0195671	0.145834	0.0244874	0.202015	0.975513	1	0.0489748	0.315748	0.109031	0.391672	0.890969	1	0.218061	0.613511
Alistipes obesi [ref_mOTU_v2_1825]	0.0764578	0.557444	0.923542	0.999601	0.152916	0.83882	0.946557	0.993584	0.0534429	0.90636	0.106886	0.382446	0.48225	0.81035	0.51775	1	0.9645	0.98689	0.143363	0.42785	0.856637	1	0.286727	0.678902
Blautia producta [ref_mOTU_v2_1889]	0.643452	0.89197	0.356548	0.999601	0.713096	0.987502	0.678473	0.957549	0.321527	0.999999	0.643054	0.855423	0.304389	0.650802	0.695611	1	0.608778	0.8699	0.849563	0.932566	0.150437	1	0.300874	0.689604
Parabacteroides gordonii [ref_mOTU_v2_2090]	0.11132	0.602218	0.88868	0.999601	0.222641	0.868506	0.144561	0.436084	0.855439	0.999999	0.289122	0.602637	0.603036	0.867764	0.396964	1	0.793928	0.925142	0.550104	0.793979	0.449896	1	0.899792	0.96662
Faecalicoccus pleomorphus [ref_mOTU_v2_2178]	0.175103	0.678976	0.824897	0.999601	0.350205	0.889892	0.922565	0.993584	0.0774348	0.90636	0.15487	0.457258	0.728123	0.913268	0.271877	1	0.543755	0.848273	0.161022	0.454511	0.838978	1	0.322045	0.712477
Ruminococcus bicirculans [ref_mOTU_v2_2358]	0.974787	0.98164	0.0252129	0.999601	0.0504258	0.75929	0.992626	0.997454	0.007374	0.723848	0.014748	0.120641	0.93912	0.998359	0.0608801	0.970099	0.12176	0.449837	0.690162	0.856211	0.309838	1	0.619676	0.831383
Actinomyces sp. HPA0247 [ref_mOTU_v2_2506]	0.318082	0.817314	0.681918	0.999601	0.636164	0.987502	7.12208e-05	0.00510119	0.999929	0.999999	0.000142442	0.0102024	0.308871	0.65097	0.691129	1	0.617741	0.871313	0.468745	0.735866	0.531255	1	0.937491	0.979415
Streptococcus sp. HPH0090 [ref_mOTU_v2_2507]	0.524688	0.864659	0.475312	0.999601	0.950625	0.991134	0.0938317	0.341914	0.906168	0.999999	0.187663	0.500207	0.416853	0.746737	0.583147	1	0.833707	0.941603	0.472887	0.738322	0.527113	1	0.945774	0.979415
Butyricicoccus pullicaecorum [ref_mOTU_v2_2510]	0.753035	0.928564	0.246965	0.999601	0.493929	0.952022	0.875797	0.993584	0.124203	0.936423	0.248406	0.564827	0.999559	0.999559	0.000440729	0.252538	0.000881457	0.0561194	0.964108	0.988464	0.0358916	1	0.0717831	0.383365
cand. Alistipes marseilloanorexicus [ref_mOTU_v2_2553]	0.0472426	0.503383	0.952757	0.999601	0.0944852	0.83882	0.156118	0.46261	0.843882	0.999999	0.312235	0.636804	0.0325263	0.21946	0.967474	1	0.0650527	0.339165	0.227517	0.532112	0.772483	1	0.455034	0.804737
Holdemania massiliensis [ref_mOTU_v2_2557]	0.530083	0.864659	0.469917	0.999601	0.939834	0.991134	0.321531	0.70589	0.678469	0.999999	0.643062	0.855423	0.674948	0.892957	0.325052	1	0.650104	0.886927	0.118499	0.402558	0.881501	1	0.236999	0.638618
Clostridiales bacterium VE202-09 [ref_mOTU_v2_2688]	0.54296	0.864659	0.45704	0.999601	0.91408	0.988908	0.596262	0.928327	0.403738	0.999999	0.807476	0.913482	0.238788	0.599868	0.761212	1	0.477576	0.814721	0.509718	0.77186	0.490282	1	0.980563	0.98639
Clostridiales bacterium VE202-14 [ref_mOTU_v2_2689]	0.251796	0.755174	0.748204	0.999601	0.503592	0.954421	0.780332	0.979545	0.219668	0.999999	0.439335	0.733162	0.869895	0.973535	0.130105	1	0.260209	0.606224	0.299096	0.572227	0.700904	1	0.598193	0.830132
Clostridiales bacterium VE202-21 [ref_mOTU_v2_2690]	0.732346	0.914996	0.267654	0.999601	0.535308	0.971149	0.712259	0.969927	0.287741	0.999999	0.575482	0.809405	0.112773	0.376887	0.887227	1	0.225546	0.566739	0.000948746	0.0236961	0.999051	1	0.00189749	0.0473922
Eubacterium ramulus [ref_mOTU_v2_2795]	0.224832	0.740799	0.775168	0.999601	0.449664	0.938367	0.436254	0.801198	0.563746	0.999999	0.872509	0.94687	0.00931884	0.130236	0.990681	1	0.0186377	0.217947	0.251168	0.536388	0.748832	1	0.502336	0.806047
Phascolarctobacterium sp. [ref_mOTU_v2_2805]	0.998886	0.998886	0.00111424	0.638457	0.00222847	0.319229	0.753969	0.979545	0.246031	0.999999	0.492061	0.759849	0.713017	0.906064	0.286983	1	0.573966	0.864145	0.602908	0.829623	0.397092	1	0.794185	0.919329
Phascolarctobacterium sp. [ref_mOTU_v2_2806]	0.406455	0.820385	0.593545	0.999601	0.81291	0.988908	0.88104	0.993584	0.11896	0.921847	0.23792	0.552361	0.496562	0.822342	0.503438	1	0.993124	0.994861	0.283057	0.563567	0.716943	1	0.566114	0.830132
Clostridium paraputrificum [ref_mOTU_v2_2890]	0.612709	0.890609	0.387291	0.999601	0.774582	0.988908	0.573801	0.915793	0.426199	0.999999	0.852398	0.932575	0.973301	0.998535	0.0266987	0.6907	0.0533975	0.315748	0.658025	0.856004	0.341975	1	0.683951	0.867044
Dorea longicatena [ref_mOTU_v2_2893]	0.90487	0.954863	0.0951298	0.999601	0.19026	0.847516	0.918807	0.993584	0.0811933	0.90751	0.162387	0.472322	0.112077	0.376887	0.887923	1	0.224154	0.566739	0.122687	0.402558	0.877313	1	0.245374	0.643375
Actinomyces sp. S6-Spd3 [ref_mOTU_v2_2919]	0.141936	0.652187	0.858064	0.999601	0.283872	0.888989	5.17279e-05	0.0042343	0.999948	0.999999	0.000103456	0.0084686	0.0262736	0.202015	0.973726	1	0.0525471	0.315748	0.205692	0.510299	0.794308	1	0.411384	0.77808
Streptococcus oralis [ref_mOTU_v2_2963]	0.835011	0.945617	0.164989	0.999601	0.329978	0.888989	0.0778056	0.30536	0.922194	0.999999	0.155611	0.457258	0.0713621	0.315781	0.928638	1	0.142724	0.485817	0.0309932	0.208931	0.969007	1	0.0619864	0.35877
Intestinimonas butyriciproducens [ref_mOTU_v2_2968]	0.464425	0.838045	0.535575	0.999601	0.928851	0.988908	0.270372	0.642835	0.729628	0.999999	0.540744	0.798573	0.292829	0.647842	0.707171	1	0.585658	0.8699	0.281178	0.563567	0.718822	1	0.562355	0.830132
Streptococcus cristatus [ref_mOTU_v2_2992]	0.772502	0.92923	0.227498	0.999601	0.454995	0.938367	0.074756	0.297466	0.925244	0.999999	0.149512	0.455041	0.318997	0.659875	0.681003	1	0.637994	0.880893	0.560474	0.804281	0.439526	1	0.879052	0.952167
Eubacterium brachy [ref_mOTU_v2_3045]	0.576099	0.868697	0.423901	0.999601	0.847802	0.988908	0.00651008	0.0601657	0.99349	0.999999	0.0130202	0.113039	0.0657682	0.299089	0.934232	1	0.131536	0.462395	0.10111	0.381129	0.89889	1	0.20222	0.606019
Adlercreutzia equolifaciens [ref_mOTU_v2_3198]	0.373847	0.820385	0.626153	0.999601	0.747693	0.987502	0.621694	0.930652	0.378306	0.999999	0.756611	0.911287	0.988184	0.998535	0.0118163	0.615523	0.0236326	0.233474	0.929658	0.973847	0.070342	1	0.140684	0.513452
Clostridium sp. JCC [ref_mOTU_v2_3353]	0.0536684	0.542696	0.946332	0.999601	0.107337	0.83882	0.60742	0.928327	0.39258	0.999999	0.785161	0.913482	0.710444	0.906064	0.289556	1	0.579113	0.864145	0.453625	0.724031	0.546375	1	0.90725	0.96662
Clostridium sp. CL-2 [ref_mOTU_v2_3582]	0.926237	0.96128	0.0737628	0.999601	0.147526	0.83882	0.749261	0.979545	0.250739	0.999999	0.501477	0.762192	0.866988	0.973535	0.133012	1	0.266024	0.607298	0.631339	0.841296	0.368661	1	0.737321	0.889233
Alistipes inops [ref_mOTU_v2_3597]	0.397171	0.820385	0.602829	0.999601	0.794341	0.988908	0.395813	0.775438	0.604187	0.999999	0.791627	0.913482	0.195421	0.536562	0.804579	1	0.390842	0.748878	0.0168664	0.140064	0.983134	1	0.0337327	0.251024
bacterium LF-3 [ref_mOTU_v2_3608]	0.720261	0.913003	0.279739	0.999601	0.559477	0.971967	0.0164343	0.109001	0.983566	0.999999	0.0328685	0.191578	0.102192	0.365974	0.897808	1	0.204383	0.548378	0.0504795	0.258257	0.949521	1	0.100959	0.441599
Clostridium sp. ATCC 29733 [ref_mOTU_v2_3613]	0.648405	0.89197	0.351595	0.999601	0.703191	0.987502	0.673058	0.957549	0.326942	0.999999	0.653884	0.855423	0.835712	0.969358	0.164288	1	0.328576	0.682851	0.722502	0.865337	0.277498	1	0.554995	0.830132
Oscillibacter sp. ER4 [ref_mOTU_v2_3624]	0.399102	0.820385	0.600898	0.999601	0.798203	0.988908	0.735633	0.979105	0.264367	0.999999	0.528733	0.791029	0.054689	0.274884	0.945311	1	0.109378	0.426351	0.205006	0.510299	0.794994	1	0.410012	0.77808
butyrate-producing bacterium SS3/4 [ref_mOTU_v2_3825]	0.249474	0.754101	0.750526	0.999601	0.498948	0.952022	0.456053	0.819179	0.543947	0.999999	0.912106	0.967845	0.814808	0.958696	0.185192	1	0.370385	0.734361	0.547365	0.792021	0.452635	1	0.90527	0.96662
Blautia producta [ref_mOTU_v2_4020]	0.847305	0.948253	0.152695	0.999601	0.30539	0.888989	0.905274	0.993584	0.0947264	0.90751	0.189453	0.50026	0.993499	0.998535	0.00650077	0.615523	0.0130015	0.212854	0.611496	0.832389	0.388504	1	0.777007	0.910481
Pyramidobacter piscolens [ref_mOTU_v2_4064]	0.423836	0.824531	0.576164	0.999601	0.847671	0.988908	0.330539	0.713948	0.669461	0.999999	0.661077	0.858668	0.853533	0.972477	0.146467	1	0.292934	0.634035	0.869563	0.944907	0.130437	1	0.260874	0.652754
Blautia obeum [ref_mOTU_v2_4202]	0.534885	0.864659	0.465115	0.999601	0.930229	0.988908	0.198079	0.530371	0.801921	0.999999	0.396158	0.707161	0.0497339	0.270734	0.950266	1	0.0994677	0.421347	0.132807	0.410456	0.867193	1	0.265614	0.655321
Dorea longicatena [ref_mOTU_v2_4203]	0.381147	0.820385	0.618853	0.999601	0.762294	0.987502	0.372468	0.756823	0.627532	0.999999	0.744936	0.90626	0.0191075	0.176156	0.980893	1	0.0382149	0.284208	0.0188495	0.150487	0.981151	1	0.0376989	0.27161
Eubacterium ventriosum [ref_mOTU_v2_4204]	0.904054	0.954863	0.0959459	0.999601	0.191892	0.847516	0.949993	0.993584	0.050007	0.90636	0.100014	0.382446	0.527437	0.844193	0.472563	1	0.945127	0.979839	0.644063	0.845006	0.355937	1	0.711875	0.880193
Desulfovibrio piger [ref_mOTU_v2_4205]	0.0295935	0.45955	0.970407	0.999601	0.059187	0.799218	0.096775	0.344423	0.903225	0.999999	0.19355	0.50411	0.0471708	0.262416	0.952829	1	0.0943416	0.409528	0.0452155	0.24912	0.954785	1	0.0904309	0.431808
Pseudoflavonifractor capillosus [ref_mOTU_v2_4206]	0.569567	0.86809	0.430433	0.999601	0.860867	0.988908	0.761433	0.979545	0.238567	0.999999	0.477134	0.749035	0.647399	0.880007	0.352601	1	0.705202	0.906393	0.125756	0.402558	0.874244	1	0.251511	0.643375
Eubacterium hallii [ref_mOTU_v2_4207]	0.553491	0.864659	0.446509	0.999601	0.893018	0.988908	0.171307	0.490793	0.828693	0.999999	0.342613	0.658783	0.107819	0.376887	0.892181	1	0.215639	0.56164	0.0584765	0.275622	0.941524	1	0.116953	0.463806
Ruminococcus callidus [ref_mOTU_v2_4209]	0.03606	0.462663	0.96394	0.999601	0.07212	0.800524	0.663271	0.957549	0.336729	0.999999	0.673459	0.866223	0.00289888	0.0755026	0.997101	1	0.00579775	0.138421	0.118696	0.402558	0.881304	1	0.237392	0.638618
Faecalibacterium prausnitzii [ref_mOTU_v2_4211]	0.66042	0.897817	0.33958	0.999601	0.679161	0.987502	0.515551	0.871418	0.484449	0.999999	0.968898	0.982617	0.125329	0.401193	0.874671	1	0.250658	0.598446	0.790677	0.906547	0.209323	1	0.418647	0.778846
Clostridium sp. L2-50 [ref_mOTU_v2_4212]	0.319683	0.81776	0.680317	0.999601	0.639366	0.987502	0.808764	0.988107	0.191236	0.999999	0.382471	0.698374	0.502304	0.827476	0.497696	1	0.995393	0.995393	0.516574	0.775386	0.483426	1	0.966851	0.98105
Clostridium leptum [ref_mOTU_v2_4234]	0.142094	0.652187	0.857906	0.999601	0.284188	0.888989	0.552107	0.888644	0.447893	0.999999	0.895786	0.966639	0.0206083	0.184509	0.979392	1	0.0412166	0.295214	0.023909	0.175639	0.976091	1	0.0478181	0.307862
Clostridium spiroforme [ref_mOTU_v2_4235]	0.833969	0.945617	0.166031	0.999601	0.332061	0.888989	0.603005	0.928327	0.396995	0.999999	0.79399	0.913482	0.735663	0.920382	0.264337	1	0.528675	0.840397	0.529097	0.777365	0.470903	1	0.941806	0.979415
Eubacterium dolichum [ref_mOTU_v2_4236]	0.00983944	0.344735	0.990161	0.999601	0.0196789	0.623806	0.000451173	0.0155351	0.999549	0.999999	0.000902346	0.0310702	0.101156	0.364542	0.898844	1	0.202311	0.548378	0.233242	0.536158	0.766758	1	0.466485	0.806047
Alistipes putredinis [ref_mOTU_v2_4266]	0.145298	0.652187	0.854702	0.999601	0.290596	0.888989	0.593521	0.928327	0.406479	0.999999	0.812957	0.916978	0.0227871	0.194881	0.977213	1	0.0455742	0.310881	0.685732	0.856211	0.314268	1	0.628536	0.83756
Intestinibacter bartlettii [ref_mOTU_v2_4268]	0.919401	0.96128	0.0805992	0.999601	0.161198	0.847516	0.597692	0.928327	0.402308	0.999999	0.804616	0.913482	0.599059	0.867764	0.400941	1	0.801881	0.926106	0.275696	0.55821	0.724304	1	0.551391	0.830132
Synergistes sp. 3_1_syn1 [ref_mOTU_v2_4289]	0.662129	0.897817	0.337871	0.999601	0.675742	0.987502	0.120305	0.396177	0.879695	0.999999	0.24061	0.555925	0.791523	0.946853	0.208477	1	0.416954	0.774665	0.15208	0.435649	0.84792	1	0.30416	0.691601
Fusobacterium mortiferum [ref_mOTU_v2_4310]	0.0615142	0.542696	0.938486	0.999601	0.123028	0.83882	0.0113451	0.0866763	0.988655	0.999999	0.0226901	0.158554	0.0124337	0.145127	0.987566	1	0.0248674	0.237484	0.104386	0.384125	0.895614	1	0.208772	0.606537
Fusobacterium varium [ref_mOTU_v2_4311]	0.873903	0.950589	0.126097	0.999601	0.252194	0.888989	0.472103	0.837508	0.527897	0.999999	0.944206	0.978642	0.487851	0.814981	0.512149	1	0.975701	0.992762	0.608554	0.832224	0.391446	1	0.782891	0.915503
Bacteroides coprocola [ref_mOTU_v2_4312]	0.339633	0.820385	0.660367	0.999601	0.679266	0.987502	0.0159726	0.107783	0.984027	0.999999	0.0319453	0.189944	0.0997314	0.364542	0.900269	1	0.199463	0.548294	0.671728	0.856211	0.328272	1	0.656543	0.858903
Coprococcus comes [ref_mOTU_v2_4313]	0.37703	0.820385	0.62297	0.999601	0.754059	0.987502	0.174877	0.493841	0.825123	0.999999	0.349755	0.664973	0.0749717	0.322998	0.925028	1	0.149943	0.493779	0.535018	0.782054	0.464982	1	0.929964	0.979415
Bacteroides intestinalis [ref_mOTU_v2_4321]	0.620799	0.890609	0.379201	0.999601	0.758401	0.987502	0.396588	0.775438	0.603412	0.999999	0.793177	0.913482	0.854021	0.972477	0.145979	1	0.291958	0.634035	0.422311	0.690695	0.577689	1	0.844622	0.937849
Blautia hydrogenotrophica [ref_mOTU_v2_4324]	0.209821	0.72865	0.790179	0.999601	0.419641	0.938367	0.072183	0.291528	0.927817	0.999999	0.144366	0.452608	0.67044	0.892957	0.32956	1	0.659121	0.88832	0.281503	0.563567	0.718497	1	0.563006	0.830132
Bacteroides plebeius [ref_mOTU_v2_4343]	0.770364	0.92923	0.229636	0.999601	0.459271	0.938367	0.00154675	0.0231209	0.998453	0.999999	0.0030935	0.0462417	0.0114477	0.140298	0.988552	1	0.0228954	0.231635	0.107143	0.388562	0.892857	1	0.214286	0.613511
Tyzzerella nexilis [ref_mOTU_v2_4366]	0.0768553	0.557444	0.923145	0.999601	0.153711	0.83882	0.0101315	0.0806296	0.989869	0.999999	0.0202629	0.14697	0.164456	0.480783	0.835544	1	0.328912	0.682851	0.122494	0.402558	0.877506	1	0.244989	0.643375
Mitsuokella multacida [ref_mOTU_v2_4368]	0.39292	0.820385	0.60708	0.999601	0.78584	0.988908	0.317613	0.702096	0.682387	0.999999	0.635225	0.855011	0.947684	0.998535	0.0523159	0.92489	0.104632	0.421347	0.924127	0.973391	0.0758727	1	0.151745	0.533436
Eubacterium eligens [ref_mOTU_v2_4389]	0.956059	0.970352	0.0439406	0.999601	0.0878811	0.83882	0.983923	0.997454	0.0160773	0.767691	0.0321546	0.189944	0.935269	0.997968	0.0647315	0.992154	0.129463	0.459706	0.964313	0.988464	0.0356868	1	0.0713736	0.383365
Clostridium asparagiforme [ref_mOTU_v2_4394]	0.0691393	0.542696	0.930861	0.999601	0.138279	0.83882	0.306055	0.685038	0.693945	0.999999	0.612111	0.835094	0.764374	0.937873	0.235626	1	0.471251	0.813334	0.508014	0.77186	0.491986	1	0.983973	0.987419
Holdemanella biformis [ref_mOTU_v2_4395]	0.0136804	0.348348	0.98632	0.999601	0.0273608	0.641981	0.00233585	0.0297432	0.997664	0.999999	0.0046717	0.0581931	0.00306326	0.0763152	0.996937	1	0.00612652	0.14042	0.0362288	0.22466	0.963771	1	0.0724576	0.383365
Collinsella intestinalis [ref_mOTU_v2_4400]	0.0156539	0.358787	0.984346	0.999601	0.0313078	0.641981	0.704791	0.969927	0.295209	0.999999	0.590419	0.82114	0.897311	0.987072	0.102689	1	0.205378	0.548378	0.640109	0.845006	0.359891	1	0.719783	0.880193
Desulfovibrio desulfuricans [ref_mOTU_v2_4417]	0.0753801	0.557444	0.92462	0.999601	0.15076	0.83882	0.018312	0.115305	0.981688	0.999999	0.036624	0.203743	0.0576593	0.282383	0.942341	1	0.115319	0.4376	0.0466774	0.250173	0.953323	1	0.0933547	0.432831
Prevotella copri [ref_mOTU_v2_4448]	0.37783	0.820385	0.62217	0.999601	0.755659	0.987502	0.453428	0.819179	0.546572	0.999999	0.906856	0.967542	0.0724708	0.316595	0.927529	1	0.144942	0.488538	0.0526455	0.263421	0.947355	1	0.105291	0.448791
Holdemania filiformis [ref_mOTU_v2_4459]	0.226317	0.740799	0.773683	0.999601	0.452634	0.938367	0.0543967	0.237934	0.945603	0.999999	0.108793	0.382446	0.00253546	0.0691819	0.997465	1	0.00507093	0.132075	0.00267786	0.0548005	0.997322	1	0.00535572	0.109601
Gemella haemolysans [ref_mOTU_v2_4468]	0.163432	0.666742	0.836568	0.999601	0.326864	0.888989	0.0031559	0.0376736	0.996844	0.999999	0.0063118	0.0738094	0.0193679	0.176156	0.980632	1	0.0387359	0.284208	0.014288	0.128686	0.985712	1	0.0285759	0.235311
Veillonella dispar [ref_mOTU_v2_4469]	0.0635659	0.542696	0.936434	0.999601	0.127132	0.83882	0.10921	0.374713	0.89079	0.999999	0.218419	0.534847	0.13	0.407972	0.87	1	0.260001	0.606224	0.498926	0.762359	0.501074	1	0.997853	0.997853
Bacteroides coprophilus [ref_mOTU_v2_4472]	0.34988	0.820385	0.65012	0.999601	0.69976	0.987502	0.0849268	0.318483	0.915073	0.999999	0.169854	0.473878	0.85556	0.972477	0.14444	1	0.28888	0.634035	0.696141	0.856211	0.303859	1	0.607718	0.830132
Ruminococcaceae bacterium D16 [ref_mOTU_v2_4480]	0.0320803	0.45955	0.96792	0.999601	0.0641606	0.799218	0.238551	0.58917	0.761449	0.999999	0.477102	0.749035	0.556479	0.850615	0.443521	1	0.887042	0.964241	0.124282	0.402558	0.875718	1	0.248564	0.643375
Atopobium rimae [ref_mOTU_v2_4485]	0.876894	0.950589	0.123106	0.999601	0.246211	0.888989	0.0140878	0.0984431	0.985912	0.999999	0.0281757	0.173599	0.272735	0.625109	0.727265	1	0.54547	0.848273	0.121051	0.402558	0.878949	1	0.242101	0.643375
Oxalobacter formigenes [ref_mOTU_v2_4501]	0.403758	0.820385	0.596242	0.999601	0.807516	0.988908	0.297696	0.676903	0.702304	0.999999	0.595391	0.826052	0.867481	0.973535	0.132519	1	0.265037	0.607298	0.414017	0.684142	0.585983	1	0.828034	0.929148
Gemella haemolysans [ref_mOTU_v2_4512]	0.208157	0.72865	0.791843	0.999601	0.416314	0.938367	0.0809818	0.315664	0.919018	0.999999	0.161964	0.472322	0.202226	0.546583	0.797774	1	0.404453	0.75984	0.137995	0.418366	0.862005	1	0.27599	0.667268
Gemella morbillorum [ref_mOTU_v2_4513]	0.579714	0.868933	0.420286	0.999601	0.840572	0.988908	0.0623701	0.26278	0.93763	0.999999	0.12474	0.415559	5.43151e-08	7.78064e-06	1	1	1.0863e-07	1.55613e-05	3.37778e-15	6.45157e-13	1	1	6.75557e-15	1.29031e-12
Streptococcus sp. M334 [ref_mOTU_v2_4515]	0.180901	0.678976	0.819099	0.999601	0.361803	0.889892	0.000230718	0.0111622	0.999769	0.999999	0.000461437	0.0223244	0.302459	0.650802	0.697541	1	0.604917	0.8699	0.208716	0.513281	0.791284	1	0.417433	0.778846
Roseburia hominis [ref_mOTU_v2_4572]	0.662786	0.897817	0.337214	0.999601	0.674427	0.987502	0.922493	0.993584	0.0775072	0.90636	0.155014	0.457258	0.542502	0.850615	0.457498	1	0.914997	0.972203	0.419582	0.690695	0.580418	1	0.839163	0.935487
Oribacterium sinus [ref_mOTU_v2_4575]	0.277067	0.778969	0.722933	0.999601	0.554134	0.971967	0.0235932	0.142304	0.976407	0.999999	0.0471864	0.248053	0.368866	0.704534	0.631134	1	0.737732	0.918957	0.755613	0.883604	0.244387	1	0.488774	0.806047
Abiotrophia defectiva [ref_mOTU_v2_4595]	0.620894	0.890609	0.379106	0.999601	0.758211	0.987502	0.168969	0.488987	0.831031	0.999999	0.337939	0.656403	0.0528395	0.272747	0.947161	1	0.105679	0.421347	0.2172	0.529041	0.7828	1	0.4344	0.799767
Dialister invisus [ref_mOTU_v2_4598]	0.557131	0.864659	0.442869	0.999601	0.885738	0.988908	0.808577	0.988107	0.191423	0.999999	0.382846	0.698374	0.254424	0.604917	0.745576	1	0.508848	0.821323	0.219133	0.52944	0.780867	1	0.438267	0.799767
Peptostreptococcus stomatis [ref_mOTU_v2_4614]	0.38121	0.820385	0.61879	0.999601	0.762421	0.987502	0.0185171	0.115329	0.981483	0.999999	0.0370341	0.204044	5.36898e-11	1.53821e-08	1	1	1.0738e-10	3.07642e-08	9.45492e-18	2.70883e-15	1	1	1.89098e-17	5.41767e-15
Roseburia inulinivorans [ref_mOTU_v2_4632]	0.426484	0.824531	0.573516	0.999601	0.852967	0.988908	0.673332	0.957549	0.326668	0.999999	0.653337	0.855423	0.298065	0.65037	0.701935	1	0.59613	0.8699	0.747725	0.881556	0.252275	1	0.50455	0.806047
Granulicatella elegans [ref_mOTU_v2_4634]	0.492447	0.864659	0.507553	0.999601	0.984893	0.993563	0.0151317	0.104463	0.984868	0.999999	0.0302634	0.184478	0.00490179	0.113957	0.995098	1	0.00980357	0.203597	0.178841	0.476631	0.821159	1	0.357681	0.739897
Granulicatella adiacens [ref_mOTU_v2_4659]	0.424437	0.824531	0.575563	0.999601	0.848874	0.988908	0.00750547	0.0651611	0.992495	0.999999	0.0150109	0.120641	0.00242238	0.0691819	0.997578	1	0.00484477	0.132075	2.73846e-05	0.00142649	0.999973	1	5.47692e-05	0.00285298
Ruminococcus torques [ref_mOTU_v2_4718]	0.234182	0.741361	0.765818	0.999601	0.468364	0.938367	0.197033	0.530047	0.802967	0.999999	0.394067	0.707161	0.0020871	0.0691819	0.997913	1	0.00417421	0.132075	0.00348238	0.0652469	0.996518	1	0.00696477	0.126656
Blautia obeum [ref_mOTU_v2_4719]	0.635814	0.890609	0.364186	0.999601	0.728372	0.987502	0.0342434	0.180013	0.965757	0.999999	0.0684868	0.308999	0.0318239	0.21946	0.968176	1	0.0636478	0.337687	0.414306	0.684142	0.585694	1	0.828611	0.929148
Ruminococcus bromii [ref_mOTU_v2_4720]	0.810114	0.944423	0.189886	0.999601	0.379771	0.902942	0.606598	0.928327	0.393402	0.999999	0.786805	0.913482	0.788857	0.946853	0.211143	1	0.422285	0.775543	0.307335	0.572227	0.692665	1	0.614671	0.830132
Lachnospiraceae bacterium 1_4_56FAA [ref_mOTU_v2_4723]	0.68871	0.898295	0.31129	0.999601	0.62258	0.987502	0.0253349	0.149659	0.974665	0.999999	0.0506698	0.256936	0.111516	0.376887	0.888484	1	0.223031	0.566739	0.351851	0.626633	0.648149	1	0.703701	0.880193
Erysipelotrichaceae sp. [ref_mOTU_v2_4724]	0.732644	0.914996	0.267356	0.999601	0.534713	0.971149	0.421216	0.788747	0.578784	0.999999	0.842431	0.930896	0.367153	0.704534	0.632847	1	0.734306	0.918957	0.253035	0.536388	0.746965	1	0.50607	0.806047
Subdoligranulum sp. 4_3_54A2FAA [ref_mOTU_v2_4738]	0.511051	0.864659	0.488949	0.999601	0.977899	0.993563	0.21861	0.56425	0.78139	0.999999	0.43722	0.733162	0.0649847	0.29789	0.935015	1	0.129969	0.459706	0.000551668	0.0150526	0.999448	1	0.00110334	0.0301053
Bulleidia extructa [ref_mOTU_v2_4772]	0.0124493	0.348348	0.987551	0.999601	0.0248986	0.636388	0.0534986	0.237934	0.946501	0.999999	0.106997	0.382446	0.0220293	0.191255	0.977971	1	0.0440587	0.304164	0.0977825	0.378577	0.902217	1	0.195565	0.605723
Megasphaera micronuciformis [ref_mOTU_v2_4840]	0.0225582	0.429307	0.977442	0.999601	0.0451165	0.75929	0.00428382	0.0469087	0.995716	0.999999	0.00856765	0.0904059	0.04019	0.244893	0.95981	1	0.0803801	0.381562	0.230792	0.536158	0.769208	1	0.461584	0.806047
Odoribacter splanchnicus [ref_mOTU_v2_4846]	0.011431	0.344735	0.988569	0.999601	0.022862	0.623806	0.101489	0.356769	0.898511	0.999999	0.202978	0.516582	0.000708919	0.0338509	0.999291	1	0.00141784	0.0624939	0.0124599	0.125563	0.98754	1	0.0249197	0.235311
Lactobacillus sanfranciscensis [ref_mOTU_v2_4859]	0.31252	0.806639	0.68748	0.999601	0.62504	0.987502	0.000460902	0.0155351	0.999539	0.999999	0.000921804	0.0310702	0.00497445	0.113957	0.995026	1	0.00994889	0.203597	5.71622e-05	0.00242943	0.999943	1	0.000114324	0.00485885
Alistipes shahii [ref_mOTU_v2_4873]	0.0108127	0.344735	0.989187	0.999601	0.0216254	0.623806	0.203706	0.540645	0.796294	0.999999	0.407413	0.713615	0.0443604	0.256752	0.95564	1	0.0887207	0.400291	0.0143733	0.128686	0.985627	1	0.0287465	0.235311
Coprococcus catus [ref_mOTU_v2_4874]	0.336764	0.820385	0.663236	0.999601	0.673528	0.987502	0.366751	0.753917	0.633249	0.999999	0.733501	0.9047	0.0404442	0.244893	0.959556	1	0.0808885	0.381562	0.124947	0.402558	0.875053	1	0.249894	0.643375
Faecalibacterium prausnitzii [ref_mOTU_v2_4875]	0.962393	0.974267	0.0376068	0.999601	0.0752137	0.800524	0.930652	0.993584	0.0693478	0.90636	0.138696	0.443981	0.988479	0.998535	0.0115211	0.615523	0.0230422	0.231635	0.361395	0.631195	0.638605	1	0.72279	0.880193
Alistipes indistinctus [ref_mOTU_v2_4879]	0.0349276	0.462663	0.965072	0.999601	0.0698551	0.800524	0.193278	0.525442	0.806722	0.999999	0.386556	0.699485	0.000135665	0.00971699	0.999864	1	0.00027133	0.019434	0.00896105	0.104789	0.991039	1	0.0179221	0.20136
Barnesiella intestinihominis [ref_mOTU_v2_4880]	0.462689	0.838045	0.537311	0.999601	0.925377	0.988908	0.0855958	0.318483	0.914404	0.999999	0.171192	0.473878	0.56175	0.852708	0.43825	1	0.876501	0.96385	0.15113	0.435164	0.84887	1	0.302261	0.690021
Clostridium citroniae [ref_mOTU_v2_4882]	0.108631	0.602218	0.891369	0.999601	0.217262	0.868506	0.526502	0.876044	0.473498	0.999999	0.946996	0.978642	0.195189	0.536562	0.804811	1	0.390378	0.748878	0.70699	0.856211	0.29301	1	0.58602	0.830132
Collinsella tanakaei [ref_mOTU_v2_4884]	0.055854	0.542696	0.944146	0.999601	0.111708	0.83882	0.0853762	0.318483	0.914624	0.999999	0.170752	0.473878	0.31242	0.65097	0.68758	1	0.62484	0.871313	0.167371	0.464998	0.832629	1	0.334743	0.724999
Odoribacter laneus [ref_mOTU_v2_4887]	0.0665884	0.542696	0.933412	0.999601	0.133177	0.83882	0.861884	0.993584	0.138116	0.974853	0.276232	0.600557	0.459764	0.795905	0.540236	1	0.919527	0.973883	0.00755632	0.0941255	0.992444	1	0.0151126	0.180407
Sutterella wadsworthensis [ref_mOTU_v2_4889]	0.0145905	0.348348	0.98541	0.999601	0.029181	0.641981	0.273453	0.644393	0.726547	0.999999	0.546905	0.803442	0.0134797	0.148536	0.98652	1	0.0269595	0.245203	0.0399174	0.233394	0.960083	1	0.0798347	0.401275
Faecalibacterium prausnitzii [ref_mOTU_v2_4910]	0.942811	0.965241	0.0571891	0.999601	0.114378	0.83882	0.966029	0.995566	0.033971	0.90636	0.067942	0.308974	0.972071	0.998535	0.027929	0.6907	0.055858	0.315748	0.836993	0.927568	0.163007	1	0.326014	0.715731
Paraprevotella clara [ref_mOTU_v2_4942]	0.0363348	0.462663	0.963665	0.999601	0.0726696	0.800524	0.116319	0.389769	0.883681	0.999999	0.232637	0.548564	0.0926445	0.356277	0.907355	1	0.185289	0.53745	0.287209	0.563567	0.712791	1	0.574417	0.830132
Paraprevotella xylaniphila [ref_mOTU_v2_4943]	0.585547	0.869219	0.414453	0.999601	0.828906	0.988908	0.953355	0.993584	0.0466447	0.90636	0.0932894	0.376442	0.854352	0.972477	0.145648	1	0.291296	0.634035	0.115191	0.400028	0.884809	1	0.230383	0.628615
Succinatimonas hippei [ref_mOTU_v2_4944]	0.232795	0.741063	0.767205	0.999601	0.465589	0.938367	0.0525608	0.237934	0.947439	0.999999	0.105122	0.382446	0.0241719	0.202015	0.975828	1	0.0483439	0.315748	0.0154272	0.133936	0.984573	1	0.0308544	0.242186
Bacteroides clarus [ref_mOTU_v2_4945]	0.130652	0.651026	0.869348	0.999601	0.261305	0.888989	0.443458	0.811826	0.556542	0.999999	0.886916	0.960686	0.247908	0.599868	0.752092	1	0.495816	0.814721	0.414274	0.684142	0.585726	1	0.828548	0.929148
Scardovia wiggsiae [ref_mOTU_v2_5000]	0.484057	0.864065	0.515943	0.999601	0.968115	0.993563	0.0448651	0.221618	0.955135	0.999999	0.0897301	0.364648	0.0825083	0.336361	0.917492	1	0.165017	0.504541	0.791328	0.906547	0.208672	1	0.417345	0.778846
Anaeroglobus geminatus [ref_mOTU_v2_5013]	0.06458	0.542696	0.93542	0.999601	0.12916	0.83882	0.526505	0.876044	0.473495	0.999999	0.946991	0.978642	0.397181	0.724793	0.602819	1	0.794363	0.925142	0.29	0.563567	0.71	1	0.58	0.830132
Lachnospiraceae bacterium oral taxon 082 [ref_mOTU_v2_5014]	0.00151513	0.204478	0.998485	0.999601	0.00303027	0.340797	0.0573436	0.247052	0.942656	0.999999	0.114687	0.395878	0.0424108	0.25053	0.957589	1	0.0848215	0.388822	0.058684	0.275622	0.941316	1	0.117368	0.463806
Streptococcus infantis [ref_mOTU_v2_5047]	0.824997	0.945617	0.175003	0.999601	0.350006	0.889892	0.0165499	0.109001	0.98345	0.999999	0.0330998	0.191578	0.0648308	0.29789	0.935169	1	0.129662	0.459706	0.412848	0.684142	0.587152	1	0.825697	0.929148
Veillonella sp. [ref_mOTU_v2_5068]	0.28348	0.778969	0.71652	0.999601	0.56696	0.971967	0.141871	0.436084	0.858129	0.999999	0.283741	0.602637	0.328594	0.670932	0.671406	1	0.657189	0.88832	0.696618	0.856211	0.303382	1	0.606764	0.830132
Eubacterium sulci [ref_mOTU_v2_5112]	0.704962	0.907737	0.295038	0.999601	0.590077	0.987502	0.0849365	0.318483	0.915064	0.999999	0.169873	0.473878	0.147068	0.438906	0.852932	1	0.294136	0.634035	0.322487	0.594081	0.677513	1	0.644973	0.851543
Streptococcus sanguinis [ref_mOTU_v2_5117]	0.869871	0.950589	0.130129	0.999601	0.260258	0.888989	0.0827353	0.318483	0.917265	0.999999	0.165471	0.473878	0.00242973	0.0691819	0.99757	1	0.00485946	0.132075	0.458551	0.72986	0.541449	1	0.917102	0.973147
Eubacterium limosum [ref_mOTU_v2_5122]	0.168565	0.666742	0.831435	0.999601	0.337129	0.888989	0.052406	0.237934	0.947594	0.999999	0.104812	0.382446	0.385198	0.718253	0.614802	1	0.770396	0.925142	0.0360394	0.22466	0.963961	1	0.0720787	0.383365
Actinomyces sp. [ref_mOTU_v2_5209]	0.154105	0.663926	0.845895	0.999601	0.30821	0.888989	0.00142348	0.0224803	0.998577	0.999999	0.00284695	0.0449605	0.247466	0.599868	0.752534	1	0.494932	0.814721	0.029842	0.206018	0.970158	1	0.0596841	0.352567
Prevotella pallens [ref_mOTU_v2_5292]	0.00178428	0.204478	0.998216	0.999601	0.00356856	0.340797	0.00107187	0.0198123	0.998928	0.999999	0.00214373	0.0396245	0.184678	0.523864	0.815322	1	0.369356	0.734361	0.00403084	0.0677935	0.995969	1	0.00806169	0.131821
Parabacteroides johnsonii [ref_mOTU_v2_5296]	0.0672707	0.542696	0.932729	0.999601	0.134541	0.83882	0.272102	0.644275	0.727898	0.999999	0.544204	0.801617	0.195239	0.536562	0.804761	1	0.390478	0.748878	0.246629	0.536388	0.753371	1	0.493257	0.806047
Streptococcus sp. F0442 [ref_mOTU_v2_5298]	0.129701	0.651026	0.870299	0.999601	0.259403	0.888989	0.480941	0.837825	0.519059	0.999999	0.961882	0.980433	0.21505	0.567851	0.78495	1	0.4301	0.779896	0.629724	0.8411	0.370276	1	0.740552	0.889233
unknown Bacteroidales [meta_mOTU_v2_5329]	0.118843	0.63068	0.881157	0.999601	0.237687	0.888989	0.0275383	0.154977	0.972462	0.999999	0.0550766	0.267927	0.535127	0.849385	0.464873	1	0.929745	0.976113	0.152819	0.435649	0.847181	1	0.305639	0.692217
unknown Ruminococcaceae [meta_mOTU_v2_5330]	0.978908	0.98406	0.0210924	0.999601	0.0421848	0.755372	0.401989	0.775555	0.598011	0.999999	0.803978	0.913482	0.426171	0.758663	0.573829	1	0.852341	0.949415	0.705371	0.856211	0.294629	1	0.589258	0.830132
unknown Clostridium [meta_mOTU_v2_5331]	0.259888	0.758428	0.740112	0.999601	0.519776	0.963856	0.126587	0.405219	0.873413	0.999999	0.253174	0.568896	0.0456711	0.259104	0.954329	1	0.0913421	0.402608	0.979218	0.992387	0.020782	1	0.041564	0.283526
unknown Dialister [meta_mOTU_v2_5337]	0.065378	0.542696	0.934622	0.999601	0.130756	0.83882	0.00609797	0.0597276	0.993902	0.999999	0.0121959	0.113039	0.0259976	0.202015	0.974002	1	0.0519953	0.315748	0.601163	0.829623	0.398837	1	0.797673	0.919379
unknown Clostridiales [meta_mOTU_v2_5339]	0.225104	0.740799	0.774896	0.999601	0.450208	0.938367	0.0854931	0.318483	0.914507	0.999999	0.170986	0.473878	0.0560012	0.279032	0.943999	1	0.112002	0.430721	0.361578	0.631195	0.638422	1	0.723156	0.880193
unknown Clostridiales [meta_mOTU_v2_5341]	0.681272	0.898295	0.318728	0.999601	0.637456	0.987502	0.175818	0.493841	0.824182	0.999999	0.351635	0.664973	0.288964	0.641769	0.711036	1	0.577928	0.864145	0.574996	0.809516	0.425004	1	0.850007	0.940259
unknown Clostridiales [meta_mOTU_v2_5347]	0.554471	0.864659	0.445529	0.999601	0.891058	0.988908	0.0529802	0.237934	0.94702	0.999999	0.10596	0.382446	0.964382	0.998535	0.0356183	0.761038	0.0712365	0.355388	0.819743	0.919096	0.180257	1	0.360514	0.74041
Oscillibacter sp. 57_20 [meta_mOTU_v2_5351]	0.543129	0.864659	0.456871	0.999601	0.913743	0.988908	0.455066	0.819179	0.544934	0.999999	0.910131	0.967542	0.857285	0.972477	0.142715	1	0.285429	0.632761	0.928188	0.973847	0.0718118	1	0.143624	0.515483
unknown Roseburia [meta_mOTU_v2_5354]	0.420218	0.824531	0.579782	0.999601	0.840435	0.988908	0.955351	0.993584	0.0446494	0.90636	0.0892989	0.364648	0.99505	0.998535	0.00495027	0.615523	0.00990053	0.203597	0.989405	0.99287	0.0105954	1	0.0211908	0.22077
unknown Anaeromassilibacillus [meta_mOTU_v2_5357]	0.146086	0.652187	0.853914	0.999601	0.292172	0.888989	0.212338	0.550543	0.787662	0.999999	0.424677	0.724226	0.828056	0.964382	0.171944	1	0.343888	0.70275	0.644446	0.845006	0.355554	1	0.711108	0.880193
unknown Clostridiales [meta_mOTU_v2_5362]	0.384542	0.820385	0.615458	0.999601	0.769084	0.988496	0.766343	0.979545	0.233657	0.999999	0.467314	0.743808	0.60586	0.867764	0.39414	1	0.788281	0.925142	0.734463	0.873127	0.265537	1	0.531074	0.822448
Clostridium sp. CAG:127 [meta_mOTU_v2_5364]	0.625727	0.890609	0.374273	0.999601	0.748545	0.987502	0.778878	0.979545	0.221122	0.999999	0.442245	0.733162	0.658844	0.88205	0.341156	1	0.682313	0.900841	0.941658	0.978523	0.0583419	1	0.116684	0.463806
unknown Eggerthellaceae [meta_mOTU_v2_5373]	0.15181	0.660703	0.84819	0.999601	0.30362	0.888989	0.056767	0.24642	0.943233	0.999999	0.113534	0.394273	0.0810124	0.333958	0.918988	1	0.162025	0.504541	0.248075	0.536388	0.751925	1	0.496151	0.806047
unknown Bacteroidales [meta_mOTU_v2_5375]	0.456298	0.838045	0.543702	0.999601	0.912595	0.988908	0.791607	0.984215	0.208393	0.999999	0.416786	0.716991	0.599316	0.867764	0.400684	1	0.801368	0.926106	0.243232	0.536388	0.756768	1	0.486464	0.806047
unknown Coprococcus [meta_mOTU_v2_5379]	0.701606	0.905451	0.298394	0.999601	0.596788	0.987502	0.865385	0.993584	0.134615	0.974853	0.269231	0.59107	0.785545	0.946853	0.214455	1	0.428911	0.779896	0.0962367	0.375127	0.903763	1	0.192473	0.605723
unknown Clostridiaceae [meta_mOTU_v2_5382]	0.165257	0.666742	0.834743	0.999601	0.330513	0.888989	0.910795	0.993584	0.089205	0.90751	0.17841	0.486804	0.827685	0.964382	0.172315	1	0.344629	0.70275	0.0153966	0.133936	0.984603	1	0.0307932	0.242186
Azospirillum sp. CAG:239 [meta_mOTU_v2_5386]	0.339148	0.820385	0.660852	0.999601	0.678297	0.987502	0.712677	0.969927	0.287323	0.999999	0.574646	0.809405	0.918502	0.993373	0.0814983	1	0.162997	0.504541	0.890789	0.961311	0.109211	1	0.218423	0.613511
unknown Ruminococcus [meta_mOTU_v2_5392]	0.279887	0.778969	0.720113	0.999601	0.559775	0.971967	0.630389	0.935784	0.369611	0.999999	0.739223	0.90626	0.366244	0.704534	0.633756	1	0.732487	0.918957	0.0563627	0.273693	0.943637	1	0.112725	0.461369
unknown Sutterellaceae [meta_mOTU_v2_5393]	0.923697	0.96128	0.0763028	0.999601	0.152606	0.83882	0.81979	0.9911	0.18021	0.999999	0.360419	0.674903	0.696764	0.902622	0.303236	1	0.606472	0.8699	0.112322	0.392443	0.887678	1	0.224645	0.615891
unknown Clostridiales [meta_mOTU_v2_5396]	0.488868	0.864659	0.511132	0.999601	0.977737	0.993563	0.142946	0.436084	0.857054	0.999999	0.285892	0.602637	0.245027	0.599868	0.754973	1	0.490054	0.814721	0.200435	0.508181	0.799565	1	0.400869	0.773394
unknown Clostridiales [meta_mOTU_v2_5397]	0.863075	0.950589	0.136925	0.999601	0.273849	0.888989	0.889476	0.993584	0.110524	0.90957	0.221048	0.536696	0.745762	0.92896	0.254238	1	0.508477	0.821323	0.672471	0.856211	0.327529	1	0.655058	0.858903
unknown Clostridiales [meta_mOTU_v2_5411]	0.910826	0.957621	0.0891742	0.999601	0.178348	0.847516	0.0275876	0.154977	0.972412	0.999999	0.0551751	0.267927	0.0369202	0.235059	0.96308	1	0.0738405	0.361629	0.22353	0.52944	0.77647	1	0.447061	0.801556
unknown Clostridiales [meta_mOTU_v2_5412]	0.818101	0.945617	0.181899	0.999601	0.363799	0.889892	0.691987	0.969458	0.308013	0.999999	0.616026	0.836453	0.141113	0.42782	0.858887	1	0.282227	0.629779	0.120779	0.402558	0.879221	1	0.241558	0.643375
unknown Clostridium [meta_mOTU_v2_5413]	0.396276	0.820385	0.603724	0.999601	0.792552	0.988908	0.771537	0.979545	0.228463	0.999999	0.456926	0.733162	0.925761	0.993373	0.0742389	1	0.148478	0.492969	0.22382	0.52944	0.77618	1	0.44764	0.801556
unknown Clostridiales [meta_mOTU_v2_5417]	0.910656	0.957621	0.0893436	0.999601	0.178687	0.847516	0.932741	0.993584	0.0672587	0.90636	0.134517	0.435471	0.627902	0.871417	0.372098	1	0.744196	0.921003	0.598444	0.829623	0.401556	1	0.803111	0.92221
unknown Alistipes [meta_mOTU_v2_5423]	0.218119	0.735364	0.781881	0.999601	0.436238	0.938367	0.00137535	0.0224803	0.998625	0.999999	0.0027507	0.0449605	0.299375	0.65037	0.700625	1	0.59875	0.8699	0.292139	0.565527	0.707861	1	0.584279	0.830132
unknown Butyricicoccus [meta_mOTU_v2_5437]	0.530758	0.864659	0.469242	0.999601	0.938485	0.991134	0.131744	0.414906	0.868256	0.999999	0.263489	0.586699	0.56823	0.85683	0.43177	1	0.863541	0.958932	0.463672	0.733934	0.536328	1	0.927344	0.978579
unknown Eubacterium [meta_mOTU_v2_5463]	0.940231	0.965241	0.0597693	0.999601	0.119539	0.83882	0.900886	0.993584	0.0991138	0.90751	0.198228	0.513805	0.754527	0.930802	0.245473	1	0.490947	0.814721	0.536892	0.782797	0.463108	1	0.926216	0.978579
unknown Clostridiales [meta_mOTU_v2_5466]	0.460949	0.838045	0.539051	0.999601	0.921898	0.988908	0.537376	0.881098	0.462624	0.999999	0.925248	0.971002	0.757468	0.931393	0.242532	1	0.485064	0.814721	0.994539	0.996278	0.00546072	1	0.0109214	0.15645
uncultured Eubacterium sp. [meta_mOTU_v2_5477]	0.199522	0.705718	0.800478	0.999601	0.399045	0.92572	0.104207	0.36409	0.895793	0.999999	0.208414	0.521491	0.0288593	0.204153	0.971141	1	0.0577186	0.315748	0.00638676	0.084109	0.993613	1	0.0127735	0.160904
unknown Prevotella [meta_mOTU_v2_5502]	0.584569	0.869219	0.415431	0.999601	0.830863	0.988908	0.0120078	0.0882115	0.987992	0.999999	0.0240157	0.160586	0.130586	0.407972	0.869414	1	0.261172	0.606224	0.0330305	0.217545	0.96697	1	0.0660609	0.374781
unknown Clostridiales [meta_mOTU_v2_5511]	0.505376	0.864659	0.494624	0.999601	0.989247	0.994438	0.332678	0.713948	0.667322	0.999999	0.665355	0.858668	0.493024	0.818849	0.506976	1	0.986049	0.994181	0.193868	0.494403	0.806132	1	0.387736	0.759322
unknown Clostridiales [meta_mOTU_v2_5514]	0.377921	0.820385	0.622079	0.999601	0.755842	0.987502	0.00426545	0.0469087	0.995735	0.999999	0.00853089	0.0904059	0.311894	0.65097	0.688106	1	0.623788	0.871313	0.00110433	0.0263659	0.998896	1	0.00220866	0.0527318
unknown Clostridiales [meta_mOTU_v2_5517]	0.0947456	0.577545	0.905254	0.999601	0.189491	0.847516	0.00179885	0.0247261	0.998201	0.999999	0.00359769	0.048743	0.0133748	0.148536	0.986625	1	0.0267496	0.245203	0.00323974	0.0640127	0.99676	1	0.00647948	0.123758
unknown Bacteroidales [meta_mOTU_v2_5520]	0.142787	0.652187	0.857213	0.999601	0.285575	0.888989	0.114722	0.38897	0.885278	0.999999	0.229445	0.5478	0.0468819	0.262416	0.953118	1	0.0937638	0.409528	0.0319743	0.213038	0.968026	1	0.0639486	0.366425
unknown Firmicutes [meta_mOTU_v2_5525]	0.622778	0.890609	0.377222	0.999601	0.754445	0.987502	0.231232	0.578584	0.768768	0.999999	0.462463	0.738138	0.330647	0.670932	0.669353	1	0.661294	0.88832	0.285876	0.563567	0.714124	1	0.571753	0.830132
unknown Prevotella [meta_mOTU_v2_5555]	0.757954	0.928564	0.242046	0.999601	0.484093	0.952022	0.510405	0.870674	0.489595	0.999999	0.97919	0.985043	0.478562	0.806518	0.521438	1	0.957124	0.982853	0.221902	0.52944	0.778098	1	0.443804	0.801556
unknown Prevotellaceae [meta_mOTU_v2_5568]	0.0474393	0.503383	0.952561	0.999601	0.0948785	0.83882	0.151207	0.453622	0.848793	0.999999	0.302415	0.627839	0.0925151	0.356277	0.907485	1	0.18503	0.53745	0.404731	0.6828	0.595269	1	0.809463	0.924908
unknown Clostridiales [meta_mOTU_v2_5569]	0.426505	0.824531	0.573495	0.999601	0.85301	0.988908	0.482517	0.837825	0.517483	0.999999	0.965034	0.980433	0.586219	0.867764	0.413781	1	0.827562	0.940859	0.00471182	0.0729695	0.995288	1	0.00942364	0.142099
unknown Clostridiales [meta_mOTU_v2_5603]	0.420106	0.824531	0.579894	0.999601	0.840212	0.988908	0.924954	0.993584	0.0750461	0.90636	0.150092	0.455041	0.0325551	0.21946	0.967445	1	0.0651102	0.339165	0.23954	0.536158	0.76046	1	0.47908	0.806047
unknown Veillonella [meta_mOTU_v2_5607]	0.0264735	0.436126	0.973526	0.999601	0.0529471	0.75929	0.167792	0.488045	0.832208	0.999999	0.335584	0.656211	0.331192	0.670932	0.668808	1	0.662384	0.88832	0.0491575	0.253759	0.950843	1	0.098315	0.433342
Mailhella massiliensis [meta_mOTU_v2_5632]	0.0142726	0.348348	0.985727	0.999601	0.0285452	0.641981	0.184817	0.513903	0.815183	0.999999	0.369635	0.684102	0.392105	0.722431	0.607895	1	0.78421	0.925142	0.046296	0.250173	0.953704	1	0.0925919	0.432831
unknown Clostridiales [meta_mOTU_v2_5641]	0.039341	0.470112	0.960659	0.999601	0.078682	0.808262	0.0530236	0.237934	0.946976	0.999999	0.106047	0.382446	0.799701	0.952658	0.200299	1	0.400599	0.755076	0.132402	0.410456	0.867598	1	0.264804	0.655321
unknown Streptococcus [meta_mOTU_v2_5642]	0.679905	0.898295	0.320095	0.999601	0.640189	0.987502	0.0754448	0.298137	0.924555	0.999999	0.15089	0.455051	0.582033	0.864003	0.417967	1	0.835933	0.941603	0.841522	0.927568	0.158478	1	0.316956	0.706677
Azospirillum sp. 51_20 [meta_mOTU_v2_5652]	0.863891	0.950589	0.136109	0.999601	0.272217	0.888989	0.76205	0.979545	0.23795	0.999999	0.4759	0.749035	0.417026	0.746737	0.582974	1	0.834052	0.941603	0.0060574	0.0827831	0.993943	1	0.0121148	0.15804
unknown Anaeromassilibacillus [meta_mOTU_v2_5656]	0.372952	0.820385	0.627048	0.999601	0.745905	0.987502	0.941163	0.993584	0.0588372	0.90636	0.117674	0.401155	0.111073	0.376887	0.888927	1	0.222146	0.566739	0.0141582	0.128686	0.985842	1	0.0283164	0.235311
unknown Clostridiales [meta_mOTU_v2_5661]	0.176484	0.678976	0.823516	0.999601	0.352967	0.889892	0.0389778	0.197649	0.961022	0.999999	0.0779557	0.331366	0.00612006	0.113957	0.99388	1	0.0122401	0.207804	0.0471531	0.250173	0.952847	1	0.0943061	0.432831
unknown Clostridiales [meta_mOTU_v2_5669]	0.430287	0.827364	0.569713	0.999601	0.860574	0.988908	0.495719	0.855563	0.504281	0.999999	0.991438	0.994911	0.524576	0.844193	0.475424	1	0.950848	0.980516	0.214531	0.525325	0.785469	1	0.429062	0.793072
Clostridium sp. CAG:273 [meta_mOTU_v2_5681]	0.732955	0.914996	0.267045	0.999601	0.53409	0.971149	0.578564	0.915793	0.421436	0.999999	0.842872	0.930896	0.706521	0.905674	0.293479	1	0.586959	0.8699	0.566109	0.804281	0.433891	1	0.867782	0.947168
unknown Veillonellaceae [meta_mOTU_v2_5707]	0.0112965	0.344735	0.988703	0.999601	0.0225931	0.623806	0.239575	0.58917	0.760425	0.999999	0.479151	0.750146	0.11379	0.376887	0.88621	1	0.227579	0.56697	0.519117	0.775386	0.480883	1	0.961767	0.980591
unknown Clostridiales [meta_mOTU_v2_5712]	0.410694	0.820652	0.589306	0.999601	0.821387	0.988908	0.500857	0.861835	0.499143	0.999999	0.998286	0.998286	0.858767	0.972477	0.141233	1	0.282466	0.629779	0.472186	0.738322	0.527814	1	0.944372	0.979415
Clostridium sp. 27_14 [meta_mOTU_v2_5718]	0.225196	0.740799	0.774804	0.999601	0.450392	0.938367	0.609902	0.928327	0.390098	0.999999	0.780197	0.913482	0.704622	0.905265	0.295378	1	0.590756	0.8699	0.101767	0.381129	0.898233	1	0.203535	0.606019
Butyricicoccus sp. BB10 [meta_mOTU_v2_5734]	0.542459	0.864659	0.457541	0.999601	0.915083	0.988908	0.771649	0.979545	0.228351	0.999999	0.456703	0.733162	0.404555	0.733575	0.595445	1	0.809109	0.927239	0.922939	0.973391	0.0770608	1	0.154122	0.538486
unknown Clostridiales [meta_mOTU_v2_5735]	0.309166	0.805236	0.690834	0.999601	0.618331	0.987502	0.612807	0.928327	0.387193	0.999999	0.774385	0.913482	0.650476	0.881142	0.349524	1	0.699048	0.906393	0.0393904	0.233394	0.96061	1	0.0787808	0.401275
unknown Peptostreptococcaceae [meta_mOTU_v2_5742]	0.140878	0.652187	0.859122	0.999601	0.281757	0.888989	0.0062542	0.0597276	0.993746	0.999999	0.0125084	0.113039	0.000104521	0.00855582	0.999895	1	0.000209043	0.0171116	1.77565e-05	0.00101745	0.999982	1	3.5513e-05	0.00203489
unknown Clostridiales [meta_mOTU_v2_5745]	0.674321	0.898295	0.325679	0.999601	0.651358	0.987502	0.915518	0.993584	0.0844819	0.90751	0.168964	0.473878	0.981654	0.998535	0.0183459	0.6907	0.0366919	0.280052	0.47858	0.739635	0.52142	1	0.95716	0.980016
unknown Clostridiales [meta_mOTU_v2_5754]	0.161309	0.666742	0.838691	0.999601	0.322617	0.888989	0.550501	0.888556	0.449499	0.999999	0.898997	0.967542	0.0526146	0.272747	0.947385	1	0.105229	0.421347	0.00139719	0.0307918	0.998603	1	0.00279437	0.0615837
unknown Faecalibacterium [meta_mOTU_v2_5779]	0.334774	0.820385	0.665226	0.999601	0.669548	0.987502	0.709642	0.969927	0.290358	0.999999	0.580717	0.811587	0.295563	0.648879	0.704437	1	0.591125	0.8699	0.894881	0.961388	0.105119	1	0.210239	0.606537
unknown Clostridiales [meta_mOTU_v2_5791]	0.275593	0.778969	0.724407	0.999601	0.551187	0.971967	0.453505	0.819179	0.546495	0.999999	0.907009	0.967542	0.112917	0.376887	0.887083	1	0.225834	0.566739	0.0102001	0.112397	0.9898	1	0.0204002	0.216469
unknown Butyricicoccus [meta_mOTU_v2_5800]	0.13278	0.651026	0.86722	0.999601	0.265561	0.888989	0.802278	0.98438	0.197722	0.999999	0.395443	0.707161	0.0113996	0.140298	0.9886	1	0.0227992	0.231635	0.207495	0.512478	0.792505	1	0.414991	0.778846
unknown Clostridiales [meta_mOTU_v2_5805]	0.0402015	0.470112	0.959798	0.999601	0.080403	0.808262	0.482133	0.837825	0.517867	0.999999	0.964265	0.980433	0.327955	0.670932	0.672045	1	0.655909	0.88832	0.445607	0.719247	0.554393	1	0.891214	0.961706
unknown Clostridiales [meta_mOTU_v2_5806]	0.403966	0.820385	0.596034	0.999601	0.807932	0.988908	0.532268	0.87756	0.467732	0.999999	0.935464	0.97814	0.196695	0.536562	0.803305	1	0.39339	0.748878	0.194137	0.494403	0.805863	1	0.388274	0.759322
unknown Veillonella [meta_mOTU_v2_5811]	0.0847544	0.563417	0.915246	0.999601	0.169509	0.847516	0.0389776	0.197649	0.961022	0.999999	0.0779551	0.331366	0.0506908	0.270734	0.949309	1	0.101382	0.421347	0.643512	0.845006	0.356488	1	0.712976	0.880193
unknown Faecalibacterium [meta_mOTU_v2_5815]	0.820216	0.945617	0.179784	0.999601	0.359569	0.889892	0.855907	0.993584	0.144093	0.974853	0.288186	0.602637	0.755363	0.930802	0.244637	1	0.489274	0.814721	0.904342	0.961388	0.0956581	1	0.191316	0.605658
unknown Clostridiales [meta_mOTU_v2_5826]	0.810918	0.944423	0.189082	0.999601	0.378163	0.902865	0.780013	0.979545	0.219987	0.999999	0.439975	0.733162	0.192992	0.536562	0.807008	1	0.385985	0.748878	0.368395	0.637736	0.631605	1	0.73679	0.889233
unknown Oscillibacter [meta_mOTU_v2_5845]	0.00725115	0.296779	0.992749	0.999601	0.0145023	0.519363	0.355152	0.750931	0.644848	0.999999	0.710305	0.893283	0.462468	0.798175	0.537532	1	0.924936	0.974243	0.353765	0.626633	0.646235	1	0.70753	0.880193
unknown Clostridiales [meta_mOTU_v2_5849]	0.780281	0.930518	0.219719	0.999601	0.439437	0.938367	0.898126	0.993584	0.101874	0.90751	0.203748	0.516582	0.921411	0.993373	0.0785889	1	0.157178	0.500582	0.135071	0.413879	0.864929	1	0.270141	0.658685
unknown Dialister [meta_mOTU_v2_5867]	0.023226	0.429307	0.976774	0.999601	0.0464521	0.75929	0.0103739	0.0814278	0.989626	0.999999	0.0207478	0.148606	3.11701e-07	3.57209e-05	1	1	6.23402e-07	7.14418e-05	9.88145e-14	1.41552e-11	1	1	1.97629e-13	2.83103e-11
Oscillibacter sp. CAG:155 [meta_mOTU_v2_5868]	0.0673738	0.542696	0.932626	0.999601	0.134748	0.83882	0.454317	0.819179	0.545683	0.999999	0.908634	0.967542	0.389717	0.720348	0.610283	1	0.779434	0.925142	0.972511	0.992194	0.0274889	1	0.0549778	0.33513
candidatus Saccharibacteria oral taxon TM7x [meta_mOTU_v2_5893]	0.459003	0.838045	0.540997	0.999601	0.918005	0.988908	0.0658143	0.275267	0.934186	0.999999	0.131629	0.433467	0.0999943	0.364542	0.900006	1	0.199989	0.548294	0.546212	0.792021	0.453788	1	0.907577	0.96662
uncultured Clostridium sp. [meta_mOTU_v2_5907]	0.0348258	0.462663	0.965174	0.999601	0.0696515	0.800524	0.247978	0.604369	0.752022	0.999999	0.495957	0.759849	0.0963489	0.36321	0.903651	1	0.192698	0.541254	0.241962	0.536388	0.758038	1	0.483924	0.806047
unknown Clostridium [meta_mOTU_v2_5915]	0.522804	0.864659	0.477196	0.999601	0.954392	0.992498	0.75782	0.979545	0.24218	0.999999	0.48436	0.75418	0.639508	0.87868	0.360492	1	0.720984	0.916018	0.649864	0.850165	0.350136	1	0.700271	0.879946
unknown Bacilli [meta_mOTU_v2_5934]	0.765853	0.92923	0.234147	0.999601	0.468293	0.938367	0.795754	0.984215	0.204246	0.999999	0.408492	0.713615	0.932995	0.997399	0.0670052	0.992154	0.13401	0.468219	0.72831	0.86939	0.27169	1	0.543379	0.830132
unknown Oscillibacter [meta_mOTU_v2_5944]	0.687772	0.898295	0.312228	0.999601	0.624455	0.987502	0.99242	0.997454	0.00757956	0.723848	0.0151591	0.120641	0.905861	0.98931	0.0941386	1	0.188277	0.53745	0.807827	0.912988	0.192173	1	0.384347	0.759221
unknown Tyzzerella [meta_mOTU_v2_5947]	0.721798	0.913003	0.278202	0.999601	0.556404	0.971967	0.678123	0.957549	0.321877	0.999999	0.643755	0.855423	0.0451992	0.258991	0.954801	1	0.0903984	0.402608	0.104578	0.384125	0.895422	1	0.209157	0.606537
unknown Clostridiales [meta_mOTU_v2_5954]	0.721731	0.913003	0.278269	0.999601	0.556537	0.971967	0.290007	0.662049	0.709993	0.999999	0.580015	0.811587	0.636245	0.877284	0.363755	1	0.727509	0.916384	0.293148	0.565568	0.706852	1	0.586296	0.830132
Ruminococcus sp. CAG:254 [meta_mOTU_v2_5967]	0.758408	0.928564	0.241592	0.999601	0.483184	0.952022	0.926086	0.993584	0.0739137	0.90636	0.147827	0.455041	0.981944	0.998535	0.0180564	0.6907	0.0361127	0.279951	0.943706	0.978523	0.0562936	1	0.112587	0.461369
Eggerthella sp. CAG:298 [meta_mOTU_v2_5975]	0.245967	0.754101	0.754033	0.999601	0.491935	0.952022	0.839355	0.99165	0.160645	0.994465	0.32129	0.649372	0.444291	0.780917	0.555709	1	0.888582	0.964241	0.673963	0.856211	0.326037	1	0.652074	0.856968
unknown Clostridiales [meta_mOTU_v2_5978]	0.713321	0.913003	0.286679	0.999601	0.573357	0.974878	0.947267	0.993584	0.0527326	0.90636	0.105465	0.382446	0.71315	0.906064	0.28685	1	0.5737	0.864145	0.772817	0.894595	0.227183	1	0.454365	0.804737
unknown Clostridium [meta_mOTU_v2_5983]	0.551397	0.864659	0.448603	0.999601	0.897206	0.988908	0.884348	0.993584	0.115652	0.920395	0.231304	0.548564	0.932471	0.997399	0.0675288	0.992154	0.135058	0.469018	0.781505	0.901011	0.218495	1	0.43699	0.799767
unknown Clostridiales [meta_mOTU_v2_5991]	0.873148	0.950589	0.126852	0.999601	0.253705	0.888989	0.959672	0.993584	0.0403284	0.90636	0.0806569	0.337346	0.467772	0.802494	0.532228	1	0.935543	0.979839	0.600479	0.829623	0.399521	1	0.799042	0.919379
unknown Clostridiales [meta_mOTU_v2_6000]	0.554194	0.864659	0.445806	0.999601	0.891613	0.988908	0.778934	0.979545	0.221066	0.999999	0.442132	0.733162	0.36202	0.703179	0.63798	1	0.724041	0.916384	0.0738081	0.317985	0.926192	1	0.147616	0.522124
unknown Clostridiales [meta_mOTU_v2_6009]	0.393528	0.820385	0.606472	0.999601	0.787057	0.988908	0.099765	0.352872	0.900235	0.999999	0.19953	0.513805	0.65459	0.88205	0.34541	1	0.690821	0.905813	0.00541333	0.0816274	0.994587	1	0.0108267	0.15645
unknown Clostridiales [meta_mOTU_v2_6013]	0.442099	0.830567	0.557901	0.999601	0.884198	0.988908	0.00992588	0.080106	0.990074	0.999999	0.0198518	0.145834	0.0794991	0.330094	0.920501	1	0.158998	0.500582	0.467398	0.735766	0.532602	1	0.934796	0.979415
unknown Clostridiales [meta_mOTU_v2_6022]	0.622585	0.890609	0.377415	0.999601	0.754829	0.987502	0.675514	0.957549	0.324486	0.999999	0.648972	0.855423	0.97107	0.998535	0.0289298	0.6907	0.0578597	0.315748	0.167984	0.464998	0.832016	1	0.335967	0.724999
unknown Clostridiales [meta_mOTU_v2_6028]	0.587627	0.869979	0.412373	0.999601	0.824745	0.988908	0.698021	0.969927	0.301979	0.999999	0.603958	0.832613	0.338835	0.674767	0.661165	1	0.67767	0.897611	0.11843	0.402558	0.88157	1	0.23686	0.638618
unknown Clostridiales [meta_mOTU_v2_6044]	0.516125	0.864659	0.483875	0.999601	0.96775	0.993563	0.833218	0.9911	0.166782	0.994465	0.333563	0.656211	0.307818	0.65097	0.692182	1	0.615636	0.871313	0.100464	0.381129	0.899536	1	0.200927	0.605955
unknown candidatus Saccharibacteria [meta_mOTU_v2_6046]	0.43184	0.827573	0.56816	0.999601	0.86368	0.988908	0.0536364	0.237934	0.946364	0.999999	0.107273	0.382446	0.0153874	0.159086	0.984613	1	0.0307748	0.265935	0.332025	0.604124	0.667975	1	0.66405	0.859756
unknown Clostridiales [meta_mOTU_v2_6049]	0.790992	0.932923	0.209008	0.999601	0.418017	0.938367	0.0704928	0.290593	0.929507	0.999999	0.140986	0.448804	0.0271468	0.202015	0.972853	1	0.0542936	0.315748	0.0988338	0.380079	0.901166	1	0.197668	0.605955
unknown Clostridiales [meta_mOTU_v2_6054]	0.362181	0.820385	0.637819	0.999601	0.724361	0.987502	0.951048	0.993584	0.048952	0.90636	0.0979039	0.382446	0.801928	0.953329	0.198072	1	0.396144	0.749143	0.177175	0.476631	0.822825	1	0.35435	0.739897
unknown Alistipes [meta_mOTU_v2_6070]	0.146749	0.652187	0.853251	0.999601	0.293499	0.888989	0.235962	0.586296	0.764038	0.999999	0.471925	0.748257	0.220034	0.575704	0.779966	1	0.440067	0.787995	0.185944	0.482108	0.814056	1	0.371888	0.745076
unknown Clostridiales [meta_mOTU_v2_6073]	0.773168	0.92923	0.226832	0.999601	0.453663	0.938367	0.36709	0.753917	0.63291	0.999999	0.734181	0.9047	0.910091	0.991411	0.0899093	1	0.179819	0.533866	0.181107	0.478156	0.818893	1	0.362215	0.741247
unknown Clostridiales [meta_mOTU_v2_6088]	0.260751	0.758428	0.739249	0.999601	0.521502	0.963938	0.396796	0.775438	0.603204	0.999999	0.793593	0.913482	0.164014	0.480783	0.835986	1	0.328029	0.682851	0.0711499	0.311213	0.92885	1	0.1423	0.515483
unknown Firmicutes [meta_mOTU_v2_6091]	0.868569	0.950589	0.131431	0.999601	0.262863	0.888989	0.478216	0.837825	0.521784	0.999999	0.956433	0.978642	0.278563	0.633543	0.721437	1	0.557126	0.859445	0.0541467	0.267466	0.945853	1	0.108293	0.456266
unknown Clostridiales [meta_mOTU_v2_6105]	0.897255	0.954863	0.102745	0.999601	0.20549	0.868506	0.624382	0.931695	0.375618	0.999999	0.751236	0.91006	0.575486	0.863228	0.424514	1	0.849029	0.949415	0.078124	0.331593	0.921876	1	0.156248	0.539338
unknown Pseudoflavonifractor [meta_mOTU_v2_6108]	0.374163	0.820385	0.625837	0.999601	0.748327	0.987502	0.420504	0.788747	0.579496	0.999999	0.841008	0.930896	0.969776	0.998535	0.0302238	0.692729	0.0604476	0.326759	0.570505	0.805171	0.429495	1	0.85899	0.946283
Brachyspira sp. CAG:700 [meta_mOTU_v2_6130]	0.972835	0.981399	0.0271648	0.999601	0.0543296	0.75929	0.604703	0.928327	0.395297	0.999999	0.790594	0.913482	0.55763	0.850615	0.44237	1	0.88474	0.964241	0.129676	0.408267	0.870324	1	0.259353	0.651795
unknown Ruminococcaceae [meta_mOTU_v2_6174]	0.877594	0.950589	0.122406	0.999601	0.244812	0.888989	0.96153	0.993584	0.0384697	0.90636	0.0769393	0.331366	0.434659	0.768702	0.565341	1	0.869318	0.960514	0.894925	0.961388	0.105075	1	0.210149	0.606537
unknown Clostridiales [meta_mOTU_v2_6190]	0.925963	0.96128	0.074037	0.999601	0.148074	0.83882	0.960973	0.993584	0.0390274	0.90636	0.0780549	0.331366	0.702483	0.904546	0.297517	1	0.595034	0.8699	0.205723	0.510299	0.794277	1	0.411445	0.77808
unknown Clostridiales Family XIII. Incertae Sedis [meta_mOTU_v2_6192]	0.0401511	0.470112	0.959849	0.999601	0.0803021	0.808262	0.124867	0.404011	0.875133	0.999999	0.249734	0.565604	0.919605	0.993373	0.080395	1	0.16079	0.503457	0.840185	0.927568	0.159815	1	0.319631	0.709878
unknown Clostridiales [meta_mOTU_v2_6197]	0.930515	0.962428	0.0694855	0.999601	0.138971	0.83882	0.734426	0.979105	0.265574	0.999999	0.531148	0.792551	0.84383	0.97244	0.15617	1	0.31234	0.655571	0.562815	0.804281	0.437185	1	0.87437	0.950499
uncultured Eubacterium sp. [meta_mOTU_v2_6201]	0.86198	0.950589	0.13802	0.999601	0.27604	0.888989	0.433468	0.79864	0.566532	0.999999	0.866936	0.942608	0.0692509	0.312447	0.930749	1	0.138502	0.478081	0.302322	0.572227	0.697678	1	0.604644	0.830132
unknown Clostridiales [meta_mOTU_v2_6233]	0.545277	0.864659	0.454723	0.999601	0.909445	0.988908	0.752234	0.979545	0.247766	0.999999	0.495532	0.759849	0.882508	0.979994	0.117492	1	0.234984	0.572457	0.0643796	0.292774	0.93562	1	0.128759	0.49186
unknown Firmicutes [meta_mOTU_v2_6237]	0.406455	0.820385	0.593545	0.999601	0.81291	0.988908	0.379305	0.764933	0.620695	0.999999	0.758611	0.911287	0.23051	0.589652	0.76949	1	0.461019	0.805378	0.378855	0.648012	0.621145	1	0.75771	0.897041
unknown Clostridiales [meta_mOTU_v2_6261]	0.514643	0.864659	0.485357	0.999601	0.970714	0.993563	0.736465	0.979105	0.263535	0.999999	0.52707	0.790605	0.598006	0.867764	0.401994	1	0.803987	0.926106	0.00015052	0.0050734	0.999849	1	0.000301039	0.0101468
unknown Clostridiales [meta_mOTU_v2_6272]	0.766361	0.92923	0.233639	0.999601	0.467278	0.938367	0.365888	0.753917	0.634112	0.999999	0.731777	0.9047	0.793716	0.947499	0.206284	1	0.412568	0.770037	0.0776532	0.331593	0.922347	1	0.155306	0.539337
unknown Lactobacillales [meta_mOTU_v2_6288]	0.302194	0.793101	0.697806	0.999601	0.604388	0.987502	0.00779059	0.066627	0.992209	0.999999	0.0155812	0.122302	0.17567	0.504791	0.82433	1	0.35134	0.7121	0.144478	0.428943	0.855522	1	0.288956	0.681366
unknown Bacteroidales [meta_mOTU_v2_6326]	0.0936996	0.57731	0.9063	0.999601	0.187399	0.847516	0.401468	0.775555	0.598532	0.999999	0.802936	0.913482	0.0488738	0.269276	0.951126	1	0.0977476	0.421123	0.123717	0.402558	0.876283	1	0.247433	0.643375
unknown Firmicutes [meta_mOTU_v2_6331]	0.0454265	0.500565	0.954573	0.999601	0.090853	0.83882	0.0324653	0.173856	0.967535	0.999999	0.0649306	0.300042	0.0827694	0.336361	0.917231	1	0.165539	0.504541	0.173481	0.473355	0.826519	1	0.346962	0.739068
Merdibacter massiliensis [meta_mOTU_v2_6340]	0.0656875	0.542696	0.934312	0.999601	0.131375	0.83882	0.608595	0.928327	0.391405	0.999999	0.78281	0.913482	0.396293	0.724793	0.603707	1	0.792586	0.925142	0.0342912	0.221705	0.965709	1	0.0685823	0.383141
unknown Clostridiales [meta_mOTU_v2_6348]	0.89389	0.954863	0.10611	0.999601	0.212219	0.868506	0.711835	0.969927	0.288165	0.999999	0.57633	0.809405	0.553623	0.850615	0.446377	1	0.892753	0.964241	0.51987	0.775386	0.48013	1	0.960261	0.980591
unknown Clostridiales [meta_mOTU_v2_6371]	0.496422	0.864659	0.503578	0.999601	0.992844	0.994438	0.590097	0.928327	0.409903	0.999999	0.819806	0.921076	0.338273	0.674767	0.661727	1	0.676547	0.897611	0.0344358	0.221705	0.965564	1	0.0688717	0.383141
uncultured Clostridium sp. [meta_mOTU_v2_6381]	0.542625	0.864659	0.457375	0.999601	0.91475	0.988908	0.722429	0.975527	0.277571	0.999999	0.555141	0.805306	0.271122	0.624327	0.728878	1	0.542244	0.848273	0.301683	0.572227	0.698317	1	0.603366	0.830132
Sutterella sp. CAG:521 [meta_mOTU_v2_6395]	0.271903	0.778969	0.728097	0.999601	0.543807	0.971967	0.020646	0.127206	0.979354	0.999999	0.0412919	0.221124	0.591763	0.867764	0.408237	1	0.816474	0.930099	0.192227	0.49393	0.807773	1	0.384455	0.759221
unknown Clostridiales [meta_mOTU_v2_6407]	0.650686	0.89197	0.349314	0.999601	0.698627	0.987502	0.578416	0.915793	0.421584	0.999999	0.843168	0.930896	0.505077	0.827476	0.494923	1	0.989846	0.994181	0.72338	0.865337	0.27662	1	0.553241	0.830132
unknown Prevotella [meta_mOTU_v2_6415]	0.44701	0.837009	0.55299	0.999601	0.89402	0.988908	0.12968	0.412815	0.87032	0.999999	0.25936	0.580521	0.980408	0.998535	0.019592	0.6907	0.039184	0.284208	0.162215	0.455633	0.837785	1	0.324429	0.714993
unknown Clostridiales [meta_mOTU_v2_6416]	0.507766	0.864659	0.492234	0.999601	0.984469	0.993563	0.905791	0.993584	0.0942085	0.90751	0.188417	0.500207	0.881666	0.979994	0.118334	1	0.236669	0.572457	0.601424	0.829623	0.398576	1	0.797152	0.919379
unknown Oribacterium [meta_mOTU_v2_6417]	0.156527	0.666742	0.843473	0.999601	0.313053	0.888989	1.28921e-05	0.0036936	0.999987	0.999999	2.57843e-05	0.0073872	0.0502271	0.270734	0.949773	1	0.100454	0.421347	0.304458	0.572227	0.695542	1	0.608917	0.830132
unknown Clostridiales [meta_mOTU_v2_6419]	0.615297	0.890609	0.384703	0.999601	0.769405	0.988496	0.401338	0.775555	0.598662	0.999999	0.802675	0.913482	0.600264	0.867764	0.399736	1	0.799472	0.926106	0.275418	0.55821	0.724582	1	0.550835	0.830132
candidatus Saccharibacteria oral taxon TM7x [meta_mOTU_v2_6424]	0.353583	0.820385	0.646417	0.999601	0.707166	0.987502	0.547573	0.886325	0.452427	0.999999	0.904854	0.967542	0.0533119	0.272747	0.946688	1	0.106624	0.421347	0.619282	0.836907	0.380718	1	0.761436	0.899594
unknown Clostridiales [meta_mOTU_v2_6427]	0.0918389	0.57731	0.908161	0.999601	0.183678	0.847516	0.0116964	0.0875892	0.988304	0.999999	0.0233927	0.16058	0.0767821	0.328329	0.923218	1	0.153564	0.499956	0.354327	0.626633	0.645673	1	0.708653	0.880193
unknown Oscillibacter [meta_mOTU_v2_6438]	0.407302	0.820385	0.592698	0.999601	0.814604	0.988908	0.87659	0.993584	0.12341	0.936423	0.24682	0.564827	0.971353	0.998535	0.0286474	0.6907	0.0572949	0.315748	0.0602756	0.280796	0.939724	1	0.120551	0.473122
unknown Faecalibacterium [meta_mOTU_v2_6452]	0.556569	0.864659	0.443431	0.999601	0.886862	0.988908	0.979749	0.997454	0.0202506	0.828829	0.0405012	0.218936	0.648103	0.880007	0.351897	1	0.703795	0.906393	0.567067	0.804281	0.432933	1	0.865866	0.947168
unknown Atopobiaceae [meta_mOTU_v2_6458]	0.582322	0.868933	0.417678	0.999601	0.835356	0.988908	0.279498	0.651025	0.720502	0.999999	0.558995	0.808849	0.690183	0.900752	0.309817	1	0.619634	0.871313	0.795244	0.907719	0.204756	1	0.409511	0.77808
unknown Ruminococcaceae [meta_mOTU_v2_6478]	0.589381	0.869979	0.410619	0.999601	0.821238	0.988908	0.160926	0.472876	0.839074	0.999999	0.321853	0.649372	0.305851	0.65097	0.694149	1	0.611703	0.871313	0.749578	0.881556	0.250422	1	0.500845	0.806047
unknown Veillonella [meta_mOTU_v2_6491]	0.0067123	0.295858	0.993288	0.999601	0.0134246	0.51282	0.0306128	0.168665	0.969387	0.999999	0.0612256	0.289936	0.00520882	0.113957	0.994791	1	0.0104176	0.205838	0.247072	0.536388	0.752928	1	0.494145	0.806047
unknown Eubacterium [meta_mOTU_v2_6509]	0.927727	0.96128	0.072273	0.999601	0.144546	0.83882	0.960965	0.993584	0.0390353	0.90636	0.0780705	0.331366	0.645853	0.880007	0.354147	1	0.708294	0.906458	0.698952	0.856211	0.301048	1	0.602096	0.830132
unknown Prevotella [meta_mOTU_v2_6516]	0.104218	0.59717	0.895782	0.999601	0.208436	0.868506	0.362795	0.753917	0.637205	0.999999	0.72559	0.901872	0.579654	0.864003	0.420346	1	0.840692	0.944542	0.181916	0.478156	0.818084	1	0.363832	0.741527
unknown Clostridiales [meta_mOTU_v2_6525]	0.0849905	0.563417	0.915009	0.999601	0.169981	0.847516	0.227132	0.570818	0.772868	0.999999	0.454263	0.733162	0.358316	0.698351	0.641684	1	0.716633	0.914275	0.307987	0.572227	0.692013	1	0.615973	0.830132
unknown Azospirillum [meta_mOTU_v2_6527]	0.0968801	0.578253	0.90312	0.999601	0.19376	0.847516	0.667892	0.957549	0.332108	0.999999	0.664217	0.858668	0.687513	0.899418	0.312487	1	0.624973	0.871313	0.758338	0.884979	0.241662	1	0.483324	0.806047
unknown Pasteurellaceae [meta_mOTU_v2_6543]	0.360588	0.820385	0.639412	0.999601	0.721177	0.987502	0.240937	0.589986	0.759063	0.999999	0.481874	0.752353	0.550084	0.850615	0.449916	1	0.899832	0.964241	0.752315	0.881556	0.247685	1	0.495371	0.806047
unknown Clostridiales [meta_mOTU_v2_6548]	0.146827	0.652187	0.853173	0.999601	0.293655	0.888989	0.0168824	0.109928	0.983118	0.999999	0.0337649	0.193473	0.00148682	0.0576801	0.998513	1	0.00297364	0.10815	0.0831204	0.346812	0.91688	1	0.166241	0.567
unknown Ruminococcaceae [meta_mOTU_v2_6557]	0.633164	0.890609	0.366836	0.999601	0.733673	0.987502	0.822252	0.9911	0.177748	0.999999	0.355495	0.670062	0.70079	0.904398	0.29921	1	0.59842	0.8699	0.779002	0.899936	0.220998	1	0.441995	0.801556
unknown Clostridiales [meta_mOTU_v2_6561]	0.350431	0.820385	0.649569	0.999601	0.700861	0.987502	0.05142	0.237934	0.94858	0.999999	0.10284	0.382446	0.547807	0.850615	0.452193	1	0.904385	0.965014	0.374782	0.644895	0.625218	1	0.749564	0.894792
unknown Clostridiales [meta_mOTU_v2_6571]	0.525819	0.864659	0.474181	0.999601	0.948362	0.991134	0.307903	0.686493	0.692097	0.999999	0.615807	0.836453	0.565003	0.854212	0.434997	1	0.869995	0.960514	0.466724	0.735766	0.533276	1	0.933447	0.979415
unknown Clostridiales [meta_mOTU_v2_6575]	0.956805	0.970352	0.0431952	0.999601	0.0863905	0.83882	0.837638	0.99165	0.162362	0.994465	0.324723	0.650894	0.80558	0.953713	0.19442	1	0.388841	0.748878	0.423096	0.690695	0.576904	1	0.846192	0.937849
unknown Clostridiales [meta_mOTU_v2_6602]	0.851428	0.94916	0.148572	0.999601	0.297144	0.888989	0.933403	0.993584	0.0665967	0.90636	0.133193	0.433635	0.982437	0.998535	0.0175627	0.6907	0.0351254	0.279951	0.814077	0.916436	0.185923	1	0.371847	0.745076
unknown Lachnospiraceae [meta_mOTU_v2_6615]	0.892412	0.954863	0.107588	0.999601	0.215176	0.868506	0.742019	0.979545	0.257981	0.999999	0.515963	0.778018	0.248113	0.599868	0.751887	1	0.496226	0.814721	0.000320381	0.00966203	0.99968	1	0.000640763	0.0193241
unknown Clostridiales [meta_mOTU_v2_6629]	0.177719	0.678976	0.822281	0.999601	0.355438	0.889892	0.287657	0.660185	0.712343	0.999999	0.575314	0.809405	0.903856	0.98931	0.0961442	1	0.192288	0.541254	0.566577	0.804281	0.433423	1	0.866846	0.947168
unknown Faecalibacterium [meta_mOTU_v2_6631]	0.718508	0.913003	0.281492	0.999601	0.562983	0.971967	0.752466	0.979545	0.247534	0.999999	0.495068	0.759849	0.822907	0.962298	0.177093	1	0.354186	0.7121	0.8707	0.944907	0.1293	1	0.2586	0.651795
unknown Clostridiales [meta_mOTU_v2_6632]	0.90321	0.954863	0.0967896	0.999601	0.193579	0.847516	0.880948	0.993584	0.119052	0.921847	0.238103	0.552361	0.897495	0.987072	0.102505	1	0.20501	0.548378	0.420879	0.690695	0.579121	1	0.841758	0.936558
unknown Ruminococcaceae [meta_mOTU_v2_6652]	0.267786	0.771063	0.732214	0.999601	0.535573	0.971149	0.770967	0.979545	0.229033	0.999999	0.458066	0.733162	0.850394	0.972477	0.149606	1	0.299213	0.640382	0.0417727	0.239357	0.958227	1	0.0835454	0.412685
unknown Eubacterium [meta_mOTU_v2_6657]	0.807877	0.944423	0.192123	0.999601	0.384247	0.906063	0.861128	0.993584	0.138872	0.974853	0.277744	0.600557	0.679905	0.895599	0.320095	1	0.64019	0.8818	0.478128	0.739635	0.521872	1	0.956256	0.980016
Ruminococcus sp. CAG:177 [meta_mOTU_v2_6664]	0.292424	0.786661	0.707576	0.999601	0.584847	0.982749	0.472087	0.837508	0.527913	0.999999	0.944173	0.978642	0.64725	0.880007	0.35275	1	0.705499	0.906393	0.247618	0.536388	0.752382	1	0.495237	0.806047
unknown Clostridiales [meta_mOTU_v2_6672]	0.301218	0.793101	0.698782	0.999601	0.602437	0.987502	0.909848	0.993584	0.090152	0.90751	0.180304	0.488797	0.55381	0.850615	0.44619	1	0.89238	0.964241	0.176193	0.476631	0.823807	1	0.352386	0.739897
Oscillibacter sp. 57_20 [meta_mOTU_v2_6676]	0.768795	0.92923	0.231205	0.999601	0.46241	0.938367	0.675487	0.957549	0.324513	0.999999	0.649026	0.855423	0.0924816	0.356277	0.907518	1	0.184963	0.53745	0.33211	0.604124	0.66789	1	0.66422	0.859756
unknown Clostridiales [meta_mOTU_v2_6699]	0.691838	0.898295	0.308162	0.999601	0.616323	0.987502	0.0323911	0.173856	0.967609	0.999999	0.0647822	0.300042	0.20403	0.548868	0.79597	1	0.408059	0.764111	0.614796	0.834782	0.385204	1	0.770409	0.906456
unknown Clostridiales [meta_mOTU_v2_6700]	0.649714	0.89197	0.350286	0.999601	0.700571	0.987502	0.219943	0.565145	0.780057	0.999999	0.439886	0.733162	0.623145	0.870883	0.376855	1	0.75371	0.923176	0.361348	0.631195	0.638652	1	0.722696	0.880193
unknown Clostridiales [meta_mOTU_v2_6716]	0.136963	0.652187	0.863037	0.999601	0.273926	0.888989	0.286641	0.660185	0.713359	0.999999	0.573283	0.809405	0.317347	0.658841	0.682653	1	0.634695	0.878454	0.020581	0.157239	0.979419	1	0.0411621	0.283526
unknown Clostridiales [meta_mOTU_v2_6721]	0.717915	0.913003	0.282085	0.999601	0.564171	0.971967	0.774478	0.979545	0.225522	0.999999	0.451045	0.733162	0.991	0.998535	0.00899956	0.615523	0.0179991	0.21743	0.911809	0.96396	0.0881911	1	0.176382	0.587022
Roseburia sp. CAG:303 [meta_mOTU_v2_6722]	0.43937	0.830567	0.56063	0.999601	0.878739	0.988908	0.972152	0.997454	0.0278482	0.90636	0.0556965	0.268186	0.973601	0.998535	0.0263992	0.6907	0.0527985	0.315748	0.986227	0.992387	0.0137735	1	0.027547	0.235311
unknown Clostridium [meta_mOTU_v2_6741]	0.896843	0.954863	0.103157	0.999601	0.206313	0.868506	0.915984	0.993584	0.0840161	0.90751	0.168032	0.473878	0.607619	0.867764	0.392381	1	0.784762	0.925142	0.909488	0.963284	0.0905123	1	0.181025	0.587022
unknown Clostridiales [meta_mOTU_v2_6760]	0.79516	0.933662	0.20484	0.999601	0.409679	0.938367	0.834385	0.9911	0.165615	0.994465	0.33123	0.656211	0.270668	0.624327	0.729332	1	0.541336	0.848273	0.191214	0.493538	0.808786	1	0.382427	0.759221
unknown Clostridiales [meta_mOTU_v2_6777]	0.408045	0.820385	0.591955	0.999601	0.81609	0.988908	0.93917	0.993584	0.0608305	0.90636	0.121661	0.407671	0.620579	0.870624	0.379421	1	0.758841	0.923176	0.289351	0.563567	0.710649	1	0.578703	0.830132
unknown Clostridiales [meta_mOTU_v2_6787]	0.843738	0.947964	0.156262	0.999601	0.312524	0.888989	0.420244	0.788747	0.579756	0.999999	0.840488	0.930896	0.402444	0.732065	0.597556	1	0.804888	0.926106	0.662464	0.856004	0.337536	1	0.675073	0.86035
unknown Ruminococcaceae [meta_mOTU_v2_6789]	0.685258	0.898295	0.314742	0.999601	0.629483	0.987502	0.382665	0.766667	0.617335	0.999999	0.765329	0.913482	0.472936	0.805387	0.527064	1	0.945872	0.979839	0.185694	0.482108	0.814306	1	0.371388	0.745076
unknown Parvimonas [meta_mOTU_v2_6790]	0.532577	0.864659	0.467423	0.999601	0.934846	0.991134	0.0961693	0.344406	0.903831	0.999999	0.192339	0.503242	0.107421	0.376887	0.892579	1	0.214841	0.56164	0.105324	0.384398	0.894676	1	0.210647	0.606537
unknown Clostridiales [meta_mOTU_v2_6791]	0.34988	0.820385	0.65012	0.999601	0.69976	0.987502	0.275223	0.644393	0.724777	0.999999	0.550445	0.803442	0.562519	0.852708	0.437481	1	0.874961	0.96385	0.362414	0.631195	0.637586	1	0.724828	0.880193
unknown Clostridium [meta_mOTU_v2_6792]	0.685306	0.898295	0.314694	0.999601	0.629387	0.987502	0.251608	0.605762	0.748392	0.999999	0.503216	0.762812	0.354357	0.692992	0.645643	1	0.708714	0.906458	0.900931	0.961388	0.0990691	1	0.198138	0.605955
unknown Clostridiales [meta_mOTU_v2_6795]	0.303122	0.793101	0.696878	0.999601	0.606245	0.987502	0.374392	0.758044	0.625608	0.999999	0.748784	0.909011	0.323323	0.666418	0.676677	1	0.646647	0.886549	0.203702	0.510299	0.796298	1	0.407403	0.77808
unknown Clostridiales [meta_mOTU_v2_6801]	0.728888	0.914996	0.271112	0.999601	0.542223	0.971967	0.208966	0.544261	0.791034	0.999999	0.417932	0.716991	0.671996	0.892957	0.328004	1	0.656008	0.88832	0.308337	0.572227	0.691663	1	0.616673	0.830132
candidatus Saccharibacteria oral taxon TM7x [meta_mOTU_v2_6803]	0.068306	0.542696	0.931694	0.999601	0.136612	0.83882	0.00526386	0.0548399	0.994736	0.999999	0.0105277	0.104007	0.138002	0.421275	0.861998	1	0.276003	0.621174	0.752323	0.881556	0.247677	1	0.495355	0.806047
unknown Clostridiales [meta_mOTU_v2_6807]	0.648823	0.89197	0.351177	0.999601	0.702353	0.987502	0.380464	0.764933	0.619536	0.999999	0.760928	0.912158	0.00115842	0.0510597	0.998842	1	0.00231685	0.0948252	0.0515518	0.261409	0.948448	1	0.103104	0.445508
unknown Clostridiales [meta_mOTU_v2_6808]	0.691406	0.898295	0.308594	0.999601	0.617189	0.987502	0.93506	0.993584	0.0649395	0.90636	0.129879	0.430177	0.371005	0.706265	0.628995	1	0.742009	0.921003	0.696445	0.856211	0.303555	1	0.607111	0.830132
unknown Eggerthellaceae [meta_mOTU_v2_6813]	0.243879	0.754101	0.756121	0.999601	0.487757	0.952022	0.614024	0.928327	0.385976	0.999999	0.771951	0.913482	0.632348	0.875207	0.367652	1	0.735303	0.918957	0.743668	0.881556	0.256332	1	0.512663	0.806047
unknown Clostridiales [meta_mOTU_v2_6819]	0.255678	0.755174	0.744322	0.999601	0.511357	0.954421	0.417103	0.788747	0.582897	0.999999	0.834206	0.930896	0.242285	0.599868	0.757715	1	0.484569	0.814721	0.311316	0.575432	0.688684	1	0.622631	0.831626
unknown Clostridiales [meta_mOTU_v2_6823]	0.573727	0.868697	0.426273	0.999601	0.852545	0.988908	0.474695	0.837825	0.525305	0.999999	0.949389	0.978642	0.247688	0.599868	0.752312	1	0.495376	0.814721	0.936641	0.975809	0.0633595	1	0.126719	0.490608
unknown Clostridiales [meta_mOTU_v2_6832]	0.462411	0.838045	0.537589	0.999601	0.924823	0.988908	0.360916	0.753917	0.639084	0.999999	0.721832	0.901242	0.224513	0.581289	0.775487	1	0.449025	0.794109	0.378631	0.648012	0.621369	1	0.757262	0.897041
unknown Clostridiales [meta_mOTU_v2_6834]	0.903463	0.954863	0.096537	0.999601	0.193074	0.847516	0.831734	0.9911	0.168266	0.994465	0.336533	0.656211	0.718065	0.909023	0.281935	1	0.56387	0.861593	0.952411	0.980143	0.0475887	1	0.0951774	0.432831
unknown Anaerotruncus [meta_mOTU_v2_6835]	0.716162	0.913003	0.283838	0.999601	0.567676	0.971967	0.132698	0.414906	0.867302	0.999999	0.265396	0.587151	0.549011	0.850615	0.450989	1	0.901978	0.964241	0.129366	0.408267	0.870634	1	0.258732	0.651795
unknown Ruminococcaceae [meta_mOTU_v2_6850]	0.436833	0.830567	0.563167	0.999601	0.873666	0.988908	0.778297	0.979545	0.221703	0.999999	0.443406	0.733162	0.975785	0.998535	0.0242152	0.6907	0.0484305	0.315748	0.944369	0.978523	0.0556314	1	0.111263	0.461369
unknown Clostridiales [meta_mOTU_v2_6852]	0.752302	0.928564	0.247698	0.999601	0.495396	0.952022	0.776936	0.979545	0.223064	0.999999	0.446128	0.733162	0.552697	0.850615	0.447303	1	0.894605	0.964241	0.252836	0.536388	0.747164	1	0.505672	0.806047
unknown Clostridiales [meta_mOTU_v2_6856]	0.31186	0.806639	0.68814	0.999601	0.62372	0.987502	0.43145	0.797487	0.56855	0.999999	0.862901	0.940004	0.822232	0.962298	0.177768	1	0.355536	0.712315	0.821252	0.919096	0.178748	1	0.357496	0.739897
unknown Pasteurellaceae [meta_mOTU_v2_6865]	0.63915	0.891077	0.36085	0.999601	0.721701	0.987502	0.547355	0.886325	0.452645	0.999999	0.90529	0.967542	0.753587	0.930802	0.246413	1	0.492827	0.814721	0.970918	0.992194	0.0290823	1	0.0581646	0.350824
Roseburia sp. 40_7 [meta_mOTU_v2_6875]	0.136187	0.652187	0.863813	0.999601	0.272374	0.888989	0.387897	0.774443	0.612103	0.999999	0.775794	0.913482	0.2448	0.599868	0.7552	1	0.489601	0.814721	0.0398167	0.233394	0.960183	1	0.0796334	0.401275
unknown Clostridium [meta_mOTU_v2_6883]	0.633313	0.890609	0.366687	0.999601	0.733373	0.987502	0.782443	0.979545	0.217557	0.999999	0.435113	0.733162	0.752783	0.930802	0.247217	1	0.494434	0.814721	0.137429	0.418366	0.862571	1	0.274858	0.667268
unknown Clostridiales [meta_mOTU_v2_6885]	0.642893	0.89197	0.357107	0.999601	0.714215	0.987502	0.796991	0.984215	0.203009	0.999999	0.406018	0.713615	0.772965	0.94236	0.227035	1	0.454069	0.798104	0.524402	0.775386	0.475598	1	0.951196	0.980016
unknown Clostridiales [meta_mOTU_v2_6891]	0.324887	0.82009	0.675113	0.999601	0.649775	0.987502	0.125504	0.404011	0.874496	0.999999	0.251008	0.566251	0.718652	0.909023	0.281348	1	0.562696	0.861593	0.0111478	0.120522	0.988852	1	0.0222955	0.228131
unknown Ruminococcaceae [meta_mOTU_v2_6905]	0.186507	0.680342	0.813493	0.999601	0.373015	0.899531	0.522219	0.876044	0.477781	0.999999	0.955562	0.978642	0.0702555	0.314503	0.929745	1	0.140511	0.482112	0.090342	0.362123	0.909658	1	0.180684	0.587022
Sutterella parvirubra [meta_mOTU_v2_6907]	0.0266395	0.436126	0.973361	0.999601	0.0532789	0.75929	0.00575404	0.0578433	0.994246	0.999999	0.0115081	0.109902	0.279732	0.633543	0.720268	1	0.559464	0.859445	0.0859882	0.351938	0.914012	1	0.171976	0.576272
unknown Acidaminococcus [meta_mOTU_v2_6910]	0.00532941	0.281622	0.994671	0.999601	0.0106588	0.482781	0.0273592	0.154977	0.972641	0.999999	0.0547183	0.267927	0.40736	0.736332	0.59264	1	0.81472	0.929949	0.0140994	0.128686	0.985901	1	0.0281988	0.235311
unknown Clostridiales [meta_mOTU_v2_6916]	0.679594	0.898295	0.320406	0.999601	0.640812	0.987502	0.926935	0.993584	0.0730649	0.90636	0.14613	0.452608	0.120919	0.38925	0.879081	1	0.241838	0.579803	0.813005	0.916436	0.186995	1	0.37399	0.746677
unknown Peptostreptococcaceae [meta_mOTU_v2_6922]	0.419707	0.824531	0.580293	0.999601	0.839415	0.988908	0.662884	0.957549	0.337116	0.999999	0.674233	0.866223	0.512603	0.829722	0.487397	1	0.974794	0.992762	0.934855	0.975723	0.065145	1	0.13029	0.494412
unknown Clostridiales [meta_mOTU_v2_6926]	0.39733	0.820385	0.60267	0.999601	0.794659	0.988908	0.0509809	0.237934	0.949019	0.999999	0.101962	0.382446	0.00903214	0.130236	0.990968	1	0.0180643	0.21743	0.00597811	0.0827831	0.994022	1	0.0119562	0.15804
unknown Clostridiales [meta_mOTU_v2_6929]	0.246761	0.754101	0.753239	0.999601	0.493521	0.952022	0.75473	0.979545	0.24527	0.999999	0.49054	0.759674	0.491402	0.818526	0.508598	1	0.982803	0.994181	5.62959e-05	0.00242943	0.999944	1	0.000112592	0.00485885
unknown cellular organisms [meta_mOTU_v2_6934]	0.378824	0.820385	0.621176	0.999601	0.757649	0.987502	0.0691466	0.287109	0.930853	0.999999	0.138293	0.443981	0.349635	0.690831	0.650365	1	0.69927	0.906393	0.590996	0.825952	0.409004	1	0.818009	0.926884
unknown Lachnospiraceae [meta_mOTU_v2_6937]	0.944272	0.965241	0.0557276	0.999601	0.111455	0.83882	0.417162	0.788747	0.582838	0.999999	0.834325	0.930896	0.944883	0.998535	0.0551168	0.92888	0.110234	0.426783	0.460563	0.731032	0.539437	1	0.921126	0.97561
Prevotella sp. CAG:279 [meta_mOTU_v2_6938]	0.530208	0.864659	0.469792	0.999601	0.939585	0.991134	0.361755	0.753917	0.638245	0.999999	0.72351	0.901242	0.396377	0.724793	0.603623	1	0.792754	0.925142	0.890848	0.961311	0.109152	1	0.218304	0.613511
unknown Clostridiales [meta_mOTU_v2_6961]	0.362757	0.820385	0.637243	0.999601	0.725514	0.987502	0.628556	0.935488	0.371444	0.999999	0.742887	0.90626	0.377453	0.713798	0.622547	1	0.754906	0.923176	0.0944861	0.370825	0.905514	1	0.188972	0.601561
unknown Clostridiales [meta_mOTU_v2_6975]	0.148951	0.656531	0.851049	0.999601	0.297902	0.888989	0.84806	0.993584	0.15194	0.994465	0.303879	0.628602	0.906436	0.98931	0.0935641	1	0.187128	0.53745	0.147556	0.431692	0.852444	1	0.295111	0.685115
unknown Lentisphaerae [meta_mOTU_v2_6979]	0.82634	0.945617	0.17366	0.999601	0.347319	0.889892	0.800038	0.98438	0.199962	0.999999	0.399925	0.709464	0.991789	0.998535	0.00821086	0.615523	0.0164217	0.21743	0.177856	0.476631	0.822144	1	0.355713	0.739897
unknown Clostridiales [meta_mOTU_v2_6986]	0.230462	0.740799	0.769538	0.999601	0.460925	0.938367	0.995523	0.997454	0.00447673	0.723848	0.00895346	0.0916131	0.62144	0.870624	0.37856	1	0.75712	0.923176	0.708581	0.856211	0.291419	1	0.582838	0.830132
unknown Synergistaceae [meta_mOTU_v2_6989]	0.179974	0.678976	0.820026	0.999601	0.359948	0.889892	0.00191399	0.0249254	0.998086	0.999999	0.00382799	0.048743	0.552687	0.850615	0.447313	1	0.894625	0.964241	0.233362	0.536158	0.766638	1	0.466724	0.806047
unknown Eggerthella [meta_mOTU_v2_6998]	0.244365	0.754101	0.755635	0.999601	0.488729	0.952022	4.05087e-05	0.00407992	0.999959	0.999999	8.10173e-05	0.00815983	0.652275	0.881494	0.347725	1	0.69545	0.906393	0.408534	0.684142	0.591466	1	0.817067	0.926884
unknown Massiliomicrobiota [meta_mOTU_v2_7010]	0.646716	0.89197	0.353284	0.999601	0.706568	0.987502	0.987322	0.997454	0.0126779	0.732932	0.0253558	0.166998	0.982706	0.998535	0.0172937	0.6907	0.0345874	0.279951	0.622917	0.837867	0.377083	1	0.754166	0.897041
unknown Clostridiales [meta_mOTU_v2_7014]	0.839626	0.945617	0.160374	0.999601	0.320749	0.888989	0.755188	0.979545	0.244812	0.999999	0.489624	0.759674	0.526377	0.844193	0.473623	1	0.947246	0.979839	0.729802	0.86939	0.270198	1	0.540396	0.830132
unknown Clostridiales [meta_mOTU_v2_7018]	0.457389	0.838045	0.542611	0.999601	0.914777	0.988908	0.730219	0.979105	0.269781	0.999999	0.539562	0.798573	0.61106	0.867764	0.38894	1	0.777879	0.925142	0.269575	0.553643	0.730425	1	0.53915	0.830132
unknown Clostridiales [meta_mOTU_v2_7031]	0.359543	0.820385	0.640457	0.999601	0.719087	0.987502	0.725405	0.975721	0.274595	0.999999	0.54919	0.803442	0.380505	0.717203	0.619495	1	0.761011	0.923854	0.792636	0.906547	0.207364	1	0.414729	0.778846
unknown Sutterellaceae [meta_mOTU_v2_7053]	0.948358	0.965241	0.0516423	0.999601	0.103285	0.83882	0.711961	0.969927	0.288039	0.999999	0.576078	0.809405	0.331999	0.670932	0.668001	1	0.663998	0.88832	0.343894	0.617715	0.656106	1	0.687787	0.869983
unknown Akkermansia [meta_mOTU_v2_7059]	0.354308	0.820385	0.645692	0.999601	0.708616	0.987502	0.24909	0.604369	0.75091	0.999999	0.49818	0.76122	0.767961	0.938255	0.232039	1	0.464079	0.805809	0.236907	0.536158	0.763093	1	0.473814	0.806047
unknown Clostridiales [meta_mOTU_v2_7061]	0.792903	0.932923	0.207097	0.999601	0.414194	0.938367	0.226512	0.570818	0.773488	0.999999	0.453024	0.733162	0.0860935	0.340218	0.913907	1	0.172187	0.513871	0.236111	0.536158	0.763889	1	0.472223	0.806047
unknown Clostridiales [meta_mOTU_v2_7076]	0.838767	0.945617	0.161233	0.999601	0.322466	0.888989	0.644558	0.949438	0.355442	0.999999	0.710885	0.893283	0.973426	0.998535	0.0265736	0.6907	0.0531472	0.315748	0.983627	0.992387	0.016373	1	0.0327461	0.246888
unknown Firmicutes [meta_mOTU_v2_7081]	0.714202	0.913003	0.285798	0.999601	0.571596	0.974776	0.92316	0.993584	0.07684	0.90636	0.15368	0.457258	0.89351	0.987072	0.10649	1	0.212979	0.559804	0.825789	0.920578	0.174211	1	0.348422	0.739429
unknown Eggerthella [meta_mOTU_v2_7082]	0.131861	0.651026	0.868139	0.999601	0.263722	0.888989	0.681621	0.959629	0.318379	0.999999	0.636758	0.855011	0.0716432	0.315781	0.928357	1	0.143286	0.485817	0.122719	0.402558	0.877281	1	0.245439	0.643375
unknown Clostridiales [meta_mOTU_v2_7093]	0.845643	0.948245	0.154357	0.999601	0.308714	0.888989	0.595868	0.928327	0.404132	0.999999	0.808264	0.913482	0.130734	0.407972	0.869266	1	0.261467	0.606224	0.54516	0.792021	0.45484	1	0.90968	0.967063
unknown Clostridiales [meta_mOTU_v2_7097]	0.948395	0.965241	0.0516048	0.999601	0.10321	0.83882	0.855388	0.993584	0.144612	0.974853	0.289224	0.602637	0.766935	0.938255	0.233065	1	0.46613	0.806925	0.978439	0.992387	0.0215613	1	0.0431225	0.290696
unknown Clostridiales [meta_mOTU_v2_7104]	0.59502	0.874222	0.40498	0.999601	0.80996	0.988908	0.396413	0.775438	0.603587	0.999999	0.792827	0.913482	0.38733	0.718253	0.61267	1	0.77466	0.925142	0.56433	0.804281	0.43567	1	0.87134	0.949197
unknown Oscillibacter [meta_mOTU_v2_7111]	0.139956	0.652187	0.860044	0.999601	0.279912	0.888989	0.115878	0.389769	0.884122	0.999999	0.231755	0.548564	0.278967	0.633543	0.721033	1	0.557934	0.859445	0.00116876	0.026788	0.998831	1	0.00233752	0.053576
Neglecta timonensis [meta_mOTU_v2_7115]	0.101604	0.593731	0.898396	0.999601	0.203208	0.868506	0.0371609	0.191969	0.962839	0.999999	0.0743218	0.330365	0.210435	0.560834	0.789565	1	0.42087	0.775429	0.146332	0.431692	0.853668	1	0.292664	0.685115
unknown Clostridiales [meta_mOTU_v2_7130]	0.903948	0.954863	0.0960524	0.999601	0.192105	0.847516	0.987949	0.997454	0.0120509	0.732932	0.0241018	0.160586	0.991534	0.998535	0.00846612	0.615523	0.0169322	0.21743	0.226428	0.531734	0.773572	1	0.452855	0.804737
Eubacterium sp. CAG:274 [meta_mOTU_v2_7140]	0.924379	0.96128	0.075621	0.999601	0.151242	0.83882	0.42343	0.79031	0.57657	0.999999	0.846859	0.931434	0.0847724	0.340218	0.915228	1	0.169545	0.513871	0.81753	0.918519	0.18247	1	0.36494	0.741527
unknown Faecalibacterium [meta_mOTU_v2_7143]	0.107823	0.602218	0.892177	0.999601	0.215647	0.868506	0.831653	0.9911	0.168347	0.994465	0.336695	0.656211	0.363835	0.704315	0.636165	1	0.727669	0.916384	0.705729	0.856211	0.294271	1	0.588542	0.830132
Faecalibacterium prausnitzii [meta_mOTU_v2_7154]	0.0451458	0.500565	0.954854	0.999601	0.0902916	0.83882	0.304228	0.685038	0.695772	0.999999	0.608456	0.834079	0.143006	0.431277	0.856994	1	0.286013	0.632761	0.0610078	0.281915	0.938992	1	0.122016	0.475612
unknown Clostridiales [meta_mOTU_v2_7156]	0.63726	0.890609	0.36274	0.999601	0.725481	0.987502	0.98593	0.997454	0.0140703	0.732932	0.0281405	0.173599	0.954637	0.998535	0.0453628	0.896307	0.0907257	0.402608	0.902251	0.961388	0.0977485	1	0.195497	0.605723
unknown Clostridiales [meta_mOTU_v2_7157]	0.462482	0.838045	0.537518	0.999601	0.924964	0.988908	0.310981	0.690667	0.689019	0.999999	0.621962	0.842516	0.450535	0.784671	0.549465	1	0.90107	0.964241	0.034832	0.221764	0.965168	1	0.0696641	0.383365
unknown Clostridiales [meta_mOTU_v2_7158]	0.771798	0.92923	0.228202	0.999601	0.456404	0.938367	0.861446	0.993584	0.138554	0.974853	0.277108	0.600557	0.790448	0.946853	0.209552	1	0.419103	0.774665	0.707029	0.856211	0.292971	1	0.585943	0.830132
unknown Firmicutes [meta_mOTU_v2_7175]	0.520184	0.864659	0.479816	0.999601	0.959631	0.993563	0.280941	0.651738	0.719059	0.999999	0.561883	0.809405	0.54651	0.850615	0.45349	1	0.90698	0.965985	0.0084842	0.10128	0.991516	1	0.0169684	0.194458
unknown Clostridiales [meta_mOTU_v2_7180]	0.0932387	0.57731	0.906761	0.999601	0.186477	0.847516	0.451326	0.819179	0.548674	0.999999	0.902651	0.967542	0.332539	0.670932	0.667461	1	0.665077	0.88832	0.700422	0.856211	0.299578	1	0.599156	0.830132
Clostridium sp. CAG:302 [meta_mOTU_v2_7183]	0.502781	0.864659	0.497219	0.999601	0.994438	0.994438	0.716344	0.970366	0.283656	0.999999	0.567313	0.809405	0.573343	0.862272	0.426657	1	0.853313	0.949415	0.638195	0.845006	0.361805	1	0.723609	0.880193
unknown Clostridiales [meta_mOTU_v2_7186]	0.465093	0.838045	0.534907	0.999601	0.930186	0.988908	0.69776	0.969927	0.30224	0.999999	0.60448	0.832613	0.804413	0.953713	0.195587	1	0.391173	0.748878	0.526396	0.775386	0.473604	1	0.947207	0.979415
unknown Prevotella [meta_mOTU_v2_7196]	0.193019	0.690853	0.806981	0.999601	0.386038	0.906557	0.143203	0.436084	0.856797	0.999999	0.286407	0.602637	0.86312	0.973535	0.13688	1	0.273761	0.620019	0.275576	0.55821	0.724424	1	0.551153	0.830132
unknown Clostridiales [meta_mOTU_v2_7200]	0.527608	0.864659	0.472392	0.999601	0.944785	0.991134	0.173223	0.493815	0.826777	0.999999	0.346446	0.663465	0.0729329	0.316595	0.927067	1	0.145866	0.488778	2.51591e-06	0.000240269	0.999997	1	5.03181e-06	0.000480538
unknown Clostridiales [meta_mOTU_v2_7209]	0.194114	0.690853	0.805886	0.999601	0.388228	0.907978	0.513491	0.870674	0.486509	0.999999	0.973017	0.983314	0.257432	0.609539	0.742568	1	0.514863	0.828699	0.11074	0.391672	0.88926	1	0.22148	0.613616
unknown Clostridiales [meta_mOTU_v2_7230]	0.404248	0.820385	0.595752	0.999601	0.808496	0.988908	0.227049	0.570818	0.772951	0.999999	0.454097	0.733162	0.35264	0.691995	0.64736	1	0.70528	0.906393	0.00606787	0.0827831	0.993932	1	0.0121357	0.15804
unknown Ruminococcaceae [meta_mOTU_v2_7231]	0.249797	0.754101	0.750203	0.999601	0.499594	0.952022	0.712962	0.969927	0.287038	0.999999	0.574075	0.809405	0.786834	0.946853	0.213166	1	0.426332	0.777989	0.909334	0.963284	0.0906658	1	0.181332	0.587022
Clostridium sp. AT4 [meta_mOTU_v2_7263]	0.242616	0.754101	0.757384	0.999601	0.485232	0.952022	0.0596675	0.253256	0.940332	0.999999	0.119335	0.402229	0.626283	0.871417	0.373717	1	0.747434	0.923017	0.257038	0.536388	0.742962	1	0.514077	0.806047
unknown Ruminococcus [meta_mOTU_v2_7275]	0.784823	0.930865	0.215177	0.999601	0.430355	0.938367	0.897373	0.993584	0.102627	0.90751	0.205253	0.51744	0.809649	0.956555	0.190351	1	0.380701	0.747061	0.474324	0.738553	0.525676	1	0.948648	0.979415
unknown Clostridiales [meta_mOTU_v2_7281]	0.925403	0.96128	0.0745971	0.999601	0.149194	0.83882	0.94619	0.993584	0.0538102	0.90636	0.10762	0.382446	0.55478	0.850615	0.44522	1	0.89044	0.964241	0.029454	0.205819	0.970546	1	0.0589079	0.351607
unknown Clostridiales [meta_mOTU_v2_7298]	0.772863	0.92923	0.227137	0.999601	0.454274	0.938367	0.695946	0.969927	0.304054	0.999999	0.608109	0.834079	0.596382	0.867764	0.403618	1	0.807237	0.926947	0.123935	0.402558	0.876065	1	0.24787	0.643375
Sutterella sp. CAG:351 [meta_mOTU_v2_7305]	0.456086	0.838045	0.543914	0.999601	0.912171	0.988908	0.394966	0.775438	0.605034	0.999999	0.789932	0.913482	0.269601	0.624327	0.730399	1	0.539201	0.848273	0.222007	0.52944	0.777993	1	0.444014	0.801556
unknown Clostridiales [meta_mOTU_v2_7306]	0.32377	0.82009	0.67623	0.999601	0.64754	0.987502	0.541268	0.881098	0.458732	0.999999	0.917464	0.968167	0.118887	0.384872	0.881113	1	0.237774	0.572457	0.395926	0.673192	0.604074	1	0.791853	0.91922
unknown Clostridiales [meta_mOTU_v2_7320]	0.525401	0.864659	0.474599	0.999601	0.949198	0.991134	0.944075	0.993584	0.055925	0.90636	0.11185	0.390793	0.53833	0.850615	0.46167	1	0.92334	0.974243	0.250185	0.536388	0.749815	1	0.50037	0.806047
Bacteroides sp. CAG:144 [meta_mOTU_v2_7324]	0.130506	0.651026	0.869494	0.999601	0.261012	0.888989	0.2236	0.569436	0.7764	0.999999	0.447201	0.733162	0.102881	0.366153	0.897119	1	0.205761	0.548378	0.110706	0.391672	0.889294	1	0.221411	0.613616
Eubacterium sp. CAG:156 [meta_mOTU_v2_7325]	0.940045	0.965241	0.0599553	0.999601	0.119911	0.83882	0.894255	0.993584	0.105745	0.907986	0.21149	0.522189	0.894804	0.987072	0.105196	1	0.210391	0.558121	0.443433	0.71776	0.556567	1	0.886865	0.958819
unknown Peptostreptococcaceae [meta_mOTU_v2_7331]	0.411042	0.820652	0.588958	0.999601	0.822084	0.988908	0.576547	0.915793	0.423453	0.999999	0.846906	0.931434	0.925581	0.993373	0.0744185	1	0.148837	0.492969	0.865487	0.942821	0.134513	1	0.269026	0.658685
unknown Clostridiales [meta_mOTU_v2_7337]	0.288625	0.785722	0.711375	0.999601	0.577249	0.978096	0.821373	0.9911	0.178627	0.999999	0.357254	0.671168	0.472372	0.805387	0.527628	1	0.944744	0.979839	0.000460516	0.0131938	0.999539	1	0.000921031	0.0263875
Stomatobaculum longum [meta_mOTU_v2_7344]	0.0562237	0.542696	0.943776	0.999601	0.112447	0.83882	0.0014516	0.0224803	0.998548	0.999999	0.00290321	0.0449605	0.11005	0.376887	0.88995	1	0.220101	0.566739	0.255074	0.536388	0.744926	1	0.510148	0.806047
unknown Clostridiales [meta_mOTU_v2_7355]	0.187599	0.680342	0.812401	0.999601	0.375197	0.899531	0.81687	0.9911	0.18313	0.999999	0.36626	0.683606	0.617924	0.870624	0.382076	1	0.764151	0.925142	0.395319	0.673192	0.604681	1	0.790638	0.91922
unknown Clostridiales [meta_mOTU_v2_7415]	0.129449	0.651026	0.870551	0.999601	0.258897	0.888989	0.0443292	0.220875	0.955671	0.999999	0.0886584	0.364648	0.113249	0.376887	0.886751	1	0.226498	0.566739	0.80119	0.910684	0.19881	1	0.39762	0.772326
unknown Tyzzerella [meta_mOTU_v2_7425]	0.0865282	0.563417	0.913472	0.999601	0.173056	0.847516	0.0725218	0.291528	0.927478	0.999999	0.145044	0.452608	0.131719	0.407972	0.868281	1	0.263438	0.606224	0.125721	0.402558	0.874279	1	0.251442	0.643375
unknown Clostridiales [meta_mOTU_v2_7430]	0.681272	0.898295	0.318728	0.999601	0.637456	0.987502	0.847017	0.993584	0.152983	0.994465	0.305967	0.630644	0.830636	0.965425	0.169364	1	0.338728	0.69817	0.823054	0.919318	0.176946	1	0.353892	0.739897
unknown Burkholderiales [meta_mOTU_v2_7434]	0.773548	0.92923	0.226452	0.999601	0.452905	0.938367	0.909478	0.993584	0.0905217	0.90751	0.181043	0.488797	0.988794	0.998535	0.0112064	0.615523	0.0224129	0.231635	0.852346	0.933833	0.147654	1	0.295307	0.685115
unknown Clostridiales [meta_mOTU_v2_7440]	0.755317	0.928564	0.244683	0.999601	0.489366	0.952022	0.899316	0.993584	0.100684	0.90751	0.201368	0.515106	0.695942	0.902622	0.304058	1	0.608115	0.8699	0.510532	0.77186	0.489468	1	0.978935	0.98639
Eubacterium sp. CAG:202 [meta_mOTU_v2_7449]	0.626338	0.890609	0.373662	0.999601	0.747324	0.987502	0.888947	0.993584	0.111053	0.90957	0.222105	0.536988	0.114986	0.37866	0.885014	1	0.229971	0.570448	0.242791	0.536388	0.757209	1	0.485582	0.806047
Clostridium sp. CAG:217 [meta_mOTU_v2_7451]	0.528331	0.864659	0.471669	0.999601	0.943339	0.991134	0.511701	0.870674	0.488299	0.999999	0.976599	0.985043	0.283281	0.639055	0.716719	1	0.566562	0.863404	0.246269	0.536388	0.753731	1	0.492538	0.806047
unknown Clostridiales [meta_mOTU_v2_7455]	0.0311349	0.45955	0.968865	0.999601	0.0622697	0.799218	0.357252	0.752594	0.642748	0.999999	0.714504	0.895866	0.0268654	0.202015	0.973135	1	0.0537309	0.315748	0.70782	0.856211	0.29218	1	0.58436	0.830132
unknown Clostridiales [meta_mOTU_v2_7527]	0.181891	0.678976	0.818109	0.999601	0.363783	0.889892	0.324703	0.710133	0.675297	0.999999	0.649406	0.855423	0.23732	0.599868	0.76268	1	0.47464	0.814721	0.15004	0.434434	0.84996	1	0.30008	0.689604
unknown Clostridium [meta_mOTU_v2_7530]	0.510654	0.864659	0.489346	0.999601	0.978693	0.993563	0.477591	0.837825	0.522409	0.999999	0.955181	0.978642	0.978379	0.998535	0.0216208	0.6907	0.0432415	0.304164	0.603757	0.829623	0.396243	1	0.792486	0.91922
unknown Clostridiales [meta_mOTU_v2_7531]	0.504114	0.864659	0.495886	0.999601	0.991772	0.994438	0.65644	0.9571	0.34356	0.999999	0.68712	0.87372	0.144222	0.432665	0.855778	1	0.288443	0.634035	0.488799	0.75089	0.511201	1	0.977598	0.98639
unknown Clostridiales [meta_mOTU_v2_7546]	0.427375	0.824531	0.572625	0.999601	0.85475	0.988908	0.481613	0.837825	0.518387	0.999999	0.963227	0.980433	0.375566	0.712581	0.624434	1	0.751133	0.923176	0.104178	0.384125	0.895822	1	0.208355	0.606537
unknown Clostridiales [meta_mOTU_v2_7550]	0.779215	0.930518	0.220785	0.999601	0.44157	0.938367	0.683851	0.960409	0.316149	0.999999	0.632297	0.854496	0.620859	0.870624	0.379141	1	0.758282	0.923176	0.948296	0.980143	0.0517038	1	0.103408	0.445508
unknown Clostridiales [meta_mOTU_v2_7553]	0.441728	0.830567	0.558272	0.999601	0.883456	0.988908	0.175705	0.493841	0.824295	0.999999	0.35141	0.664973	0.384926	0.718253	0.615074	1	0.769852	0.925142	0.0490809	0.253759	0.950919	1	0.0981618	0.433342
unknown Collinsella [meta_mOTU_v2_7573]	0.0615204	0.542696	0.93848	0.999601	0.123041	0.83882	0.372011	0.756823	0.627989	0.999999	0.744021	0.90626	0.212327	0.563256	0.787673	1	0.424653	0.777401	0.66329	0.856004	0.33671	1	0.673419	0.86035
Holdemanella biformis [meta_mOTU_v2_7589]	0.00833514	0.318402	0.991665	0.999601	0.0166703	0.561886	0.1446	0.436084	0.8554	0.999999	0.289201	0.602637	0.0356403	0.231601	0.96436	1	0.0712806	0.355388	0.569796	0.805171	0.430204	1	0.860407	0.946283
unknown Ruminococcaceae [meta_mOTU_v2_7593]	0.356029	0.820385	0.643971	0.999601	0.712058	0.987502	0.925469	0.993584	0.0745307	0.90636	0.149061	0.455041	0.881516	0.979994	0.118484	1	0.236968	0.572457	0.0574217	0.274189	0.942578	1	0.114843	0.463417
unknown Clostridiales [meta_mOTU_v2_7630]	0.581251	0.868933	0.418749	0.999601	0.837498	0.988908	0.993612	0.997454	0.0063883	0.723848	0.0127766	0.113039	0.697839	0.902622	0.302161	1	0.604322	0.8699	0.932494	0.975035	0.0675063	1	0.135013	0.501382
unknown Clostridiales [meta_mOTU_v2_7643]	0.118872	0.63068	0.881128	0.999601	0.237743	0.888989	0.887296	0.993584	0.112704	0.90957	0.225408	0.540414	0.60415	0.867764	0.39585	1	0.791699	0.925142	0.715659	0.859691	0.284341	1	0.568682	0.830132
unknown Pasteurellaceae [meta_mOTU_v2_7650]	0.866636	0.950589	0.133364	0.999601	0.266728	0.888989	0.428805	0.795163	0.571195	0.999999	0.857611	0.936021	0.868452	0.973535	0.131548	1	0.263095	0.606224	0.951012	0.980143	0.048988	1	0.0979759	0.433342
unknown Ruminococcaceae [meta_mOTU_v2_7652]	0.25446	0.755174	0.74554	0.999601	0.50892	0.954421	0.132084	0.414906	0.867916	0.999999	0.264168	0.586699	0.134317	0.413782	0.865683	1	0.268633	0.610821	0.150118	0.434434	0.849882	1	0.300237	0.689604
Eubacterium sp. CAG:38 [meta_mOTU_v2_7668]	0.218171	0.735364	0.781829	0.999601	0.436341	0.938367	0.956457	0.993584	0.0435431	0.90636	0.0870862	0.361597	0.96414	0.998535	0.0358604	0.761038	0.0717208	0.355388	0.670168	0.856211	0.329832	1	0.659665	0.859756
unknown Clostridiales [meta_mOTU_v2_7682]	0.775367	0.929468	0.224633	0.999601	0.449265	0.938367	0.77557	0.979545	0.22443	0.999999	0.44886	0.733162	0.852833	0.972477	0.147167	1	0.294334	0.634035	0.99689	0.99689	0.00310989	1	0.00621977	0.122894
unknown Eubacterium [meta_mOTU_v2_7687]	0.562262	0.864659	0.437738	0.999601	0.875475	0.988908	0.553957	0.889124	0.446043	0.999999	0.892086	0.964463	0.997206	0.998949	0.00279396	0.615523	0.00558792	0.138421	0.92803	0.973847	0.0719697	1	0.143939	0.515483
unknown Firmicutes [meta_mOTU_v2_7689]	0.00573761	0.281622	0.994262	0.999601	0.0114752	0.482781	6.40111e-07	0.000366783	0.999999	0.999999	1.28022e-06	0.000733567	0.00150995	0.0576801	0.99849	1	0.0030199	0.10815	0.00174158	0.0369602	0.998258	1	0.00348316	0.0739203
unknown Solobacterium [meta_mOTU_v2_7712]	0.109932	0.602218	0.890068	0.999601	0.219864	0.868506	0.00119651	0.0214251	0.998803	0.999999	0.00239302	0.0428501	0.0098547	0.134446	0.990145	1	0.0197094	0.22587	0.00414097	0.0677935	0.995859	1	0.00828193	0.131821
unknown Clostridiales [meta_mOTU_v2_7717]	0.509581	0.864659	0.490419	0.999601	0.980837	0.993563	0.900019	0.993584	0.0999812	0.90751	0.199962	0.513805	0.484421	0.811617	0.515579	1	0.968841	0.989565	0.0132804	0.128686	0.98672	1	0.0265609	0.235311
unknown Olsenella [meta_mOTU_v2_7724]	0.390444	0.820385	0.609556	0.999601	0.780888	0.988908	0.0959244	0.344406	0.904076	0.999999	0.191849	0.503242	0.78213	0.945486	0.21787	1	0.43574	0.78487	0.257429	0.536388	0.742571	1	0.514858	0.806047
unknown Clostridiales [meta_mOTU_v2_7735]	0.281315	0.778969	0.718685	0.999601	0.562631	0.971967	0.124161	0.404011	0.875839	0.999999	0.248321	0.564827	0.231891	0.590549	0.768109	1	0.463782	0.805809	0.769024	0.893815	0.230976	1	0.461953	0.806047
unknown Firmicutes [meta_mOTU_v2_7746]	0.359094	0.820385	0.640906	0.999601	0.718188	0.987502	0.41209	0.787092	0.58791	0.999999	0.82418	0.924178	0.868713	0.973535	0.131287	1	0.262574	0.606224	0.701185	0.856211	0.298815	1	0.597631	0.830132
unknown Mogibacterium [meta_mOTU_v2_7750]	0.0312664	0.45955	0.968734	0.999601	0.0625328	0.799218	0.000800039	0.0183369	0.9992	0.999999	0.00160008	0.0366738	0.00795858	0.130236	0.992041	1	0.0159172	0.21743	0.00604423	0.0827831	0.993956	1	0.0120885	0.15804
Clostridium sp. CAG:138 [meta_mOTU_v2_7765]	0.736651	0.91761	0.263349	0.999601	0.526699	0.970413	0.975478	0.997454	0.0245219	0.90636	0.0490437	0.253172	0.946919	0.998535	0.0530808	0.92489	0.106162	0.421347	0.361122	0.631195	0.638878	1	0.722245	0.880193
unknown Clostridiales [meta_mOTU_v2_7778]	0.784092	0.930865	0.215908	0.999601	0.431816	0.938367	0.800722	0.98438	0.199278	0.999999	0.398557	0.709233	0.529385	0.844952	0.470615	1	0.94123	0.979839	0.170932	0.470886	0.829068	1	0.341865	0.733664
unknown Clostridiales [meta_mOTU_v2_7782]	0.483684	0.864065	0.516316	0.999601	0.967369	0.993563	0.832439	0.9911	0.167561	0.994465	0.335123	0.656211	0.691677	0.900752	0.308323	1	0.616647	0.871313	0.746454	0.881556	0.253546	1	0.507091	0.806047
unknown Clostridiales [meta_mOTU_v2_7784]	0.579476	0.868933	0.420524	0.999601	0.841049	0.988908	0.23636	0.586296	0.76364	0.999999	0.472721	0.748257	0.299845	0.65037	0.700155	1	0.59969	0.8699	0.000951152	0.0236961	0.999049	1	0.0019023	0.0473922
Clostridium sp. CAG:230 [meta_mOTU_v2_7788]	0.912735	0.95787	0.0872654	0.999601	0.174531	0.847516	0.940842	0.993584	0.0591581	0.90636	0.118316	0.401155	0.84447	0.97244	0.15553	1	0.311059	0.655283	0.98532	0.992387	0.0146796	1	0.0293593	0.236942

## Sheet: Table_S2-5
Table S2-5. Statistical results from comparing estimated growth rate between pre- and postsurgical treatment.
Note
Reference genome	Reference genome was used by GRiD to estimate growth rate.
N	Number of samples with sufficient coverage for reference genome in 716 metagenome samples
Coverage (median)	Median of coverage for the reference genome in 716 samples.
GRiD (Pre, median)	Median of the estimated growth rate in presurgical treatment samples
GRiD (Post, median)	Median of the estimated growth rate in postsurgical treatment samples
Cor (Pre)	Spearman correlation coefficients between relative abundance and the estimated growth rate in presurgical treatment samples.
P value (pre)	P value of correlation coefficients between relative abundance and the estimated growth rate in presurgical treatment samples.
Cor (Post)	Spearman correlation coefficients between relative abundance and the estimated growth rate in postsurgical treatment samples.
P value (post)	P value of correlation coefficients between relative abundance and the estimated growth rate in postsurgical treatment samples.
	With the reported
Species	Reference genome	N	Coverage (median)	GRiD (Pre, median)	GRiD (Post, median)	Cor (Pre)	P value (Pre)	Cor (Post)	P value (Post)
Bifidobacterium longum [ref_mOTU_v2_0150]	HFFY5BCX3_PG3817_269A1221_H1_L001.bin.2	669	3.299	1.225	1.24	0.634333	2.66116e-10	0.572019	1.31646e-08
Bifidobacterium breve [ref_mOTU_v2_0157]	HFG22BCX3_PG3817_261A1106_H1_L001.bin.3	661	1.625	1	1	0.212225	0.0621296	0.401071	0.000171578
Bifidobacterium dentium [ref_mOTU_v2_0631]	HGKY7ADXX_PG0662_178A0104_H1_L002.bin.11	662	1.779	1.09	1.1	0.278248	0.0130302	0.253608	0.0207009
Eggerthella lenta [ref_mOTU_v2_0642]	HFFY5BCX3_PG3817_221A1005_H1_L001.bin.19	698	0.4495	1.785	1.74	0.0210255	0.849438	-0.273013	0.0125184
Clostridium innocuum [ref_mOTU_v2_0643]	HF7LNBCX3_PG3817_041A0318_H1_L002.bin.20	567	0.311	4.21	3.46	-0.125202	0.305342	-0.585794	1.76151e-08
Oscillibacter sp. KLE 1728 [ref_mOTU_v2_0858]	H5MWWBCX2_PG2320_544A0321_H1_L002.bin.1	710	3.66	1.21	1.18	0.0612241	0.577785	0.258891	0.018114
Bacteroides fragilis/ovatus [ref_mOTU_v2_1073]	NA	NA	NA	NA	NA	NA	NA	NA	NA
Bilophila wadsworthia [ref_mOTU_v2_1149]	HFFY5BCX3_PG3817_269A1221_H1_L001.bin.3	582	2.3965	2.09	1.9	-0.74818	1.48466e-13	-0.659482	3.99956e-10
Flavonifractor plautii [ref_mOTU_v2_1377]	HFFY5BCX3_PG3817_269A1221_H1_L001.bin.8	712	4.4745	1.85	1.59	-0.768539	8.99042e-18	-0.73698	1.32773e-15
Parabacteroides merdae [ref_mOTU_v2_1378]	HC2YKBCX2_PG2516_11A1004_H1_L001.bin.10	709	9.733	1.125	1.17	0.413554	9.22752e-05	0.582062	5.13545e-09
Anaerostipes caccae [ref_mOTU_v2_1381]	BHCNJJADXX.N704-S503_TCCTGAGC-TATCCTCT.bin.15	437	0.4	1.57	1.64	0.0526595	0.740491	-0.095926	0.469849
Blautia hansenii [ref_mOTU_v2_1428]	10532-1-2_S9.bin.24.fa	708	1.806	1	1	0.0400906	0.715641	0.0144696	0.897983
Clostridiales bacterium VE202-14 [ref_mOTU_v2_2689]	10307-1-2_S9.bin.21	650	0.3685	1.485	1.49	0.411928	0.00021802	0.0909239	0.428538
Bacteroides xylanisolvens [ref_mOTU_v2_1072]	mix1_N702-N505_CGTACTAG-GTAAGGAG.bin.20	714	15.722	1.74	1.81	-0.414929	7.86881e-05	-0.223638	0.0396435
Ruminococcus gnavus [ref_mOTU_v2_0280]	H5NKWBCX2_PG2320_551A1521_H1_L002.bin.10	711	5.648	1.14	1.26	0.796759	7.59694e-20	0.604607	1.12716e-09
Clostridium scindens [ref_mOTU_v2_0883]	mix23_mix24-N711-S502_AAGAGGCA-CTCTCTAT.bin.30	586	0.2035	1.17	1.45	0.690195	1.03827e-10	0.594476	1.70603e-06
Clostridium boltae/clostridioforme [ref_mOTU_v2_0886]	NA	NA	NA	NA	NA	NA	NA	NA	NA
Clostridium clostridioforme [ref_mOTU_v2_0979]	HGKYNADXX_PG0662_263A0617_H1_L002.bin.6.fa	711	2.532	3.5	3.78	0.294111	0.00629272	-0.162663	0.139312
Dialister invisus [ref_mOTU_v2_4598]	mix3_N703-N505_AGGCAGAA-GTAAGGAG.bin.2	343	0.262	1	1.21	0.330635	0.0347372	0.506576	0.000108655
Enterobacteriaceae sp. [ref_mOTU_v2_0036]	NA	NA	NA	NA	NA	NA	NA	NA	NA
Coprococcus sp. [ref_mOTU_v2_0303]	NA	NA	NA	NA	NA	NA	NA	NA	NA
Pyramidobacter piscolens [ref_mOTU_v2_4064]	H5TJ5BCX2_PG2320_556A0517_H1_L001.bin.3	62	0.2765	NA	NA	NA	NA	NA	NA
unknown Clostridiales [meta_mOTU_v2_6672]	NA	NA	NA	NA	NA	NA	NA	NA	NA
Lactobacillus casei/paracasei [ref_mOTU_v2_0226]	HGKMWADXX_PG0662_107A0707_H3_L001.bin.35	120	0.123	NA	NA	NA	NA	NA	NA
Species	Preoperative vs Postoperative		Right-preoperative vs Right-postoperative		Left-preoperative vs Left-postoperative		Left-preoperative vs Right-preoperative		Left-postoperative vs Right-postoperative
	less	greater	less	greater	less	greater	less	greater	less	greater
	p-value	p-value	p-value	p-value	p-value	p-value	p-value	p-value	p-value	p-value
Bifidobacterium longum [ref_mOTU_v2_0150]	0.307918	0.692659	0.663463	0.341446	0.229676	0.771082	0.546513	0.453487	0.866271	0.133729
Bifidobacterium breve [ref_mOTU_v2_0157]	0.274785	0.725806	0.106956	0.906724	0.522089	0.478753	0.822162	0.177838	0.214286	0.785714
Bifidobacterium dentium [ref_mOTU_v2_0631]	0.348172	0.652468	0.347118	0.659114	0.396959	0.604024	0.934866	0.0651339	0.903007	0.0969932
Eggerthella lenta [ref_mOTU_v2_0642]	0.727208	0.273324	0.382536	0.62277	0.81395	0.186689	0.5	0.5	0.0948113	0.905189
Clostridium innocuum [ref_mOTU_v2_0643]	0.995231	0.00479639	0.711365	0.301072	0.996209	0.00382387	0.744265	0.255735	0.367835	0.632165
Oscillibacter sp. KLE 1728 [ref_mOTU_v2_0858]	0.930529	0.0696842	0.98046	0.0202411	0.592442	0.408471	0.0747412	0.925259	0.948874	0.0511261
Bacteroides fragilis/ovatus [ref_mOTU_v2_1073]	0.876538	0.12382	0.699578	0.30553	0.854911	0.145698	0.308651	0.691349	0.230958	0.769042
Bilophila wadsworthia [ref_mOTU_v2_1149]	0.98603	0.0140456	0.898585	0.105439	0.956708	0.0435658	0.143095	0.856905	0.355016	0.644984
Flavonifractor plautii [ref_mOTU_v2_1377]	0.999998	1.55762e-06	0.992118	0.00819747	0.999972	2.86244e-05	0.350716	0.649284	0.414757	0.585243
Parabacteroides merdae [ref_mOTU_v2_1378]	0.285187	0.715349	0.45259	0.552944	0.277746	0.723037	0.427445	0.572555	0.618865	0.381135
Anaerostipes caccae [ref_mOTU_v2_1381]	0.186118	0.814804	0.752735	0.255956	0.110455	0.890481	0.130243	0.869757	0.577747	0.422253
Blautia hansenii [ref_mOTU_v2_1428]	0.104187	0.896166	0.325483	0.691901	0.113853	0.886701	0.578738	0.421262	0.676088	0.323912
Clostridiales bacterium VE202-14 [ref_mOTU_v2_2689]	0.173036	0.827429	0.00130301	0.998768	0.721395	0.279525	0.980094	0.0199059	0.0303508	0.969649
Bacteroides xylanisolvens [ref_mOTU_v2_1072]	0.070245	0.929965	0.00852341	0.991803	0.367812	0.633063	0.841323	0.158677	0.0408585	0.959141
Ruminococcus gnavus [ref_mOTU_v2_0280]	0.0171683	0.9829	0.251786	0.752518	0.0231593	0.976972	0.356289	0.643711	0.453938	0.546062
Clostridium scindens [ref_mOTU_v2_0883]	0.0163187	0.983789	0.236701	0.781629	0.036045	0.964246	0.858402	0.141598	0.659122	0.340878
Clostridium boltae/clostridioforme [ref_mOTU_v2_0886]	NA	NA	NA	NA	NA	NA	NA	NA	NA	NA
Clostridium clostridioforme [ref_mOTU_v2_0979]	0.00493965	0.995083	0.0448043	0.956487	0.0192201	0.980891	0.893194	0.106806	0.65316	0.34684
Dialister invisus [ref_mOTU_v2_4598]	1.20193e-07	1	0.0294118	1	3.01243e-06	0.999997	0.875282	0.124718	0.567511	0.432489
Enterobacteriaceae sp. [ref_mOTU_v2_0036]	NA	NA	NA	NA	NA	NA	NA	NA	NA	NA
Coprococcus sp. [ref_mOTU_v2_0303]	NA	NA	NA	NA	NA	NA	NA	NA	NA	NA
Pyramidobacter piscolens [ref_mOTU_v2_4064]	NA	NA	NA	NA	NA	NA	NA	NA	NA	NA
unknown Clostridiales [meta_mOTU_v2_6672]	NA	NA	NA	NA	NA	NA	NA	NA	NA	NA
Lactobacillus casei/paracasei [ref_mOTU_v2_0226]	NA	NA	NA	NA	NA	NA	NA	NA	NA	NA

## Sheet: Table_S2-6
Table S2-6. Statistical results from comparing metabolome between pre- and postsurgical treatment.
Note
	With the reported
Metabolome	83 preoperative vs 83 postoperative						19 right-preoperative vs 19 right-postoperative						64 left-preoperative vs 64 left-postoperative						64 left-preoperative vs 19 right-preoperative						64 left-postoperative vs 19 right-postoperative						61 preoperative without chemotherapy vs 61 postoperative without chemotherapy
	less		greater		two-sided		less		greater		two-sided		less		greater		two-sided		less		greater		two-sided		less		greater		two-sided		less		greater		two-sided
	p-value	q-value	p-value	q-value	p-value	q-value	p-value	q-value	p-value	q-value	p-value	q-value	p-value	q-value	p-value	q-value	p-value	q-value	p-value	q-value	p-value	q-value	p-value	q-value	p-value	q-value	p-value	q-value	p-value	q-value	p-value	q-value	p-value	q-value	p-value	q-value
2-Hydroxyisobutyrate	0.964796	1	0.035459	0.119182	0.0709179	0.165021	0.664062	1	0.347656	0.898496	0.695312	0.977528	0.964642	1	0.0359726	0.126513	0.0719452	0.185363	0.442557	0.732813	0.557443	0.999354	0.885114	0.986569	0.438723	0.644266	0.561277	0.999355	0.877445	0.944924	0.710255	1	0.293131	0.630896	0.586262	0.812188
3-Indoxyl sulfate	0.96918	1	0.0315773	0.109167	0.0631547	0.152834	0.625	1	0.4375	0.898496	0.875	1	0.969456	1	0.0317841	0.119687	0.0635681	0.172134	0.7554	0.854702	0.2446	0.999354	0.489199	0.986569	0.583507	0.767416	0.416493	0.999355	0.832986	0.937633	0.750732	1	0.253357	0.586129	0.506714	0.758497
Cysteine-glutathione disulphide	0.999848	1	0.000152051	0.00306637	0.000304103	0.00387331	0.75	1	0.257812	0.880246	0.515625	0.861779	0.999977	1	3.05176e-05	0.000919342	6.10352e-05	0.00163439	0.200602	0.653311	0.799398	0.999354	0.401203	0.986569	0.0410888	0.189423	0.958911	0.999355	0.0821776	0.337518	0.997984	1	0.00201988	0.027044	0.00403976	0.0374455
N-Acetylvaline	0.303833	1	0.697025	0.961866	0.607667	0.738972	0.637207	1	0.379395	0.898496	0.758789	0.979838	0.216606	1	0.785419	1	0.433212	0.625901	0.0562589	0.371568	0.943741	0.999354	0.112518	0.724558	0.428336	0.644266	0.571664	0.999355	0.856671	0.944924	0.42177	1	0.580029	0.873669	0.84354	0.949764
N1,N8-Diacetylspermidine	0.000114546	0.00452102	0.999887	1	0.000229092	0.00346502	0.0272865	0.416917	0.975317	1	0.0545731	0.439338	0.0010274	0.0247603	0.998985	1	0.0020548	0.017686	0.185584	0.653311	0.814416	0.999354	0.371168	0.986569	0.13432	0.376255	0.86568	0.999355	0.268641	0.640591	0.000512012	0.0205658	0.999495	0.999969	0.00102402	0.0164527
Ophthalmate	0.828385	1	0.172265	0.378982	0.344529	0.508391	0.664062	1	0.347656	0.898496	0.695312	0.977528	0.780545	1	0.220684	0.45072	0.441369	0.628957	0.19216	0.653311	0.80784	0.999354	0.384321	0.986569	0.399891	0.626403	0.600109	0.999355	0.799782	0.917937	0.708744	1	0.292841	0.630896	0.585681	0.812188
SDMA	0.0476203	0.338944	0.952607	1	0.0952405	0.207641	0.0196133	0.416917	0.981556	1	0.0392265	0.399634	0.201894	0.99299	0.799046	1	0.403789	0.597013	0.287935	0.687054	0.712065	0.999354	0.575871	0.986569	0.0143998	0.1487	0.9856	0.999355	0.0287995	0.264356	0.0135726	0.177342	0.986556	0.999969	0.0271452	0.13351
gamma-Glu-2AB	0.272137	1	0.732275	0.979064	0.544273	0.706196	0.6875	1	0.375	0.898496	0.75	0.979838	0.216858	1	0.789886	1	0.433716	0.625901	0.47998	0.732813	0.52002	0.999354	0.95996	0.986569	0.554514	0.739352	0.445486	0.999355	0.890972	0.945866	0.20752	0.992713	0.801147	0.999969	0.415039	0.689824
C00003_NAD+	0.364212	1	0.636634	0.911066	0.728424	0.820384	0.63839	1	0.37648	0.898496	0.75296	0.979838	0.288385	1	0.712749	0.954292	0.576769	0.721907	0.126726	0.576243	0.873274	0.999354	0.253451	0.986569	0.539173	0.731968	0.460827	0.999355	0.921655	0.960236	0.544107	1	0.458728	0.781423	0.917456	0.973513
C00020_AMP	0.649906	1	0.350917	0.606585	0.701834	0.808703	0.960062	1	0.0437145	0.454251	0.087429	0.464345	0.363623	1	0.63887	0.882361	0.727246	0.82996	0.0601293	0.371568	0.939871	0.999354	0.120259	0.724558	0.416172	0.644266	0.583828	0.999355	0.832344	0.937633	0.42365	1	0.579142	0.873669	0.8473	0.949764
C00025_Glu	0.0134885	0.144029	0.986671	1	0.026977	0.0860433	0.688719	1	0.325375	0.898496	0.650749	0.948348	0.00347599	0.05263	0.996596	1	0.00695198	0.0391665	0.0985555	0.52782	0.901444	0.999354	0.197111	0.969465	0.769452	0.87491	0.230548	0.999355	0.461096	0.732521	0.0379659	0.359519	0.962633	0.999969	0.0759319	0.250679
C00037_Gly	0.311612	1	0.689186	0.958523	0.623225	0.73948	0.354279	1	0.660286	1	0.708557	0.979838	0.386319	1	0.616221	0.873584	0.772638	0.850254	0.279172	0.679601	0.720828	0.999354	0.558344	0.986569	0.181289	0.396283	0.818711	0.999355	0.362577	0.655271	0.241537	1	0.759578	0.988908	0.483073	0.753125
C00041_Ala	0.177519	0.781084	0.823658	1	0.355038	0.517586	0.00357246	0.258744	0.99691	1	0.00714493	0.243948	0.692049	1	0.310295	0.542867	0.620591	0.75083	0.585809	0.777673	0.414191	0.999354	0.828382	0.986569	0.0017747	0.0567904	0.998225	0.999355	0.0035494	0.113581	0.130747	0.768536	0.870776	0.999969	0.261494	0.520826
C00042_Succinate	0.595459	1	0.406292	0.668862	0.812585	0.86628	0.0909328	0.604358	0.915604	1	0.181866	0.662845	0.88151	1	0.119825	0.289663	0.23965	0.41254	0.63971	0.798808	0.36029	0.999354	0.720581	0.986569	0.0475402	0.211725	0.95246	0.999355	0.0950804	0.378877	0.220306	0.992713	0.781811	0.991927	0.440612	0.712667
C00049_Asp	0.108624	0.611328	0.892222	1	0.217249	0.389439	0.853251	1	0.156204	0.811821	0.312408	0.73223	0.0205767	0.225408	0.97976	1	0.0411534	0.13775	0.0368538	0.371568	0.963146	0.999354	0.0737077	0.724558	0.85593	0.912992	0.14407	0.999355	0.28814	0.645644	0.126216	0.762179	0.87527	0.999969	0.252432	0.516732
C00062_Arg	0.931194	1	0.0694132	0.199976	0.138826	0.275377	0.523508	1	0.492161	0.898496	0.984322	1	0.963797	1	0.0367465	0.126513	0.0734931	0.185363	0.389044	0.714692	0.610956	0.999354	0.778088	0.986569	0.14407	0.37979	0.85593	0.999355	0.28814	0.645644	0.962034	1	0.0385726	0.189714	0.0771453	0.251243
C00064_Gln	0.997013	1	0.00302985	0.0192954	0.00605971	0.0266627	0.630955	1	0.384003	0.898496	0.768005	0.979838	0.998808	1	0.00122012	0.0147107	0.00244024	0.0196142	0.271932	0.679601	0.728068	0.999354	0.543864	0.986569	0.110258	0.338325	0.889742	0.999355	0.220515	0.574365	0.978507	1	0.0218739	0.134897	0.0437477	0.17648
C00065_Ser	0.999997	1	2.54946e-06	0.000102828	5.09893e-06	0.000176277	0.630955	1	0.384003	0.898496	0.768005	0.979838	1	1	3.64188e-08	2.92565e-06	7.28376e-08	5.85129e-06	0.340215	0.696408	0.659785	0.999354	0.680429	0.986569	0.00342199	0.0750419	0.996578	0.999355	0.00684399	0.150084	0.999967	1	3.36417e-05	0.00135127	6.72833e-05	0.00231647
C00073_Met	0.995967	1	0.00406072	0.0239682	0.00812144	0.033886	0.729391	1	0.28388	0.898496	0.56776	0.921864	0.996857	1	0.00317693	0.0283571	0.00635387	0.0373484	0.135631	0.605314	0.864369	0.999354	0.271261	0.986569	0.150295	0.391467	0.849705	0.999355	0.300591	0.655271	0.977642	1	0.0225538	0.134897	0.0451077	0.178212
C00074_PEP	1	1	0.00195312	0.0139017	0.00390625	0.0189062	1	1	0.0625	0.553241	0.125	0.543182	1	1	0.03125	0.119544	0.0625	0.171165	0.0487892	0.371568	0.951211	0.999354	0.0975783	0.724558	NA	NA	NA	NA	NA	NA	1	1	0.0078125	0.0753125	0.015625	0.0965545
C00077_Ornithine	0.987024	1	0.0130537	0.0596036	0.0261074	0.0853781	0.702557	1	0.311281	0.898496	0.622562	0.933594	0.987319	1	0.0127943	0.0778797	0.0255886	0.106436	0.254247	0.679601	0.745753	0.999354	0.508494	0.986569	0.33625	0.570081	0.66375	0.999355	0.672499	0.860799	0.908859	1	0.0917345	0.318222	0.183469	0.429282
C00078_Trp	0.843743	1	0.156801	0.351351	0.313602	0.472638	0.112661	0.604358	0.894941	1	0.225323	0.662845	0.966796	1	0.0334565	0.124046	0.066913	0.179178	0.407865	0.724589	0.592135	0.999354	0.815731	0.986569	0.0175037	0.156834	0.982496	0.999355	0.0350075	0.28006	0.841069	1	0.159802	0.447818	0.319604	0.601755
C00079_Phe	0.954229	1	0.0459913	0.14591	0.0919826	0.206109	0.257639	0.844071	0.755016	1	0.515278	0.861779	0.989791	1	0.0103034	0.0668242	0.0206068	0.090295	0.12088	0.576243	0.87912	0.999354	0.24176	0.986569	0.0014635	0.0546603	0.998537	0.999355	0.002927	0.109321	0.867719	1	0.133828	0.39818	0.267656	0.52873
C00082_Tyr	0.463122	1	0.538671	0.830309	0.926244	0.957911	0.0566883	0.501797	0.947922	1	0.113377	0.521096	0.778772	1	0.223214	0.452055	0.446427	0.628957	0.651805	0.803951	0.348195	0.999354	0.696389	0.986569	0.0414363	0.189423	0.958564	0.999355	0.0828726	0.337518	0.488624	1	0.514219	0.815308	0.977247	0.989565
C00085_F6P	1	1	0.0625	0.186728	0.125	0.256356	1	1	0.5	0.898496	1	1	1	1	0.125	0.289663	0.25	0.415517	0.465091	0.732813	0.534909	0.999354	0.930182	0.986569	NA	NA	NA	NA	NA	NA	1	1	0.25	0.584951	0.5	0.753125
C00086_Urea	0.998817	1	0.00120202	0.0107479	0.00240405	0.0139973	0.468643	1	0.546982	0.946743	0.937286	1	0.999797	1	0.000208971	0.00419683	0.000417941	0.00671493	0.593554	0.777673	0.406446	0.999354	0.812892	0.986569	0.0659241	0.254603	0.934076	0.999355	0.131848	0.443933	0.985735	1	0.0145369	0.109481	0.0290737	0.136417
C00092_G6P	0.360864	1	0.640005	0.911066	0.721728	0.820384	0.459473	1	0.556396	0.946743	0.918945	1	0.372214	1	0.629077	0.881439	0.744428	0.83241	0.272253	0.679601	0.727747	0.999354	0.544506	0.986569	0.278706	0.510915	0.721294	0.999355	0.557412	0.796749	0.312779	1	0.688516	0.942021	0.625558	0.820347
C00093_Glycerophosphate	0.878212	1	0.122261	0.3025	0.244522	0.416721	0.703583	1	0.310303	0.898496	0.620605	0.933594	0.853363	1	0.147444	0.330573	0.294889	0.469762	0.0525992	0.371568	0.947401	0.999354	0.105198	0.724558	0.0976216	0.312389	0.902378	0.999355	0.195243	0.526922	0.445372	1	0.557561	0.859846	0.890745	0.958346
C00099_beta-Ala	0.00047992	0.00893389	0.999524	1	0.00095984	0.00814925	0.0477562	0.478719	0.956285	1	0.0955124	0.485691	0.00234711	0.0435119	0.997679	1	0.00469423	0.0314252	0.389044	0.714692	0.610956	0.999354	0.778088	0.986569	0.0573846	0.23804	0.942615	0.999355	0.114769	0.41465	0.00881525	0.134117	0.991273	0.999969	0.0176305	0.104677
C00103_G1P	0.994141	1	0.0078125	0.0378125	0.015625	0.0556066	1	1	0.125	0.71131	0.25	0.662845	0.984375	1	0.03125	0.119544	0.0625	0.171165	0.192737	0.653311	0.807263	0.999354	0.385474	0.986569	0.707076	0.824922	0.292924	0.999355	0.585848	0.796749	0.976562	1	0.03125	0.160239	0.0625	0.212148
C00106_Uracil	0.40625	1	0.625	0.911066	0.8125	0.86628	0.75	1	0.375	0.898496	0.75	0.979838	0.25	1	0.875	1	0.5	0.662088	0.0338704	0.371568	0.96613	0.999354	0.0677407	0.724558	0.331515	0.570081	0.668485	0.999355	0.66303	0.85849	0.8125	1	0.25	0.584951	0.5	0.753125
C00114_Choline	0.338451	1	0.662376	0.92656	0.676903	0.789075	0.0782013	0.584066	0.927656	1	0.156403	0.615062	0.629475	1	0.371784	0.61155	0.743568	0.83241	0.441832	0.732813	0.558168	0.999354	0.883664	0.986569	0.0395506	0.188496	0.960449	0.999355	0.0791012	0.337518	0.311267	1	0.691253	0.942021	0.622533	0.820347
C00116_Glycerol	0.5	1	1	1	1	1	NA	NA	NA	NA	NA	NA	0.5	1	1	1	1	1	NA	NA	NA	NA	NA	NA	0.707076	0.824922	0.292924	0.999355	0.585848	0.796749	NA	NA	NA	NA	NA	NA
C00120_Biotin	1	1	0.125	0.3025	0.25	0.417241	1	1	0.5	0.898496	1	1	1	1	0.25	0.474409	0.5	0.662088	0.319445	0.696408	0.680555	0.999354	0.63889	0.986569	NA	NA	NA	NA	NA	NA	1	1	0.25	0.584951	0.5	0.753125
C00122_Fumarate	0.597947	1	0.403974	0.668862	0.807947	0.86628	0.302734	0.915867	0.710938	1	0.605469	0.933594	0.701498	1	0.301462	0.542182	0.602924	0.745153	0.244256	0.679601	0.755744	0.999354	0.488512	0.986569	0.0294377	0.174644	0.970562	0.999355	0.0588755	0.324903	0.306767	1	0.695766	0.942021	0.613533	0.820347
C00123_Leu	0.915459	1	0.0852502	0.234438	0.1705	0.327469	0.220667	0.775579	0.790979	1	0.441334	0.830542	0.978384	1	0.0219719	0.09991	0.0439438	0.141206	0.36029	0.711721	0.63971	0.999354	0.720581	0.986569	0.0159322	0.1487	0.984068	0.999355	0.0318643	0.264356	0.760134	1	0.242096	0.584951	0.484191	0.753125
C00127_Glutathione(ox)	0.99321	1	0.00723267	0.0364647	0.0144653	0.0538555	0.664062	1	0.390625	0.898496	0.78125	0.979838	1	1	0.00195312	0.0204654	0.00390625	0.0276884	0.21781	0.679601	0.78219	0.999354	0.43562	0.986569	0.000644611	0.0507887	0.999355	0.999355	0.00128922	0.101577	0.979492	1	0.0229492	0.134897	0.0458984	0.178412
C00134_Putrescine	0.000457807	0.00893389	0.99955	1	0.000915615	0.00814925	0.00541306	0.258744	0.995274	1	0.0108261	0.287493	0.0131974	0.165441	0.987034	1	0.0263948	0.106436	0.0404841	0.371568	0.959516	0.999354	0.0809683	0.724558	0.000680206	0.0507887	0.99932	0.999355	0.00136041	0.101577	0.00442064	0.0870432	0.995676	0.999969	0.00884128	0.0645682
C00135_His	0.904934	1	0.0954524	0.259545	0.190905	0.358131	0.270609	0.86234	0.742361	1	0.541218	0.892076	0.9642	1	0.0360681	0.126513	0.0721363	0.185363	0.366391	0.714692	0.633609	0.999354	0.732783	0.986569	0.0549371	0.232187	0.945063	0.999355	0.109874	0.411492	0.688103	1	0.313162	0.645059	0.626323	0.820347
C00140_N-Acetylglucosamine	0.999468	1	0.000536083	0.00720733	0.00107217	0.00836981	0.97772	1	0.024683	0.421374	0.049366	0.43698	0.995427	1	0.00461962	0.0347915	0.00923924	0.045442	0.279167	0.679601	0.720833	0.999354	0.558334	0.986569	0.390738	0.620747	0.609262	0.999355	0.781476	0.917937	0.936224	1	0.0646875	0.243589	0.129375	0.324785
C00147_Adenine	0.0167786	0.169184	0.983318	1	0.0335571	0.0966765	0.722832	1	0.290592	0.898496	0.581184	0.92602	0.00203308	0.0408309	0.99799	1	0.00406615	0.0279983	0.0185198	0.371568	0.98148	0.999354	0.0370397	0.724558	0.752153	0.866308	0.247847	0.999355	0.495695	0.760518	0.0262056	0.274589	0.974018	0.999969	0.0524112	0.188524
C00148_Pro	0.00938399	0.119522	0.990675	1	0.018768	0.0658239	0.0200653	0.416917	0.981966	1	0.0401306	0.399634	0.0654567	0.426353	0.934966	1	0.130913	0.256505	0.23719	0.679601	0.76281	0.999354	0.474381	0.986569	0.030761	0.174644	0.969239	0.999355	0.0615219	0.324903	0.0842371	0.60097	0.916321	0.999969	0.168474	0.400646
C00152_Asn	0.974797	1	0.0253394	0.0958148	0.0506789	0.134772	0.453053	1	0.562485	0.946743	0.906105	1	0.984227	1	0.0159093	0.0852031	0.0318186	0.117974	0.339768	0.696408	0.660232	0.999354	0.679535	0.986569	0.0326267	0.174644	0.967373	0.999355	0.0652534	0.324903	0.981454	1	0.0187129	0.121887	0.0374258	0.158239
C00153_Nicotinamide	0.29268	1	0.708097	0.968133	0.585359	0.726446	0.933189	1	0.0723438	0.617506	0.144688	0.601102	0.0379851	0.334047	0.962295	1	0.0759702	0.186328	0.00455317	0.195805	0.995447	0.999354	0.00910633	0.391609	0.847283	0.908093	0.152717	0.999355	0.305434	0.655271	0.409053	1	0.592332	0.877876	0.818106	0.94657
C00156_p-Hydroxybenzoate	0.300781	1	0.722656	0.976999	0.601562	0.738388	0.125	0.604358	1	1	0.25	0.662845	0.625	1	0.4375	0.680242	0.875	0.928965	0.830277	0.872555	0.169723	0.999354	0.339446	0.986569	0.0228863	0.168659	0.977114	0.999355	0.0457727	0.307554	0.453125	1	0.59375	0.877876	0.90625	0.966399
C00160_Glycolate	0.702657	1	0.298229	0.542642	0.596457	0.736442	0.382812	1	0.65625	1	0.765625	0.979838	0.791883	1	0.211512	0.443255	0.423023	0.621638	0.559438	0.766049	0.440562	0.999354	0.881123	0.986569	0.143792	0.37979	0.856208	0.999355	0.287585	0.645644	0.580935	1	0.42005	0.755462	0.840099	0.949764
C00163_Propionate	0.938728	1	0.0618276	0.186728	0.123655	0.256356	0.414392	1	0.600874	0.983622	0.828785	1	0.980093	1	0.0202397	0.0975553	0.0404794	0.137402	0.418415	0.730711	0.581585	0.999354	0.83683	0.986569	0.0268456	0.171812	0.973154	0.999355	0.0536912	0.316495	0.890823	1	0.110532	0.364906	0.221063	0.484329
C00170_5-Methylthioadenosine	0.842112	1	0.158436	0.351758	0.316873	0.473353	0.966856	1	0.036417	0.454251	0.072834	0.458088	0.490064	1	0.511257	0.749211	0.980128	1	0.0530497	0.371568	0.94695	0.999354	0.106099	0.724558	0.867058	0.920479	0.132942	0.999355	0.265883	0.640591	0.852128	1	0.148703	0.430473	0.297406	0.578022
C00178_Thymine	0.993854	1	0.00618665	0.0332704	0.0123733	0.0482957	0.601135	1	0.414185	0.898496	0.828369	1	0.995538	1	0.004508	0.0347915	0.00901599	0.0452678	0.805287	0.872555	0.194713	0.999354	0.389426	0.986569	0.0625788	0.251055	0.937421	0.999355	0.125158	0.440313	0.981527	1	0.0186254	0.121887	0.0372509	0.158239
C00183_Val	0.761723	1	0.239682	0.473415	0.479363	0.644477	0.128963	0.604358	0.879374	1	0.257927	0.662845	0.940553	1	0.0602498	0.177588	0.1205	0.249503	0.230548	0.679601	0.769452	0.999354	0.461096	0.986569	0.0159322	0.1487	0.984068	0.999355	0.0318643	0.264356	0.595787	1	0.406979	0.755462	0.813958	0.94657
C00188_Thr	0.931948	1	0.0683522	0.199292	0.136704	0.273409	0.600874	1	0.414392	0.898496	0.828785	1	0.941545	1	0.0588491	0.177588	0.117698	0.248818	0.397381	0.714692	0.602619	0.999354	0.794761	0.986569	0.257734	0.489258	0.742266	0.999355	0.515469	0.774933	0.81069	1	0.190283	0.503936	0.380566	0.659211
C00191_Glucuronate	0.340171	1	0.661545	0.92656	0.680341	0.789075	0.429382	1	0.58606	0.972696	0.858765	1	0.365545	1	0.637092	0.882361	0.731091	0.82996	0.125738	0.576243	0.874262	0.999354	0.251477	0.986569	0.193318	0.404704	0.806682	0.999355	0.386636	0.671369	0.258674	1	0.74372	0.979435	0.517347	0.763366
C00197_3PG	0.999515	1	0.000510931	0.00720733	0.00102186	0.00824302	0.328125	0.968171	0.6875	1	0.65625	0.950568	1	1	7.62939e-06	0.000294103	1.52588e-05	0.000588207	0.906279	0.913352	0.0937213	0.999354	0.187443	0.961142	0.00368509	0.0750419	0.996315	0.999355	0.00737019	0.150084	0.994904	1	0.00550842	0.0577187	0.0110168	0.0717584
C00199_Ru5P	0.742188	1	0.28125	0.522917	0.5625	0.715285	0.625	1	0.4375	0.898496	0.875	1	0.875	1	0.25	0.474409	0.5	0.662088	0.0258924	0.371568	0.974108	0.999354	0.0517848	0.724558	0.0338704	0.174644	0.96613	0.999355	0.0677407	0.324903	0.4375	1	0.625	0.891272	0.875	0.954771
C00212_Adenosine	0.368677	1	0.632175	0.911066	0.737354	0.820486	0.507839	1	0.507839	0.905773	1	1	0.360525	1	0.640718	0.882361	0.72105	0.82749	0.154118	0.651093	0.845882	0.999354	0.308237	0.986569	0.107222	0.333581	0.892778	0.999355	0.214445	0.565125	0.36002	1	0.641314	0.909157	0.72004	0.899118
C00213_Sarcosine	0.812582	1	0.188029	0.392267	0.376057	0.532198	0.862329	1	0.146749	0.797117	0.293499	0.715778	0.649377	1	0.351856	0.58887	0.703711	0.811457	0.005866	0.195805	0.994134	0.999354	0.011732	0.391609	0.172764	0.396283	0.827236	0.999355	0.345528	0.655271	0.469451	1	0.531967	0.827123	0.938903	0.983807
C00214_Thymidine	1	1	3.03375e-12	3.67084e-10	6.0675e-12	7.34167e-10	0.999866	1	0.000167847	0.0401154	0.000335693	0.0401154	1	1	1.95508e-09	2.35588e-07	3.91017e-09	4.71175e-07	0.606841	0.777673	0.393159	0.999354	0.786319	0.986569	0.324904	0.564175	0.675096	0.999355	0.649808	0.846262	1	1	6.31753e-09	7.61262e-07	1.26351e-08	1.52252e-06
C00233_4-Methyl-2-oxopentanoate	0.865234	1	0.148438	0.342113	0.296875	0.463508	0.5	1	0.546875	0.946743	1	1	1	1	0.125	0.289663	0.25	0.415517	0.0528918	0.371568	0.947108	0.999354	0.105784	0.724558	0.000646064	0.0507887	0.999354	0.999355	0.00129213	0.101577	0.828125	1	0.203125	0.515296	0.40625	0.679905
C00242_Guanine	0.780109	1	0.220574	0.444823	0.441147	0.599762	0.523621	1	0.492096	0.898496	0.984192	1	0.811047	1	0.190786	0.403328	0.381571	0.569123	0.554403	0.764576	0.445597	0.999354	0.891194	0.986569	0.43493	0.644266	0.56507	0.999355	0.869861	0.944924	0.656547	1	0.344806	0.697121	0.689611	0.884023
C00245_Taurine	0.63642	1	0.364419	0.621066	0.728838	0.820384	0.813202	1	0.197731	0.850237	0.395462	0.780546	0.46361	1	0.53769	0.775947	0.92722	0.980088	0.0910983	0.510574	0.908902	0.999354	0.182197	0.954552	0.251752	0.482196	0.748248	0.999355	0.503505	0.762391	0.514221	1	0.488623	0.795663	0.977245	0.989565
C00246_Butyrate	0.863272	1	0.137726	0.326762	0.275452	0.444396	0.909067	1	0.0978165	0.71131	0.195633	0.662845	0.659789	1	0.342651	0.577475	0.685302	0.797864	0.12088	0.576243	0.87912	0.999354	0.24176	0.986569	0.627472	0.785217	0.372528	0.999355	0.745055	0.902418	0.752284	1	0.249984	0.584951	0.499968	0.753125
C00250_Pyridoxal	0.498462	1	0.502503	0.800037	0.996925	1	0.640625	1	0.367188	0.898496	0.734375	0.979838	0.414214	1	0.587108	0.837236	0.828427	0.899329	0.647695	0.803951	0.352305	0.999354	0.70461	0.986569	0.758278	0.866603	0.241722	0.999355	0.483445	0.752025	0.636493	1	0.366329	0.71532	0.732658	0.90549
C00253_Nicotinate	0.099431	0.582893	0.900977	1	0.198862	0.367828	0.114014	0.604358	0.893738	1	0.228027	0.662845	0.224722	1	0.776297	0.995147	0.449444	0.628957	0.343869	0.696408	0.656131	0.999354	0.687739	0.986569	0.136056	0.376255	0.863944	0.999355	0.272113	0.641613	0.349905	1	0.651424	0.912751	0.69981	0.887653
C00255_Riboflavin	0.961178	1	0.0390246	0.127621	0.0780493	0.178188	0.814453	1	0.196289	0.850237	0.392578	0.780546	0.927744	1	0.0727354	0.196958	0.145471	0.278242	0.275676	0.679601	0.724324	0.999354	0.551351	0.986569	0.334283	0.570081	0.665717	0.999355	0.668566	0.860683	0.851727	1	0.15004	0.430473	0.300081	0.578556
C00258_Glycerate	0.476717	1	0.525267	0.822605	0.953434	0.973549	0.148438	0.645028	0.865234	1	0.296875	0.716698	0.718311	1	0.283861	0.518261	0.567722	0.72011	0.533931	0.764576	0.466069	0.999354	0.932138	0.986569	0.162923	0.396283	0.837077	0.999355	0.325846	0.655271	0.529452	1	0.474564	0.789299	0.949128	0.98634
C00262_Hypoxanthine	0.136704	0.690481	0.863796	1	0.273409	0.444396	0.185425	0.693014	0.825165	1	0.37085	0.770015	0.22585	1	0.775159	0.995147	0.451701	0.628957	0.460292	0.732813	0.539708	0.999354	0.920583	0.986569	0.615244	0.783037	0.384756	0.999355	0.769513	0.912015	0.191472	0.94173	0.809508	0.999969	0.382944	0.659211
C00263_Homoserine	0.0229897	0.217181	0.977136	1	0.0459793	0.127897	0.105059	0.604358	0.902184	1	0.210117	0.662845	0.053863	0.381793	0.946506	1	0.107726	0.233418	0.393136	0.714692	0.606864	0.999354	0.786273	0.986569	0.222313	0.448447	0.777687	0.999355	0.444626	0.723921	0.01342	0.177342	0.986707	0.999969	0.0268401	0.13351
C00270_N-Acetylneuraminate	0.927317	1	0.07336	0.20886	0.14672	0.288669	0.841553	1	0.168518	0.83908	0.337036	0.759921	0.849979	1	0.151736	0.335489	0.303471	0.478017	0.034684	0.371568	0.965316	0.999354	0.069368	0.724558	0.163683	0.396283	0.836317	0.999355	0.327367	0.655271	0.585656	1	0.417522	0.755462	0.835045	0.949273
C00294_Inosine	0.963323	1	0.0368617	0.122199	0.0737234	0.169915	0.790979	1	0.220667	0.878676	0.441334	0.830542	0.946132	1	0.0542381	0.167582	0.108476	0.233418	0.292026	0.689983	0.707974	0.999354	0.584052	0.986569	0.299335	0.53215	0.700665	0.999355	0.598669	0.796749	0.935992	1	0.0644624	0.243589	0.128925	0.324785
C00296_Quinate	0.0352827	0.266825	0.964898	1	0.0705654	0.165021	0.0045929	0.258744	0.996002	1	0.00918579	0.274426	0.243673	1	0.757369	0.981322	0.487346	0.662088	0.486515	0.732813	0.513485	0.999354	0.97303	0.986569	0.0629055	0.251055	0.937095	0.999355	0.125811	0.440313	0.025128	0.274589	0.975301	0.999969	0.050256	0.186334
C00299_Uridine	0.724988	1	0.275775	0.522917	0.55155	0.709974	0.681862	1	0.332375	0.898496	0.664749	0.957079	0.670713	1	0.331697	0.570992	0.663394	0.783715	0.21396	0.678477	0.78604	0.999354	0.427919	0.986569	0.526246	0.723184	0.473754	0.999355	0.947509	0.962011	0.594436	1	0.408333	0.755462	0.816665	0.94657
C00300_Creatine	0.397991	1	0.60288	0.895073	0.795983	0.86628	0.0520782	0.478719	0.952244	1	0.104156	0.488106	0.763125	1	0.237905	0.466138	0.475809	0.651534	0.551744	0.764576	0.448256	0.999354	0.896513	0.986569	0.034305	0.174644	0.965695	0.999355	0.0686101	0.324903	0.410442	1	0.590944	0.877876	0.820885	0.94657
C00311_Isocitrate	0.86113	1	0.141701	0.329727	0.283401	0.451205	0.828125	1	0.203125	0.8517	0.40625	0.78938	0.780273	1	0.227051	0.452225	0.454102	0.628957	0.17839	0.651393	0.82161	0.999354	0.35678	0.986569	0.117739	0.345348	0.882261	0.999355	0.235478	0.590928	0.564636	1	0.442993	0.768067	0.885986	0.957501
C00314_Pyridoxine	0.999023	1	0.000993769	0.0107479	0.00198754	0.0129996	0.96875	1	0.0351562	0.454251	0.0703125	0.454181	0.992063	1	0.00809498	0.0557397	0.01619	0.0736185	0.355973	0.709004	0.644027	0.999354	0.711946	0.986569	0.598402	0.772681	0.401598	0.999355	0.803195	0.917937	0.998906	1	0.00112045	0.0180019	0.0022409	0.0234807
C00318_Carnitine	0.214104	0.893332	0.786555	1	0.428209	0.588787	0.033144	0.416917	0.969896	1	0.066288	0.440079	0.588682	1	0.412611	0.660325	0.825222	0.899329	0.600529	0.777673	0.399471	0.999354	0.798941	0.986569	0.0638846	0.251055	0.936115	0.999355	0.127769	0.440313	0.0466494	0.401518	0.953705	0.999969	0.0932988	0.278935
C00327_Citrulline	0.998795	1	0.00121443	0.0107479	0.00242886	0.0139973	0.554716	1	0.460857	0.898496	0.921715	1	0.99974	1	0.000262797	0.00441284	0.000525594	0.00735474	0.279172	0.679601	0.720828	0.999354	0.558344	0.986569	0.0894709	0.300208	0.910529	0.999355	0.178942	0.502849	0.995863	1	0.00422969	0.0485407	0.00845937	0.0637096
C00329_Glucosamine	0.885042	1	0.115403	0.293974	0.230806	0.401835	0.619644	1	0.387428	0.898496	0.774857	0.979838	0.89833	1	0.102273	0.255559	0.204545	0.359264	0.515584	0.748528	0.484416	0.999354	0.968833	0.986569	0.225062	0.448447	0.774938	0.999355	0.450123	0.723921	0.68882	1	0.312448	0.645059	0.624896	0.820347
C00330_2'-Deoxyguanosine	0.84375	1	0.1875	0.392267	0.375	0.532198	0.5	1	0.75	1	1	1	1	1	0.125	0.289663	0.25	0.415517	0.44195	0.732813	0.55805	0.999354	0.883901	0.986569	0.0332287	0.174644	0.966771	0.999355	0.0664574	0.324903	1	1	0.0625	0.242944	0.125	0.320479
C00334_GABA	3.12516e-05	0.00217676	0.999969	1	6.25031e-05	0.00116352	0.0668106	0.550612	0.938406	1	0.133621	0.570276	0.000130229	0.0104617	0.999873	1	0.000260458	0.00482848	0.655809	0.803951	0.344191	0.999354	0.688383	0.986569	0.0994892	0.313882	0.900511	0.999355	0.198978	0.530609	0.000225377	0.0205658	0.999781	0.999969	0.000450754	0.0106978
C00346_Ethanolamine phosphate	0.98291	1	0.0178223	0.0695643	0.0356445	0.100302	0.71875	1	0.3125	0.898496	0.625	0.933594	1	1	0.015625	0.0852031	0.03125	0.117676	0.0752492	0.431787	0.924751	0.999354	0.150498	0.843491	0.00450966	0.0770513	0.99549	0.999355	0.00901931	0.154103	0.972656	1	0.03125	0.160239	0.0625	0.212148
C00364_dTMP	0.893505	1	0.10693	0.281273	0.21386	0.386225	0.92395	1	0.0784912	0.645675	0.156982	0.615062	0.719593	1	0.28158	0.518021	0.56316	0.718103	0.265149	0.679601	0.734851	0.999354	0.530297	0.986569	0.754152	0.866308	0.245848	0.999355	0.491697	0.759587	0.691844	1	0.30946	0.645059	0.618921	0.820347
C00366_Urate	0.901251	1	0.0995567	0.267697	0.199113	0.367828	0.763489	1	0.249023	0.878676	0.498047	0.859712	0.85343	1	0.148141	0.330573	0.296282	0.469762	0.224283	0.679601	0.775717	0.999354	0.448566	0.986569	0.469563	0.667395	0.530437	0.999355	0.939126	0.962011	0.697431	1	0.305101	0.645059	0.610201	0.820347
C00371_trans-Zeatin	1	1	0.000244141	0.00422015	0.000488281	0.00534424	1	1	0.03125	0.439338	0.0625	0.439338	1	1	0.0078125	0.0553768	0.015625	0.0724159	0.0534094	0.371568	0.946591	0.999354	0.106819	0.724558	NA	NA	NA	NA	NA	NA	1	1	0.000976562	0.0168108	0.00195312	0.0220656
C00378_Thiamine	0.995581	1	0.00445003	0.0256406	0.00890005	0.0365053	0.777344	1	0.234863	0.878676	0.469727	0.859712	0.994319	1	0.00573757	0.0419016	0.0114751	0.0553102	0.8291	0.872555	0.1709	0.999354	0.3418	0.986569	0.704386	0.824922	0.295614	0.999355	0.591228	0.796749	0.987585	1	0.012536	0.0974571	0.0250719	0.12856
C00380_Cytosine	0.688404	1	0.312473	0.553261	0.624947	0.73948	0.367188	1	0.640625	1	0.734375	0.979838	0.781689	1	0.219724	0.45072	0.439449	0.628957	0.307673	0.696408	0.692327	0.999354	0.615346	0.986569	0.277704	0.510915	0.722296	0.999355	0.555407	0.796749	0.63408	1	0.36879	0.71532	0.73758	0.906922
C00383_Malonate	0.152308	0.708817	0.84823	1	0.304616	0.469535	0.0606689	0.517853	0.944336	1	0.121338	0.543182	0.430419	1	0.570888	0.818952	0.860838	0.92696	0.688634	0.817541	0.311366	0.999354	0.622732	0.986569	0.437722	0.644266	0.562278	0.999355	0.875444	0.944924	0.162055	0.908263	0.838829	0.999969	0.324111	0.60365
C00385_Xanthine	0.999634	1	0.000427246	0.0068929	0.000854492	0.00795335	1	1	0.125	0.71131	0.25	0.662845	0.998047	1	0.00244141	0.0245158	0.00488281	0.0318043	0.493165	0.73722	0.506835	0.999354	0.986329	0.990439	0.707076	0.824922	0.292924	0.999355	0.585848	0.796749	0.99707	1	0.00341797	0.0433542	0.00683594	0.0549154
C00386_Carnosine	0.118333	0.63637	0.88212	1	0.236666	0.409095	0.631302	1	0.383713	0.898496	0.767426	0.979838	0.0806181	0.511288	0.919889	1	0.161236	0.297538	0.39517	0.714692	0.60483	0.999354	0.790339	0.986569	0.642033	0.794561	0.357967	0.999355	0.715933	0.890939	0.237889	1	0.763224	0.988908	0.475778	0.753125
C00387_Guanosine	0.999996	1	4.51582e-06	0.000156118	9.03164e-06	0.000273207	0.667519	1	0.346947	0.898496	0.693893	0.977528	0.999999	1	6.67237e-07	3.21608e-05	1.33447e-06	6.43217e-05	0.606865	0.777673	0.393135	0.999354	0.786269	0.986569	0.0897944	0.300208	0.910206	0.999355	0.179589	0.502849	0.999981	1	1.95661e-05	0.000943085	3.91322e-05	0.00188617
C00388_Histamine	0.0468807	0.338944	0.953343	1	0.0937614	0.206275	0.699039	1	0.307692	0.898496	0.615383	0.933594	0.0137296	0.165441	0.986392	1	0.0274591	0.108486	0.0534022	0.371568	0.946598	0.999354	0.106804	0.724558	0.58584	0.767416	0.41416	0.999355	0.82832	0.937633	0.222434	0.992713	0.779694	0.991927	0.444867	0.714753
C00398_Tryptamine	0.630732	1	0.371253	0.623911	0.742506	0.820486	0.152344	0.650181	0.851562	1	0.304688	0.728203	0.833361	1	0.168331	0.362212	0.336662	0.516786	0.88912	0.911821	0.11088	0.999354	0.22176	0.986569	0.239902	0.468404	0.760098	0.999355	0.479804	0.752025	0.57619	1	0.42649	0.761363	0.852979	0.951704
C00407_Ile	0.629615	1	0.371239	0.623911	0.742478	0.820486	0.0437145	0.474899	0.960062	1	0.087429	0.464345	0.919637	1	0.0808662	0.209556	0.161732	0.297538	0.340215	0.696408	0.659785	0.999354	0.680429	0.986569	0.00989297	0.130354	0.990107	0.999355	0.0197859	0.246225	0.482228	1	0.519193	0.816949	0.964456	0.98634
C00408_Pipecolate	0.0334761	0.261329	0.966695	1	0.0669522	0.158847	0.755016	1	0.257639	0.880246	0.515278	0.861779	0.00778506	0.104233	0.992289	1	0.0155701	0.0724159	0.452547	0.732813	0.547453	0.999354	0.905094	0.986569	0.985917	0.990338	0.0140835	0.999355	0.028167	0.264356	0.191258	0.94173	0.809717	0.999969	0.382515	0.659211
C00417_cis-Aconitate	0.976836	1	0.0236627	0.0908948	0.0473254	0.128682	0.71875	1	0.3125	0.898496	0.625	0.933594	0.980461	1	0.0201874	0.0975553	0.0403748	0.137402	0.329299	0.696408	0.670701	0.999354	0.658599	0.986569	0.269789	0.503607	0.730211	0.999355	0.539579	0.795169	0.803619	1	0.20034	0.515296	0.400681	0.679905
C00431_5-Aminovalerate	0.0519125	0.358938	0.948573	1	0.103825	0.224336	0.0520782	0.478719	0.952244	1	0.104156	0.488106	0.189028	0.960394	0.812773	1	0.378056	0.569123	0.0414395	0.371568	0.95856	0.999354	0.0828791	0.724558	0.0242663	0.169864	0.975734	0.999355	0.0485326	0.310609	0.0580971	0.437544	0.942742	0.999969	0.116194	0.320479
C00437_N-Acetylornithine	0.676301	1	0.324511	0.569071	0.649023	0.762444	0.244984	0.841549	0.767342	1	0.489967	0.859712	0.817675	1	0.18321	0.39074	0.36642	0.555391	0.480549	0.732813	0.519451	0.999354	0.961098	0.986569	0.0842953	0.295034	0.915705	0.999355	0.168591	0.490445	0.585393	1	0.415998	0.755462	0.831995	0.949273
C00449_Saccharopine	0.468815	1	0.532087	0.825417	0.93763	0.96556	0.0941086	0.604358	0.912598	1	0.188217	0.662845	0.692659	1	0.308505	0.542867	0.617011	0.75083	0.495559	0.73722	0.504441	0.999354	0.991118	0.991118	0.184826	0.396283	0.815174	0.999355	0.369653	0.655271	0.399838	1	0.601553	0.878693	0.799676	0.940106
C00455_NMN	0.147831	0.708817	0.852695	1	0.295662	0.463508	0.072937	0.581065	0.932861	1	0.145874	0.601102	0.321064	1	0.680129	0.920849	0.642128	0.766104	0.868882	0.894874	0.131118	0.999354	0.262236	0.986569	0.093112	0.304989	0.906888	0.999355	0.186224	0.513274	0.190669	0.94173	0.810311	0.999969	0.381337	0.659211
C00475_Cytidine	0.062062	0.405919	0.938224	1	0.124124	0.256356	0.587402	1	0.428711	0.898496	0.857422	1	0.0281845	0.271699	0.97204	1	0.056369	0.169812	0.172147	0.651093	0.827853	0.999354	0.344295	0.986569	0.959956	0.978145	0.0400443	0.999355	0.0800887	0.337518	0.268902	1	0.732323	0.969724	0.537804	0.784675
C00482_Sinapate	0.895708	1	0.106716	0.281273	0.213432	0.386225	0.5625	1	0.5625	0.946743	1	1	0.920624	1	0.0827637	0.212192	0.165527	0.302213	0.74399	0.849771	0.25601	0.999354	0.51202	0.986569	0.441104	0.644266	0.558896	0.999355	0.882208	0.944924	0.991028	1	0.00970459	0.0828836	0.0194092	0.106432
C00483_Tyramine	0.000393448	0.00865586	0.99961	1	0.000786896	0.00761716	0.146749	0.645028	0.862329	1	0.293499	0.715778	0.000621433	0.0197982	0.999386	1	0.00124287	0.0124804	0.726571	0.847235	0.273429	0.999354	0.546858	0.986569	0.801099	0.888347	0.198901	0.999355	0.397803	0.677084	0.00469527	0.0870432	0.995356	0.999969	0.00939055	0.0646606
C00489_Glutarate	0.815011	1	0.185595	0.392267	0.37119	0.532198	0.985535	1	0.0161705	0.339841	0.032341	0.399634	0.483447	1	0.517877	0.751857	0.966894	1	0.223998	0.679601	0.776002	0.999354	0.447996	0.986569	0.984283	0.990338	0.0157173	0.999355	0.0314346	0.264356	0.841935	1	0.158933	0.447818	0.317866	0.601755
C00491_Cystine	0.998822	1	0.00119853	0.0107479	0.00239707	0.0139973	0.668457	1	0.347168	0.898496	0.694336	0.977528	0.99955	1	0.000462282	0.00655352	0.000924563	0.0101282	0.592105	0.777673	0.407895	0.999354	0.815789	0.986569	0.0259233	0.170789	0.974077	0.999355	0.0518466	0.313882	0.990233	1	0.00997354	0.0828836	0.0199471	0.106828
C00506_Cysteate	0.0673828	0.429122	0.935852	1	0.134766	0.272815	0.46875	1	0.5625	0.946743	0.9375	1	0.0429688	0.334047	0.962891	1	0.0859375	0.19356	0.162165	0.651093	0.837835	0.999354	0.324329	0.986569	0.158067	0.393412	0.841933	0.999355	0.316134	0.655271	0.0974121	0.65212	0.907593	0.999969	0.194824	0.43881
C00519_Hypotaurine	1	1	0.00195312	0.0139017	0.00390625	0.0189062	1	1	0.03125	0.439338	0.0625	0.439338	1	1	0.0625	0.177588	0.125	0.249503	0.00538108	0.195805	0.994619	0.999354	0.0107622	0.391609	NA	NA	NA	NA	NA	NA	1	1	0.015625	0.110754	0.03125	0.139468
C00534_Pyridoxamine	0.0308854	0.249731	0.969275	1	0.0617708	0.152778	0.181244	0.693014	0.829147	1	0.362488	0.770015	0.0519027	0.379047	0.948456	1	0.103805	0.227428	0.543565	0.764576	0.456435	0.999354	0.912871	0.986569	0.545684	0.734615	0.454316	0.999355	0.908633	0.951092	0.177732	0.94173	0.8232	0.999969	0.355464	0.646339
C00547_Noradrenaline	1	1	0.015625	0.0634573	0.03125	0.0917455	1	1	0.5	0.898496	1	1	1	1	0.03125	0.119544	0.0625	0.171165	0.632308	0.793678	0.367692	0.999354	0.735384	0.986569	NA	NA	NA	NA	NA	NA	1	1	0.0625	0.242944	0.125	0.320479
C00568_p-Aminobenzoate	0.863653	1	0.136913	0.326762	0.273826	0.444396	0.75	1	0.3125	0.898496	0.625	0.933594	0.78663	1	0.214262	0.445149	0.428525	0.625901	0.807568	0.872555	0.192432	0.999354	0.384864	0.986569	0.917416	0.961639	0.0825842	0.999355	0.165168	0.490445	0.871692	1	0.128761	0.387893	0.257523	0.517191
C00576_Betaine aldehyde	0.959096	1	0.0413368	0.13338	0.0826736	0.186982	0.989258	1	0.0117188	0.339841	0.0234375	0.399634	0.764709	1	0.237496	0.466138	0.474992	0.651534	0.0366424	0.371568	0.963358	0.999354	0.0732847	0.724558	0.631179	0.785467	0.368821	0.999355	0.737642	0.902418	0.926008	1	0.0750771	0.266082	0.150154	0.361871
C00581_Guanidinoacetate	0.88122	1	0.119242	0.30059	0.238484	0.409314	0.261963	0.846069	0.750977	1	0.523926	0.869571	0.960538	1	0.03977	0.131295	0.0795399	0.189793	0.314026	0.696408	0.685974	0.999354	0.628051	0.986569	0.0838479	0.295034	0.916152	0.999355	0.167696	0.490445	0.654202	1	0.347114	0.697121	0.694228	0.885232
C00612_N1-Acetylspermidine	0.0102373	0.12016	0.989826	1	0.0204746	0.0697865	0.445284	1	0.570213	0.953014	0.890568	1	0.00349411	0.05263	0.996542	1	0.00698822	0.0391665	0.01489	0.357484	0.98511	0.999354	0.02978	0.714969	0.154125	0.393412	0.845875	0.999355	0.308249	0.655271	0.0146104	0.177342	0.985526	0.999969	0.0292207	0.136417
C00624_N-Acetylglutamate	0.758557	1	0.242149	0.473415	0.484299	0.645093	0.790979	1	0.220667	0.878676	0.441334	0.830542	0.625702	1	0.375558	0.61155	0.751115	0.834188	0.370477	0.714692	0.629523	0.999354	0.740955	0.986569	0.621307	0.785217	0.378693	0.999355	0.757387	0.902418	0.712917	1	0.288302	0.630896	0.576604	0.812188
C00630_Isobutyryl CoA	0.99879	1	0.00123102	0.0107479	0.00246204	0.0139973	0.999268	1	0.000976562	0.116699	0.00195312	0.155599	0.951556	1	0.0488164	0.152789	0.0976328	0.217866	0.00396851	0.195805	0.996031	0.999354	0.00793702	0.391609	0.601985	0.772681	0.398015	0.999355	0.79603	0.917937	0.99878	1	0.00123483	0.0185996	0.00246966	0.0247995
C00632_3-Hydroxyanthranilate	0.995117	1	0.00585938	0.0322266	0.0117188	0.0464908	1	1	0.25	0.878676	0.5	0.859712	0.980469	1	0.0234375	0.103737	0.046875	0.148196	0.47998	0.732813	0.52002	0.999354	0.95996	0.986569	0.707076	0.824922	0.292924	0.999355	0.585848	0.796749	0.9375	1	0.09375	0.318222	0.1875	0.430357
C00642_p-Hydroxyphenylacetate	0.0309584	0.249731	0.969198	1	0.0619167	0.152778	0.191986	0.695222	0.818756	1	0.383972	0.777706	0.050692	0.379047	0.949653	1	0.101384	0.224161	0.425871	0.732813	0.574129	0.999354	0.851742	0.986569	0.164826	0.396283	0.835174	0.999355	0.329652	0.655271	0.0557694	0.433562	0.944632	0.999969	0.111539	0.32001
C00670_Glycerophosphorylcholine	0.999989	1	1.1071e-05	0.000267919	2.21421e-05	0.000487126	0.957031	1	0.0507812	0.485469	0.101562	0.488106	0.999961	1	3.97712e-05	0.000958486	7.95424e-05	0.0017427	0.710388	0.83514	0.289612	0.999354	0.579223	0.986569	0.428604	0.644266	0.571396	0.999355	0.857209	0.944924	0.999929	1	7.27177e-05	0.00250357	0.000145435	0.00438124
C00695_Cholate	4.71223e-07	0.000114036	1	1	9.42446e-07	4.56144e-05	0.000167847	0.0401154	0.999866	1	0.000335693	0.0401154	0.000530668	0.0197982	0.999483	1	0.00106134	0.011121	0.175606	0.651093	0.824394	0.999354	0.351212	0.986569	0.00107964	0.0546603	0.99892	0.999355	0.00215929	0.109321	3.2246e-05	0.00777128	0.999969	0.999969	6.4492e-05	0.00231647
C00711_Malate	0.411996	1	0.588883	0.886597	0.823992	0.874588	0.120626	0.604358	0.887339	1	0.241253	0.662845	0.634484	1	0.366767	0.609591	0.733533	0.82996	0.46545	0.732813	0.53455	0.999354	0.930901	0.986569	0.0218912	0.168659	0.978109	0.999355	0.0437824	0.307554	0.218716	0.992713	0.78234	0.991927	0.437431	0.712667
C00719_Betaine	0.758132	1	0.242576	0.473415	0.485152	0.645093	0.52356	1	0.492126	0.898496	0.984253	1	0.775547	1	0.225454	0.452225	0.450907	0.628957	0.609876	0.777673	0.390124	0.999354	0.780248	0.986569	0.374009	0.602719	0.625991	0.999355	0.748017	0.902418	0.378661	1	0.622698	0.891272	0.757321	0.912572
C00750_Spermine	0.953959	1	0.0464258	0.14591	0.0928516	0.206148	0.609375	1	0.410156	0.898496	0.820312	1	0.979126	1	0.0216064	0.09991	0.0432129	0.141206	0.10976	0.562811	0.89024	0.999354	0.21952	0.986569	0.0126228	0.1487	0.987377	0.999355	0.0252455	0.264356	0.960327	1	0.0405273	0.195342	0.0810547	0.253691
C00780_Serotonin	0.134399	0.690481	0.865845	1	0.268799	0.444396	0.5625	1	0.46875	0.898496	0.9375	1	0.0429688	0.334047	0.964844	1	0.0859375	0.19356	0.0228863	0.371568	0.977114	0.999354	0.0457727	0.724558	0.441104	0.644266	0.558896	0.999355	0.882208	0.944924	0.0507812	0.407943	0.957031	0.999969	0.101562	0.294898
C00785_Urocanate	1	1	6.83011e-09	5.50962e-07	1.36602e-08	1.10192e-06	0.997559	1	0.00292969	0.175049	0.00585938	0.233398	0.999999	1	5.16324e-07	3.11085e-05	1.03265e-06	6.2217e-05	0.486515	0.732813	0.513485	0.999354	0.97303	0.986569	0.37726	0.603616	0.62274	0.999355	0.75452	0.902418	0.999996	1	4.57792e-06	0.000275819	9.15583e-06	0.000551639
C00791_Creatinine	0.788525	1	0.212131	0.435048	0.424262	0.586694	0.186798	0.693014	0.823771	1	0.373596	0.770015	0.931252	1	0.0696453	0.190733	0.139291	0.268552	0.659786	0.803951	0.340214	0.999354	0.680428	0.986569	0.156716	0.393412	0.843284	0.999355	0.313432	0.655271	0.479387	1	0.522034	0.816949	0.958773	0.98634
C00803_Pentanoate	0.993114	1	0.00697586	0.0359182	0.0139517	0.0527549	0.960062	1	0.0437145	0.454251	0.087429	0.464345	0.962704	1	0.0378523	0.1281	0.0757046	0.186328	0.0377337	0.371568	0.962266	0.999354	0.0754675	0.724558	0.774628	0.876347	0.225372	0.999355	0.450743	0.723921	0.968214	1	0.0323112	0.162229	0.0646224	0.216306
C00860_Histidinol	0.998074	1	0.00193518	0.0139017	0.00387037	0.0189062	0.867188	1	0.15625	0.811821	0.3125	0.73223	0.996292	1	0.00372696	0.0313802	0.00745392	0.0408271	0.247854	0.679601	0.752146	0.999354	0.495709	0.986569	0.185758	0.396283	0.814242	0.999355	0.371515	0.655271	0.990932	1	0.00912285	0.0828836	0.0182457	0.104696
C00864_Pantothenate	0.475042	1	0.526875	0.822605	0.950083	0.973549	0.302368	0.915867	0.711304	1	0.604736	0.933594	0.629816	1	0.37303	0.61155	0.74606	0.83241	0.0701724	0.412477	0.929828	0.999354	0.140345	0.805312	0.00309537	0.0750419	0.996905	0.999355	0.00619075	0.150084	0.394868	1	0.608106	0.878693	0.789736	0.932973
C00879_Mucate	0.0887227	0.542984	0.912013	1	0.177445	0.338124	0.128906	0.604358	0.879517	1	0.257812	0.662845	0.165916	0.888573	0.835753	1	0.331832	0.512638	0.806315	0.872555	0.193685	0.999354	0.38737	0.986569	0.394077	0.621643	0.605923	0.999355	0.788155	0.917937	0.0965977	0.65212	0.904644	0.999969	0.193195	0.43881
C00881_2'-Deoxycytidine	0.867188	1	0.141602	0.329727	0.283203	0.451205	0.4375	1	0.625	0.989238	0.875	1	0.9375	1	0.078125	0.204654	0.15625	0.291909	0.346956	0.696803	0.653044	0.999354	0.693912	0.986569	0.0338704	0.174644	0.96613	0.999355	0.0677407	0.324903	0.84375	1	0.179688	0.481163	0.359375	0.646339
C00884_Homocarnosine	0.992188	1	0.015625	0.0634573	0.03125	0.0917455	1	1	0.25	0.878676	0.5	0.859712	0.96875	1	0.0625	0.177588	0.125	0.249503	0.257264	0.679601	0.742736	0.999354	0.514528	0.986569	0.707076	0.824922	0.292924	0.999355	0.585848	0.796749	0.96875	1	0.0625	0.242944	0.125	0.320479
C00954_Indole-3-acetate	0.694602	1	0.3062	0.552989	0.612401	0.73948	0.814575	1	0.19635	0.850237	0.3927	0.780546	0.526224	1	0.475118	0.729321	0.950236	0.995682	0.285135	0.687054	0.714865	0.999354	0.570269	0.986569	0.547682	0.734615	0.452318	0.999355	0.904636	0.951092	0.566871	1	0.434553	0.76404	0.869107	0.954771
C00955_Indole-3-ethanol	0.352555	1	0.648108	0.917205	0.705109	0.808703	0.277344	0.872173	0.734375	1	0.554688	0.908016	0.524998	1	0.481098	0.733827	0.962196	1	0.395188	0.714692	0.604812	0.999354	0.790376	0.986569	0.0707601	0.25984	0.92924	0.999355	0.14152	0.446486	0.103241	0.672461	0.89711	0.999969	0.206482	0.456533
C00956_alpha-Aminoadipate	0.997695	1	0.00232205	0.0160553	0.0046441	0.0220367	0.955389	1	0.0467911	0.465961	0.0935822	0.485691	0.986867	1	0.0132492	0.0778797	0.0264985	0.106436	0.512979	0.748528	0.487021	0.999354	0.974042	0.986569	0.73766	0.856144	0.26234	0.999355	0.52468	0.783523	0.995459	1	0.00459063	0.0502882	0.00918125	0.0646606
C00979_O-Acetylserine	1	1	0.03125	0.109167	0.0625	0.152778	1	1	0.5	0.898496	1	1	1	1	0.0625	0.177588	0.125	0.249503	0.552276	0.764576	0.447724	0.999354	0.895448	0.986569	NA	NA	NA	NA	NA	NA	1	1	0.125	0.386218	0.25	0.516732
C00993_Ala-Ala	0.206914	0.878475	0.793733	1	0.413827	0.575553	0.523508	1	0.492161	0.898496	0.984322	1	0.137761	0.754557	0.862974	1	0.275523	0.442673	0.0687807	0.412477	0.931219	0.999354	0.137561	0.805312	0.13441	0.376255	0.86559	0.999355	0.268819	0.640591	0.281027	1	0.720177	0.969076	0.562054	0.802145
C01004_Trigonelline	0.73009	1	0.270661	0.519841	0.541322	0.706196	0.0971985	0.604358	0.909683	1	0.194397	0.662845	0.937782	1	0.0626346	0.177588	0.125269	0.249503	0.545935	0.764576	0.454065	0.999354	0.90813	0.986569	0.122847	0.352791	0.877153	0.999355	0.245694	0.604785	0.553396	1	0.448019	0.771233	0.896039	0.959757
C01005_O-Phosphoserine	1	1	7.62939e-06	0.000205146	1.52588e-05	0.000369263	1	1	0.0078125	0.318112	0.015625	0.347031	1	1	0.000976562	0.0130751	0.00195312	0.0174334	0.0163167	0.357484	0.983683	0.999354	0.0326334	0.714969	NA	NA	NA	NA	NA	NA	1	1	0.000976562	0.0168108	0.00195312	0.0220656
C01015_Hydroxyproline	0.00255536	0.0363763	0.997463	1	0.00511072	0.0237845	0.018034	0.416917	0.983829	1	0.036068	0.399634	0.0254978	0.267173	0.974704	1	0.0509957	0.157564	0.731898	0.847235	0.268102	0.999354	0.536204	0.986569	0.11443	0.341766	0.88557	0.999355	0.228861	0.582555	0.0219684	0.252114	0.978224	0.999969	0.0439369	0.17648
C01020_6-Hydroxynicotinate	0.37793	1	0.623047	0.911066	0.755859	0.831445	0.25	0.841549	0.875	1	0.5	0.859712	0.507812	1	0.5	0.746796	1	1	0.583268	0.777673	0.416732	0.999354	0.833464	0.986569	0.196501	0.407557	0.803499	0.999355	0.393001	0.677084	0.507812	1	0.5	0.798013	1	1
C01026_N,N-Dimethylglycine	0.999999	1	1.30759e-06	6.32872e-05	2.61518e-06	0.000105479	0.973083	1	0.0297089	0.439338	0.0594177	0.439338	0.999992	1	8.54242e-06	0.000294103	1.70848e-05	0.000588207	0.104499	0.547483	0.895501	0.999354	0.208998	0.981957	0.265969	0.500648	0.734031	0.999355	0.531939	0.789101	0.999439	1	0.000568851	0.0137093	0.0011377	0.0171366
C01035_4-Guanidinobutyrate	0.000595562	0.0102947	0.999409	1	0.00119112	0.00873492	0.11655	0.604358	0.891228	1	0.233101	0.662845	0.00130901	0.0286793	0.998706	1	0.00261802	0.020353	0.242669	0.679601	0.757331	0.999354	0.485338	0.986569	0.364064	0.590945	0.635936	0.999355	0.728128	0.896158	0.00509768	0.0877529	0.994957	0.999969	0.0101954	0.0682522
C01042_N-Acetylaspartate	0.636419	1	0.364427	0.621066	0.728854	0.820384	0.688719	1	0.325375	0.898496	0.650749	0.948348	0.566583	1	0.434718	0.680242	0.869436	0.927142	0.141623	0.620568	0.858377	0.999354	0.283247	0.986569	0.510809	0.706304	0.489191	0.999355	0.978382	0.978382	0.519903	1	0.482938	0.791756	0.965877	0.98634
C01046_N-Methylglutamate	0.997223	1	0.00279821	0.0183018	0.00559642	0.0250803	0.964844	1	0.0390625	0.454251	0.078125	0.464345	0.983631	1	0.0165194	0.0860375	0.0330387	0.120641	0.303216	0.696408	0.696784	0.999354	0.606431	0.986569	0.346121	0.570081	0.653879	0.999355	0.692241	0.866269	0.998055	1	0.00196929	0.027044	0.00393857	0.0374455
C01081_Thiamine monophosphate	0.999512	1	0.000732422	0.0088623	0.00146484	0.0104262	0.875	1	0.25	0.878676	0.5	0.859712	1	1	0.00195312	0.0204654	0.00390625	0.0276884	0.660507	0.803951	0.339493	0.999354	0.678985	0.986569	0.174008	0.396283	0.825992	0.999355	0.348017	0.655271	0.992188	1	0.0117188	0.0941406	0.0234375	0.122792
C01089_3-Hydroxybutyrate	0.302068	1	0.699539	0.961866	0.604136	0.738388	0.420776	1	0.594849	0.980475	0.841553	1	0.298269	1	0.704084	0.947957	0.596538	0.74106	0.476434	0.732813	0.523566	0.999354	0.952867	0.986569	0.603657	0.772681	0.396343	0.999355	0.792686	0.917937	0.125523	0.762179	0.876001	0.999969	0.251045	0.516732
C01096_Sorbitol 6-phosphate	1	1	0.03125	0.109167	0.0625	0.152778	NA	NA	NA	NA	NA	NA	1	1	0.03125	0.119544	0.0625	0.171165	0.894063	0.913005	0.105937	0.999354	0.211875	0.981957	NA	NA	NA	NA	NA	NA	1	1	0.0625	0.242944	0.125	0.320479
C01104_Trimethylamine N-oxide	0.99896	1	0.00105858	0.0107479	0.00211717	0.013483	0.620605	1	0.395996	0.898496	0.791992	0.984385	0.999695	1	0.000313606	0.00472369	0.000627212	0.00774706	0.55519	0.764576	0.44481	0.999354	0.88962	0.986569	0.0771178	0.278619	0.922882	0.999355	0.154236	0.479844	0.976741	1	0.0236968	0.135975	0.0473936	0.181299
C01152_3-Methylhistidine	0.845912	1	0.154627	0.349717	0.309254	0.470689	0.523508	1	0.492161	0.898496	0.984322	1	0.873006	1	0.127693	0.291047	0.255386	0.416905	0.174228	0.651093	0.825772	0.999354	0.348457	0.986569	0.0694787	0.259387	0.930521	0.999355	0.138957	0.446486	0.708032	1	0.293197	0.630896	0.586393	0.812188
C01181_gamma-Butyrobetaine	0.000383417	0.00865586	0.99962	1	0.000766833	0.00761716	0.630955	1	0.384003	0.898496	0.768005	0.979838	2.7555e-05	0.00664075	0.999973	1	5.51099e-05	0.00163439	0.0580174	0.371568	0.941983	0.999354	0.116035	0.724558	0.929773	0.96766	0.070227	0.999355	0.140454	0.446486	0.00248835	0.0599692	0.997542	0.999969	0.00497669	0.0428351
C01198_3-(2-Hydroxyphenyl)propionate	0.984375	1	0.0175781	0.0695643	0.0351562	0.100092	1	1	0.125	0.71131	0.25	0.662845	0.90625	1	0.109375	0.268973	0.21875	0.379272	0.126513	0.576243	0.873487	0.999354	0.253027	0.986569	0.707076	0.824922	0.292924	0.999355	0.585848	0.796749	0.972656	1	0.03125	0.160239	0.0625	0.212148
C01234_1-Aminocyclopropane-1-carboxylate	0.028391	0.245379	0.971775	1	0.0567819	0.147755	0.0234375	0.416917	0.984375	1	0.046875	0.430889	0.136846	0.754557	0.864048	1	0.273692	0.442673	0.823538	0.872555	0.176462	0.999354	0.352924	0.986569	0.296458	0.531253	0.703542	0.999355	0.592917	0.796749	0.0501356	0.407943	0.950336	0.999969	0.100271	0.2947
C01262_Anserine	0.0897494	0.542984	0.91062	1	0.179499	0.339365	0.146103	0.645028	0.862991	1	0.292206	0.715778	0.191282	0.960394	0.809626	1	0.382564	0.569123	0.683088	0.815175	0.316912	0.999354	0.633824	0.986569	0.345553	0.570081	0.654447	0.999355	0.691107	0.866269	0.126503	0.762179	0.874243	0.999969	0.253006	0.516732
C01425_Glu-Glu	0.984363	1	0.0157332	0.0634573	0.0314664	0.0917455	0.390381	1	0.624695	0.989238	0.780762	0.979838	0.996917	1	0.00311855	0.0283571	0.00623709	0.0373484	0.39217	0.714692	0.60783	0.999354	0.784341	0.986569	0.00146411	0.0546603	0.998536	0.999355	0.00292823	0.109321	0.955364	1	0.0449806	0.21159	0.0899613	0.277957
C01571_Decanoate	0.150558	0.708817	0.851101	1	0.301117	0.467117	0.25	0.841549	1	1	0.5	0.859712	0.286652	1	0.719818	0.958432	0.573303	0.721907	0.94616	0.94616	0.0538403	0.999354	0.107681	0.724558	0.699441	0.824922	0.300559	0.999355	0.601119	0.796749	0.219727	0.992713	0.786133	0.991927	0.439453	0.712667
C01585_Hexanoate	0.97081	1	0.0293437	0.107593	0.0586873	0.151089	0.924973	1	0.0810471	0.645675	0.162094	0.624847	0.897739	1	0.10286	0.255559	0.205719	0.359264	0.234544	0.679601	0.765456	0.999354	0.469088	0.986569	0.78881	0.883467	0.21119	0.999355	0.422381	0.700839	0.926723	1	0.0742896	0.266082	0.148579	0.361871
C01586_Hippurate	0.985385	1	0.0150928	0.0634573	0.0301857	0.0917455	0.8125	1	0.25	0.878676	0.5	0.859712	0.979069	1	0.0217705	0.09991	0.043541	0.141206	0.82706	0.872555	0.17294	0.999354	0.34588	0.986569	0.800502	0.888347	0.199498	0.999355	0.398996	0.677084	0.928268	1	0.0746307	0.266082	0.149261	0.361871
C01598_Melatonin	0.875	1	0.1875	0.392267	0.375	0.532198	0.5	1	0.75	1	1	1	1	1	0.25	0.474409	0.5	0.662088	0.343763	0.696408	0.656237	0.999354	0.687526	0.986569	0.0332287	0.174644	0.966771	0.999355	0.0664574	0.324903	0.75	1	0.375	0.71532	0.75	0.912572
C01620_Threonate	0.999424	1	0.000585625	0.00745902	0.00117125	0.00873492	0.835358	1	0.174835	0.850237	0.34967	0.770015	0.998808	1	0.0012208	0.0147107	0.0024416	0.0196142	0.759081	0.854853	0.240919	0.999354	0.481837	0.986569	0.226225	0.448447	0.773775	0.999355	0.452451	0.723921	0.999179	1	0.000843517	0.0168108	0.00168703	0.0220656
C01672_Cadaverine	0.511708	1	0.490093	0.790683	0.980186	0.992489	0.862329	1	0.146749	0.797117	0.293499	0.715778	0.171493	0.898476	0.830202	1	0.342987	0.523163	0.003051	0.195805	0.996949	0.999354	0.00610199	0.391609	0.118713	0.345348	0.881287	0.999355	0.237427	0.590928	0.838003	1	0.163765	0.449308	0.327529	0.60365
C01744_3-(4-Hydroxyphenyl)propionate	0.000130773	0.00452102	0.999872	1	0.000261547	0.00351635	0.0379944	0.454033	0.965401	1	0.0759888	0.464345	0.00086454	0.0231505	0.999156	1	0.00172908	0.0160272	0.446789	0.732813	0.553211	0.999354	0.893578	0.986569	0.484763	0.674452	0.515237	0.999355	0.969525	0.973873	0.000360944	0.0205658	0.999649	0.999969	0.000721888	0.0144979
C01762_Xanthosine	0.999023	1	0.00195312	0.0139017	0.00390625	0.0189062	1	1	0.125	0.71131	0.25	0.662845	0.992188	1	0.015625	0.0852031	0.03125	0.117676	0.199498	0.653311	0.800502	0.999354	0.398996	0.986569	0.707076	0.824922	0.292924	0.999355	0.585848	0.796749	0.992188	1	0.015625	0.110754	0.03125	0.139468
C01879_5-Oxoproline	0.440323	1	0.560568	0.858591	0.880646	0.914663	0.128963	0.604358	0.879374	1	0.257927	0.662845	0.69497	1	0.306197	0.542867	0.612394	0.75083	0.729875	0.847235	0.270125	0.999354	0.54025	0.986569	0.168706	0.396283	0.831294	0.999355	0.337412	0.655271	0.610222	1	0.391138	0.73644	0.782276	0.932973
C01921_Glycocholate	0.101163	0.582893	0.899645	1	0.202327	0.370932	0.00153732	0.18371	0.998699	1	0.00307465	0.18371	0.571848	1	0.430787	0.680242	0.861573	0.92696	0.486515	0.732813	0.513485	0.999354	0.97303	0.986569	0.019196	0.165381	0.980804	0.999355	0.038392	0.296545	0.156175	0.896148	0.845556	0.999969	0.31235	0.597432
C01959_Taurocyamine	1	1	0.00390625	0.0236328	0.0078125	0.0331689	1	1	0.25	0.878676	0.5	0.859712	1	1	0.015625	0.0852031	0.03125	0.117676	0.441104	0.732813	0.558896	0.999354	0.882208	0.986569	NA	NA	NA	NA	NA	NA	1	1	0.0625	0.242944	0.125	0.320479
C02037_Gly-Gly	0.985184	1	0.0149087	0.0634573	0.0298175	0.0917455	0.812012	1	0.199219	0.850237	0.398438	0.780546	0.976533	1	0.0236745	0.103737	0.0473489	0.148196	0.240416	0.679601	0.759584	0.999354	0.480833	0.986569	0.113292	0.341766	0.886708	0.999355	0.226583	0.582555	0.982624	1	0.0177329	0.121887	0.0354657	0.155404
C02115_Alpha-Methylserine	0.932658	1	0.0676401	0.199292	0.13528	0.272815	0.158371	0.664047	0.846428	1	0.316742	0.734964	0.987136	1	0.0129786	0.0778797	0.0259572	0.106436	0.832365	0.872555	0.167635	0.999354	0.33527	0.986569	0.00481571	0.0770513	0.995184	0.999355	0.00963141	0.154103	0.978709	1	0.0214798	0.134897	0.0429596	0.17648
C02155_Gly-Leu	1	1	1.75284e-13	4.24188e-11	3.50568e-13	8.48375e-11	0.988506	1	0.0129108	0.339841	0.0258217	0.399634	1	1	1.87515e-13	4.51911e-11	3.7503e-13	9.03821e-11	0.326407	0.696408	0.673593	0.999354	0.652814	0.986569	0.0482053	0.211725	0.951795	0.999355	0.0964105	0.378877	1	1	3.40886e-10	8.21536e-08	6.81773e-10	1.64307e-07
C02226_Citraconate	0.000830698	0.0134019	0.999177	1	0.0016614	0.0114874	0.0507812	0.478719	0.957031	1	0.101562	0.488106	0.00418497	0.059328	0.995865	1	0.00836993	0.0429182	0.121409	0.576243	0.878591	0.999354	0.242818	0.986569	0.311519	0.549452	0.688481	0.999355	0.623039	0.820945	0.00243251	0.0599692	0.9976	0.999969	0.00486502	0.0428351
C02242_7-Methylguanine	0.0104271	0.12016	0.989637	1	0.0208542	0.0700934	0.0222797	0.416917	0.979935	1	0.0445595	0.425989	0.0600375	0.401917	0.940364	1	0.120075	0.249503	0.577368	0.777673	0.422632	0.999354	0.845264	0.986569	0.362275	0.590945	0.637725	0.999355	0.724551	0.896158	0.0847841	0.60097	0.915776	0.999969	0.169568	0.400646
C02256_Castanospermine	0.89209	1	0.109863	0.285881	0.219727	0.390984	1	1	0.5	0.898496	1	1	0.838867	1	0.165039	0.358328	0.330078	0.512638	0.832453	0.872555	0.167547	0.999354	0.335094	0.986569	0.830277	0.902826	0.169723	0.999355	0.339446	0.655271	0.9375	1	0.09375	0.318222	0.1875	0.430357
C02341_trans-Aconitate	0.975098	1	0.0268555	0.099985	0.0537109	0.141283	0.75	1	0.375	0.898496	0.75	0.979838	0.96875	1	0.0351562	0.126513	0.0703125	0.185363	0.512015	0.748528	0.487985	0.999354	0.97597	0.986569	0.184688	0.396283	0.815312	0.999355	0.369377	0.655271	0.84375	1	0.179688	0.481163	0.359375	0.646339
C02356_2AB	0.490093	1	0.511708	0.809368	0.980186	0.992489	0.209021	0.745611	0.802269	1	0.418041	0.805741	0.726242	1	0.275978	0.51551	0.551957	0.711345	0.247351	0.679601	0.752649	0.999354	0.494702	0.986569	0.0508497	0.219045	0.94915	0.999355	0.101699	0.39277	0.355361	1	0.647293	0.912267	0.710722	0.896775
C02378_6-Aminohexanoate	0.990467	1	0.00955391	0.0453342	0.0191078	0.0660585	0.90625	1	0.125	0.71131	0.25	0.662845	0.971375	1	0.0286865	0.119544	0.057373	0.170703	0.322605	0.696408	0.677395	0.999354	0.64521	0.986569	0.476711	0.667395	0.523289	0.999355	0.953422	0.962011	0.887695	1	0.112793	0.367339	0.225586	0.489786
C02494_1-Methyladenosine	0.999078	1	0.000936638	0.0107479	0.00187328	0.0125926	0.839844	1	0.167969	0.83908	0.335938	0.759921	0.998397	1	0.00165415	0.0189833	0.0033083	0.0249156	0.276892	0.679601	0.723108	0.999354	0.553784	0.986569	0.205159	0.421611	0.794841	0.999355	0.410318	0.691062	0.975863	1	0.0244656	0.137121	0.0489311	0.184256
C02504_2-Isopropylmalate	0.288267	1	0.71356	0.970121	0.576535	0.719183	0.480469	1	0.538086	0.946743	0.960938	1	0.275632	1	0.727687	0.963586	0.551264	0.711345	0.0362978	0.371568	0.963702	0.999354	0.0725955	0.724558	0.144117	0.37979	0.855883	0.999355	0.288234	0.645644	0.440802	1	0.563581	0.859846	0.881603	0.957056
C02567_N1-Acetylspermine	1	1	4.32134e-07	2.61441e-05	8.64267e-07	4.56144e-05	0.999023	1	0.00195312	0.155599	0.00390625	0.186719	0.999969	1	3.8147e-05	0.000958486	7.62939e-05	0.0017427	0.00649974	0.195805	0.9935	0.999354	0.0129995	0.391609	0.189302	0.400035	0.810698	0.999355	0.378605	0.662558	1	1	3.8147e-06	0.000275819	7.62939e-06	0.000551639
C02571_o-Acetylcarnitine	0.783624	1	0.217042	0.441379	0.434083	0.593492	0.124519	0.604358	0.883629	1	0.249039	0.662845	0.936657	1	0.0637645	0.178689	0.127529	0.251922	0.819157	0.872555	0.180843	0.999354	0.361686	0.986569	0.0233412	0.168659	0.976659	0.999355	0.0466824	0.307554	0.307391	1	0.693868	0.942021	0.614783	0.820347
C02614_Citramalate	0.687591	1	0.31321	0.553261	0.626419	0.73948	0.585608	1	0.429787	0.898496	0.859573	1	0.660404	1	0.340815	0.577475	0.68163	0.79744	0.384625	0.714692	0.615375	0.999354	0.769249	0.986569	0.210414	0.42848	0.789586	0.999355	0.420829	0.700839	0.741423	1	0.259735	0.590529	0.519469	0.763366
C02627_2-Deoxystreptamine	0.00146675	0.0221846	0.998557	1	0.0029335	0.0157757	0.03125	0.416917	1	1	0.0625	0.439338	0.0197449	0.225408	0.980804	1	0.0394897	0.137402	0.750908	0.853627	0.249092	0.999354	0.498184	0.986569	0.251861	0.482196	0.748139	0.999355	0.503722	0.762391	0.00274658	0.0601751	0.997559	0.999969	0.00549316	0.0456501
[truncated: 64 more rows]

## Sheet: Table_S2-7
Table S2-7. Statistical results from comparing metabolome between healthy controls and each of multistep CRC progression.
[truncated: 247 more rows]

[truncated: 6 more sheets: Table_S2-8, Table_S2-9, Table_S2-10, Table_S2-11, Table_S2-12, Table_S2-13]
