# Supplementary material for: Surgical Treatment for Colorectal Cancer Partially Restores Gut Microbiome and Metabolome Traits
Source: mSystems. 2022 Mar 21;7(2):e00018-22. doi: 10.1128/msystems.00018-22 (PMC9040882; doi:10.1128/msystems.00018-22)
Supplement: TABLE S3 [file msystems.00018-22-st003.xlsx]

## Sheet: Table_S3
Table S3. Gene arrangement of DCA-producing species.
DCA-producing species	Representative_MAGs	Sample	Category	GTDB	NCBI	Completeness	Contamination	Summary_of_gene_arrangement	Gene_arrangement
10307-1-2_S9.bin.38	mix23_mix24-N711-S502_AAGAGGCA-CTCTCTAT.bin.30	10307.1	Post-surgical treatment	d__Bacteria;p__Firmicutes_A;c__Clostridia;o__Lachnospirales;f__Lachnospiraceae;g__Dorea;s__Dorea sp000509125	d__Bacteria;p__Firmicutes;c__Clostridia;o__Clostridiales;f__Lachnospiraceae;g__Lachnoclostridium;s__[Clostridium] scindens	70.25	0.584	FALSE	bai B, CD | baiE, A, F, G,H
BHCNJJADXX.N704-S503_TCCTGAGC-TATCCTCT.bin.20	mix23_mix24-N711-S502_AAGAGGCA-CTCTCTAT.bin.30	10199	Stage I/II, Pre-surgical treatment	d__Bacteria;p__Firmicutes_A;c__Clostridia;o__Lachnospirales;f__Lachnospiraceae;g__Dorea;s__Dorea sp000509126	d__Bacteria;p__Firmicutes;c__Clostridia;o__Clostridiales;f__Lachnospiraceae;g__Lachnoclostridium;s__[Clostridium] scindens	90.11	0.643	TRUE	bai B, CD, E, A, F, G, H
HC2KWBCX2_PG2516_65A0402_H1_L001.bin.22	HJK7VADXX_PG0783_30A0517_H1_L001.bin.33	11616	Stage I/II, Pre-surgical treatment	d__Bacteria;p__Firmicutes_A;c__Clostridia;o__Peptostreptococcales;f__Peptostreptococcaceae;g__Clostridium_U;s__Clostridium_U hiranonis	d__Bacteria;p__Firmicutes;c__Clostridia;o__Clostridiales;f__Clostridiaceae;g__Clostridium;s__	88.69	0.582	TRUE	bai B, CD, E, A, F, G, H
HC2T7BCX2_PG2516_39A0704_H1_L001.bin.22	mix23_mix24-N711-S502_AAGAGGCA-CTCTCTAT.bin.30	11279	Stage I/II, Pre-surgical treatment	d__Bacteria;p__Firmicutes_A;c__Clostridia;o__Lachnospirales;f__Lachnospiraceae;g__Dorea;s__Dorea sp000509126	d__Bacteria;p__Firmicutes;c__Clostridia;o__Clostridiales;f__Lachnospiraceae;g__Lachnoclostridium;s__[Clostridium] scindens	77.21	0	FALSE	bai B, CD, E, A, F, G | bai H
HFFYYBCX3_PG3817_333A2320_H1_L001.bin.25	mix23_mix24-N711-S502_AAGAGGCA-CTCTCTAT.bin.30	10609.1	Post-surgical treatment	d__Bacteria;p__Firmicutes_A;c__Clostridia;o__Lachnospirales;f__Lachnospiraceae;g__Dorea;s__Dorea sp000509127	d__Bacteria;p__Firmicutes;c__Clostridia;o__Clostridiales;f__Lachnospiraceae;g__Lachnoclostridium;s__[Clostridium] scindens	94.06	0	TRUE	bai B, CD, E, A, A, F, G, H
HFG2FBCX3_PG3817_273A0218_H1_L001.bin.18	mix23_mix24-N711-S502_AAGAGGCA-CTCTCTAT.bin.30	11367.1	Post-surgical treatment	d__Bacteria;p__Firmicutes_A;c__Clostridia;o__Lachnospirales;f__Lachnospiraceae;g__Dorea;s__Dorea sp000509128	d__Bacteria;p__Firmicutes;c__Clostridia;o__Clostridiales;f__Lachnospiraceae;g__Lachnoclostridium;s__[Clostridium] scindens	70.37	1.286	FALSE	bai B | bai CD, E, A, F | bai G | bai H
HJK7VADXX_PG0783_30A0517_H1_L001.bin.33	HJK7VADXX_PG0783_30A0517_H1_L001.bin.33	10660	Stage III/IV	d__Bacteria;p__Firmicutes_A;c__Clostridia;o__Peptostreptococcales;f__Peptostreptococcaceae;g__Clostridium_U;s__Clostridium_U hiranonis	d__Bacteria;p__Firmicutes;c__Clostridia;o__Clostridiales;f__Clostridiaceae;g__Clostridium;s__	98.6	0.699	TRUE	bai B, CD, E, A, F, G, H
mix1_N702-N505_CGTACTAG-GTAAGGAG.bin.31	mix23_mix24-N711-S502_AAGAGGCA-CTCTCTAT.bin.30	10037	Healthy control	d__Bacteria;p__Firmicutes_A;c__Clostridia;o__Lachnospirales;f__Lachnospiraceae;g__Dorea;s__Dorea sp000509128	d__Bacteria;p__Firmicutes;c__Clostridia;o__Clostridiales;f__Lachnospiraceae;g__Lachnoclostridium;s__[Clostridium] scindens	96.08	0.779	TRUE	bai B, CD, E, A, F, G, H
mix21_mix22-N708-S501_CAGAGAGG-TAGATCGC.bin.13	mix23_mix24-N711-S502_AAGAGGCA-CTCTCTAT.bin.30	10198	Stage 0	d__Bacteria;p__Firmicutes_A;c__Clostridia;o__Lachnospirales;f__Lachnospiraceae;g__Dorea;s__Dorea sp000509129	d__Bacteria;p__Firmicutes;c__Clostridia;o__Clostridiales;f__Lachnospiraceae;g__Lachnoclostridium;s__[Clostridium] scindens	94.94	0.974	TRUE	bai B, CD, E, A, F, G, H
mix23_mix24-N711-S502_AAGAGGCA-CTCTCTAT.bin.30	mix23_mix24-N711-S502_AAGAGGCA-CTCTCTAT.bin.30	10237	Stage I/II	d__Bacteria;p__Firmicutes_A;c__Clostridia;o__Lachnospirales;f__Lachnospiraceae;g__Dorea;s__Dorea sp000509130	d__Bacteria;p__Firmicutes;c__Clostridia;o__Clostridiales;f__Lachnospiraceae;g__Lachnoclostridium;s__[Clostridium] scindens	98.73	0.584	TRUE	bai B, CD, E, A, F, G, H
10545-1-2_S10.bin.1	mix23_mix24-N711-S502_AAGAGGCA-CTCTCTAT.bin.30	10545.1	Post-ESD treatment	d__Bacteria;p__Firmicutes_A;c__Clostridia;o__Lachnospirales;f__Lachnospiraceae;g__Dorea;s__Dorea sp000509131	d__Bacteria;p__Firmicutes;c__Clostridia;o__Clostridiales;f__Lachnospiraceae;g__Lachnoclostridium;s__[Clostridium] scindens	76.8	1.228	FALSE	bai B | bai CD, E, A, F | bai H
Notes
DCA-producing species	DCA-producing species (MAGs) was defined as those which have six bai genes (bai B, CD, E, A, F, and H).
Representative_MAGs	The representative MAGs for DCA-producing species (MAGs).
Sample	Metagenome sample of MAGs.
Category	Category of metagenome samples.
GTDB	Results of taxonomic assignment using GTDB-Tk.
NCBI	Results of taxonomic assignment using 'gtdb_to_ncbi_majority_vote.py' .
Completeness	The completeness of MAGs were evaluated by checkM.
Contamination	The contamination of MAGs were evaluated by checkM.
Summary_of_gene_arrangement	Whether the bai gene is arrangement in the same contig.
Gene_arrangement	"|" represents the different contigs.
	With the reported
