# Supplementary material for: Surgical Treatment for Colorectal Cancer Partially Restores Gut Microbiome and Metabolome Traits
Source: mSystems. 2022 Mar 21;7(2):e00018-22. doi: 10.1128/msystems.00018-22 (PMC9040882; doi:10.1128/msystems.00018-22)
Supplement: TABLE S4 [file msystems.00018-22-st004.xlsx]

## Sheet: Table_S4
Table S4. Hyper parameter and summary of classifier performance.
Hyperparameter
Filter	Range
Abundance filter [species/ko]	0.001,0.0001,0.00001
Abundance filter [metabolite]	10, 100, 1000
n_estimator	100,500,1000,2500,5000,7500,10000
depth	5,10,15,20,25,30,35,40,45,50
Summary of classifier performance
Classifier	Average of AUC
MP	0.640226
Stage 0	0.685981
Stage I/II	0.721611
Stage III/IV	0.848193
Classifier performance
1. Species
Classifier	Abundance filter	n_estimator	depth	Average of AUC
MP	0.001	2500	20	0.625562
Stage 0	1e-05	2500	15	0.661906
Stage I/II	1e-05	5000	25	0.721611
Stage III/IV	1e-05	5000	20	0.812367
2. KO
Classifier	Abundance filter	n_estimator	depth	Average of AUC
MP	0.001	2500	20	0.581698
Stage 0	1e-05	500	5	0.58805
Stage I/II	0.0001	500	15	0.641209
Stage III/IV	1e-05	100	10	0.666156
3. Metabolome
Classifier	Abundance filter	n_estimator	depth	Average of AUC
MP	1000	7500	20	0.633527
Stage 0	10	10000	5	0.651228
Stage I/II	10	10000	20	0.662071
Stage III/IV	10	10000	10	0.746242
4. Combination
Classifier	Species (N)	KO (N)	Metabolome (N)	n_estimator	depth	Average of AUC
MP	5	0	15	2500	20	0.640226
Stage 0	20	5	25	500	5	0.685981
Stage I/II	15	0	25	500	15	0.707956
Stage III/IV	5	0	25	2500	20	0.848193
Note
	With the most highest AUC in the four each classifier.
